# Supplementary material for: Ecotone-Driven Vegetation Transitions Reshape Soil Nitrogen Cycling Functional Genes in Black Soils of Northeast China
Source: Biology (Basel). 2025 Oct 23;14(11):1474. doi: 10.3390/biology14111474 (PMC12649909; doi:10.3390/biology14111474)
Supplement: Supplementary file 1 [file biology-14-01474-s001.zip › biology-3884175-supplementary/Supplementary Files/Supplementary Table S2.xls]

## Sheet: OTUTaxonAnalysis_20250504_10193
domain	kingdom	phylum	class	order	family	genus	species	otu	MF_1	MF_2	MF_3	MF_4	MF_5	MF_6	CF_1	CF_2	CF_3	CF_4	CF_5	CF_6	WE_1	WE_2	WE_3	WE_4	WE_5	WE_6	NW_1	NW_2	NW_3	NW_4	NW_5	NW_6	Total	Prevalence	Percent
d__Bacteria	k__norank_d__Bacteria	p__Desulfobacterota	c__Syntrophia	o__Syntrophales	f__norank_o__Syntrophales	g__norank_f__norank_o__Syntrophales	s__uncultured_bacterium_g__norank_f__norank_o__Syntrophales	OTU7337	0	0	0	0	0	0	0	0	0	0	0	0	1	1	0	0	0	0	1	1	12	11	21	16	64	0.333333	0.000108137334415
d__Bacteria	k__norank_d__Bacteria	p__Firmicutes	c__Bacilli	o__Paenibacillales	f__Paenibacillaceae	g__Paenibacillus	s__Paenibacillus_ruminocola	OTU7862	0	0	0	0	0	0	0	0	0	0	0	0	0	0	0	0	0	0	3	9	3	6	0	3	24	0.208333	4.05515004055e-05
d__Bacteria	k__norank_d__Bacteria	p__Desulfobacterota	c__Syntrophia	o__Syntrophales	f__Syntrophaceae	g__Syntrophus	s__uncultured_Syntrophaceae_bacterium_g__Syntrophus	OTU2740	0	0	0	0	0	0	0	0	0	0	0	0	9	9	10	12	5	1	5	0	2	2	3	0	58	0.416667	9.79994593133e-05
d__Bacteria	k__norank_d__Bacteria	p__Bacteroidota	c__Bacteroidia	o__Sphingobacteriales	f__Sphingobacteriaceae	g__Mucilaginibacter	s__uncultured_Mucilaginibacter_sp.	OTU8205	0	0	4	0	2	0	0	3	1	1	4	3	0	0	0	0	4	1	10	2	0	2	1	0	38	0.541667	6.42065423087e-05
d__Bacteria	k__norank_d__Bacteria	p__Nitrospinota	c__P9X2b3D02	o__norank_c__P9X2b3D02	f__norank_o__norank_c__P9X2b3D02	g__norank_f__norank_o__norank_c__P9X2b3D02	s__unclassified_g__norank_f__norank_o__norank_c__P9X2b3D02	OTU8268	0	0	0	0	0	0	0	0	0	0	0	0	2	0	0	1	1	0	4	4	2	2	4	2	22	0.375	3.71722087051e-05
d__Bacteria	k__norank_d__Bacteria	p__Actinobacteriota	c__Acidimicrobiia	o__IMCC26256	f__norank_o__IMCC26256	g__norank_f__norank_o__IMCC26256	s__unclassified_g__norank_f__norank_o__IMCC26256	OTU2103	0	0	4	6	0	3	3	4	8	1	5	4	0	0	0	1	0	0	0	0	0	1	0	0	40	0.458333	6.75858340092e-05
d__Bacteria	k__norank_d__Bacteria	p__Proteobacteria	c__Alphaproteobacteria	o__Rhizobiales	f__KF-JG30-B3	g__norank_f__KF-JG30-B3	s__uncultured_bacterium_g__norank_f__KF-JG30-B3	OTU527	20	28	25	32	16	17	42	40	43	43	51	38	51	29	14	2	19	16	1	1	2	3	0	1	534	0.958333	0.000902270884023
d__Bacteria	k__norank_d__Bacteria	p__Chloroflexi	c__Anaerolineae	o__Anaerolineales	f__Anaerolineaceae	g__norank_f__Anaerolineaceae	s__uncultured_soil_bacterium_g__norank_f__Anaerolineaceae	OTU8345	0	0	0	0	0	0	0	0	0	0	0	0	42	59	25	25	20	33	16	3	56	13	22	23	337	0.5	0.000569410651527
d__Bacteria	k__norank_d__Bacteria	p__Gemmatimonadota	c__Gemmatimonadetes	o__Gemmatimonadales	f__Gemmatimonadaceae	g__norank_f__Gemmatimonadaceae	s__uncultured_prokaryote_g__norank_f__Gemmatimonadaceae	OTU7593	2	1	5	7	2	7	6	1	0	8	3	3	5	1	1	0	4	4	22	39	25	27	18	57	248	0.916667	0.000419032170857
d__Bacteria	k__norank_d__Bacteria	p__Proteobacteria	c__Gammaproteobacteria	o__Burkholderiales	f__A21b	g__norank_f__A21b	s__metagenome_g__norank_f__A21b	OTU2944	0	0	0	0	0	0	0	0	0	0	0	0	19	17	11	11	10	22	13	7	7	5	4	13	139	0.5	0.000234860773182
d__Bacteria	k__norank_d__Bacteria	p__Acidobacteriota	c__Acidobacteriae	o__Acidobacteriales	f__Acidobacteriaceae_Subgroup_1	g__Acidipila	s__uncultured_Acidobacteria_bacterium_g__Acidipila	OTU772	0	0	1	0	0	0	115	80	81	36	10	38	0	0	0	0	0	0	0	0	0	0	0	0	361	0.291667	0.000609962151933
d__Bacteria	k__norank_d__Bacteria	p__Actinobacteriota	c__Actinobacteria	o__Micromonosporales	f__Micromonosporaceae	g__unclassified_f__Micromonosporaceae	s__unclassified_f__Micromonosporaceae	OTU1726	6	6	3	1	4	3	7	1	0	5	9	7	6	1	2	4	5	3	15	11	4	2	0	9	114	0.916667	0.000192619626926
d__Bacteria	k__norank_d__Bacteria	p__Acidobacteriota	c__Acidobacteriae	o__GOUTB8	f__norank_o__GOUTB8	g__norank_f__norank_o__GOUTB8	s__uncultured_soil_bacterium_g__norank_f__norank_o__GOUTB8	OTU8191	0	0	0	0	0	0	0	0	0	0	0	0	9	13	23	26	14	7	46	28	41	28	18	20	273	0.5	0.000461273317113
d__Bacteria	k__norank_d__Bacteria	p__Firmicutes	c__Clostridia	o__Clostridiales	f__Clostridiaceae	g__Clostridium_sensu_stricto_1	s__uncultured_bacterium_g__Clostridium_sensu_stricto_1	OTU909	0	0	0	0	0	0	112	88	39	181	47	31	0	2	0	0	2	2	0	0	0	0	0	0	504	0.375	0.000851581508516
d__Bacteria	k__norank_d__Bacteria	p__Acidobacteriota	c__Acidobacteriae	o__Acidobacteriales	f__norank_o__Acidobacteriales	g__norank_f__norank_o__Acidobacteriales	s__unclassified_g__norank_f__norank_o__Acidobacteriales	OTU904	0	0	0	0	0	0	12	20	37	11	3	20	0	0	0	0	0	0	0	0	0	0	0	0	103	0.25	0.000174033522574
d__Bacteria	k__norank_d__Bacteria	p__Actinobacteriota	c__Actinobacteria	o__Frankiales	f__Acidothermaceae	g__Acidothermus	s__uncultured_soil_bacterium_g__Acidothermus	OTU1451	2	4	12	11	13	12	2	1	0	1	3	0	1	1	1	1	2	1	1	2	7	1	3	5	87	0.916667	0.00014699918897
d__Bacteria	k__norank_d__Bacteria	p__Chloroflexi	c__KD4-96	o__norank_c__KD4-96	f__norank_o__norank_c__KD4-96	g__norank_f__norank_o__norank_c__KD4-96	s__uncultured_bacterium_g__norank_f__norank_o__norank_c__KD4-96	OTU644	0	2	4	2	3	0	8	13	10	2	7	6	3	4	4	5	8	1	8	1	8	6	12	7	124	0.916667	0.000209516085428
d__Bacteria	k__norank_d__Bacteria	p__Acidobacteriota	c__Acidobacteriae	o__Acidobacteriales	f__Acidobacteriaceae_Subgroup_1	g__norank_f__Acidobacteriaceae_Subgroup_1	s__uncultured_Acidobacteriaceae_bacterium_g__norank_f__Acidobacteriaceae_Subgroup_1	OTU6744	0	1	0	0	0	0	6	1	0	1	1	3	4	4	1	3	3	4	4	0	0	2	2	6	46	0.666667	7.77237091106e-05
d__Bacteria	k__norank_d__Bacteria	p__Proteobacteria	c__Gammaproteobacteria	o__CCD24	f__norank_o__CCD24	g__norank_f__norank_o__CCD24	s__unclassified_g__norank_f__norank_o__CCD24	OTU3640	18	8	0	4	3	3	0	0	0	0	0	0	18	12	3	11	16	14	0	1	0	0	1	0	112	0.541667	0.000189240335226
d__Bacteria	k__norank_d__Bacteria	p__Actinobacteriota	c__Coriobacteriia	o__OPB41	f__norank_o__OPB41	g__norank_f__norank_o__OPB41	s__uncultured_bacterium_g__norank_f__norank_o__OPB41	OTU8006	0	0	0	0	0	0	0	0	0	0	0	0	14	25	34	32	12	18	34	9	24	40	28	2	272	0.5	0.000459583671263
d__Bacteria	k__norank_d__Bacteria	p__Actinobacteriota	c__MB-A2-108	o__norank_c__MB-A2-108	f__norank_o__norank_c__MB-A2-108	g__norank_f__norank_o__norank_c__MB-A2-108	s__uncultured_bacterium_g__norank_f__norank_o__norank_c__MB-A2-108	OTU947	0	0	0	0	0	0	7	4	2	17	4	25	0	0	0	0	0	0	0	1	0	0	13	0	73	0.333333	0.000123344147067
d__Bacteria	k__norank_d__Bacteria	p__Actinobacteriota	c__Thermoleophilia	o__Solirubrobacterales	f__Solirubrobacteraceae	g__Conexibacter	s__uncultured_bacterium_g__Conexibacter	OTU1519	15	12	2	7	50	1	1	7	2	3	1	5	29	6	6	13	9	6	0	0	4	0	1	0	180	0.833333	0.000304136253041
d__Bacteria	k__norank_d__Bacteria	p__Myxococcota	c__bacteriap25	o__norank_c__bacteriap25	f__norank_o__norank_c__bacteriap25	g__norank_f__norank_o__norank_c__bacteriap25	s__uncultured_soil_bacterium_g__norank_f__norank_o__norank_c__bacteriap25	OTU1793	19	21	11	40	14	13	1	0	0	10	18	3	2	1	0	1	1	2	0	3	1	1	0	3	165	0.791667	0.000278791565288
d__Bacteria	k__norank_d__Bacteria	p__WPS-2	c__norank_p__WPS-2	o__norank_c__norank_p__WPS-2	f__norank_o__norank_c__norank_p__WPS-2	g__norank_f__norank_o__norank_c__norank_p__WPS-2	s__uncultured_bacterium_g__norank_f__norank_o__norank_c__norank_p__WPS-2	OTU1077	3	4	8	2	11	1	23	23	33	10	2	13	0	0	0	0	0	1	0	1	0	5	0	2	142	0.666667	0.000239929710733
d__Bacteria	k__norank_d__Bacteria	p__Proteobacteria	c__Alphaproteobacteria	o__Rhizobiales	f__Rhizobiales_Incertae_Sedis	g__Bauldia	s__unclassified_g__Bauldia	OTU7711	2	0	0	0	0	0	0	0	0	0	0	0	22	14	14	32	14	18	2	5	4	3	9	7	146	0.541667	0.000246688294134
d__Bacteria	k__norank_d__Bacteria	p__Planctomycetota	c__Planctomycetes	o__Isosphaerales	f__Isosphaeraceae	g__unclassified_f__Isosphaeraceae	s__unclassified_f__Isosphaeraceae	OTU251	0	1	6	0	0	0	3	0	4	3	0	4	0	0	0	0	1	0	0	0	1	0	0	0	23	0.333333	3.88618545553e-05
d__Bacteria	k__norank_d__Bacteria	p__Acidobacteriota	c__Acidobacteriae	o__Subgroup_2	f__norank_o__Subgroup_2	g__norank_f__norank_o__Subgroup_2	s__uncultured_forest_soil_bacterium_g__norank_f__norank_o__Subgroup_2	OTU929	0	0	2	1	2	1	72	68	41	26	4	30	0	0	0	0	0	1	4	2	6	7	7	5	279	0.708333	0.000471411192214
d__Bacteria	k__norank_d__Bacteria	p__Proteobacteria	c__Gammaproteobacteria	o__Burkholderiales	f__SC-I-84	g__norank_f__SC-I-84	s__uncultured_bacterium_g__norank_f__SC-I-84	OTU6818	0	0	0	0	0	0	0	0	0	0	0	0	1	1	8	6	5	3	0	1	2	3	1	0	31	0.416667	5.23790213571e-05
d__Bacteria	k__norank_d__Bacteria	p__Chloroflexi	c__unclassified_p__Chloroflexi	o__unclassified_p__Chloroflexi	f__unclassified_p__Chloroflexi	g__unclassified_p__Chloroflexi	s__unclassified_p__Chloroflexi	OTU827	0	0	0	0	0	0	4	2	25	1	4	5	0	0	0	0	0	0	0	0	0	0	0	0	41	0.25	6.92754798594e-05
d__Bacteria	k__norank_d__Bacteria	p__Actinobacteriota	c__Actinobacteria	o__Frankiales	f__Acidothermaceae	g__Acidothermus	s__uncultured_soil_bacterium_g__Acidothermus	OTU2487	12	15	0	5	16	32	2	5	1	8	8	2	0	0	0	0	0	0	0	3	0	3	2	3	117	0.625	0.000197688564477
d__Bacteria	k__norank_d__Bacteria	p__Acidobacteriota	c__Vicinamibacteria	o__Vicinamibacterales	f__Vicinamibacteraceae	g__norank_f__Vicinamibacteraceae	s__uncultured_Acidobacteriales_bacterium_g__norank_f__Vicinamibacteraceae	OTU7113	13	14	11	5	10	1	0	0	0	0	2	0	11	20	41	19	20	52	0	2	0	0	0	1	222	0.625	0.000375101378751
d__Bacteria	k__norank_d__Bacteria	p__Actinobacteriota	c__Actinobacteria	o__Corynebacteriales	f__Mycobacteriaceae	g__Mycobacterium	s__metagenome_g__Mycobacterium	OTU2132	147	83	23	31	50	45	2	1	2	2	1	0	14	6	7	5	4	5	2	1	2	0	1	0	434	0.875	0.000733306
d__Bacteria	k__norank_d__Bacteria	p__Proteobacteria	c__Gammaproteobacteria	o__Burkholderiales	f__Oxalobacteraceae	g__unclassified_f__Oxalobacteraceae	s__unclassified_f__Oxalobacteraceae	OTU2903	0	0	0	0	0	0	0	0	0	0	0	0	55	17	12	7	19	17	1	1	0	0	0	0	129	0.333333	0.00021796431468
d__Bacteria	k__norank_d__Bacteria	p__Proteobacteria	c__Gammaproteobacteria	o__Burkholderiales	f__SC-I-84	g__norank_f__SC-I-84	s__uncultured_beta_proteobacterium_g__norank_f__SC-I-84	OTU1323	9	11	4	7	2	2	0	0	0	0	0	0	2	3	4	6	7	3	2	2	1	1	0	1	67	0.708333	0.000113206271965
d__Bacteria	k__norank_d__Bacteria	p__unclassified_k__norank_d__Bacteria	c__unclassified_k__norank_d__Bacteria	o__unclassified_k__norank_d__Bacteria	f__unclassified_k__norank_d__Bacteria	g__unclassified_k__norank_d__Bacteria	s__unclassified_k__norank_d__Bacteria	OTU492	0	0	0	0	0	0	19	9	90	8	2	9	0	0	0	0	0	0	0	0	0	0	0	0	137	0.25	0.000231481481481
d__Bacteria	k__norank_d__Bacteria	p__Proteobacteria	c__Alphaproteobacteria	o__Acetobacterales	f__Acetobacteraceae	g__unclassified_f__Acetobacteraceae	s__unclassified_f__Acetobacteraceae	OTU334	0	0	0	0	0	0	47	42	25	35	18	45	0	0	0	0	0	0	0	0	0	0	0	0	212	0.25	0.000358204920249
d__Bacteria	k__norank_d__Bacteria	p__Proteobacteria	c__Alphaproteobacteria	o__Acetobacterales	f__Acetobacteraceae	g__unclassified_f__Acetobacteraceae	s__unclassified_f__Acetobacteraceae	OTU331	0	2	2	0	2	3	5	4	9	2	3	5	0	0	0	0	0	0	0	0	0	0	0	0	37	0.416667	6.25168964585e-05
d__Bacteria	k__norank_d__Bacteria	p__Actinobacteriota	c__Thermoleophilia	o__Solirubrobacterales	f__Solirubrobacteraceae	g__norank_f__Solirubrobacteraceae	s__unclassified_g__norank_f__Solirubrobacteraceae	OTU1761	52	86	259	289	183	367	199	124	348	173	199	141	55	24	31	21	54	27	152	197	157	160	147	331	3776	1	0.00638010273047
d__Bacteria	k__norank_d__Bacteria	p__Chloroflexi	c__Anaerolineae	o__unclassified_c__Anaerolineae	f__unclassified_c__Anaerolineae	g__unclassified_c__Anaerolineae	s__unclassified_c__Anaerolineae	OTU7757	0	0	0	0	0	0	0	0	0	0	0	0	4	7	12	7	4	6	17	14	18	14	10	17	130	0.5	0.00021965396053
d__Bacteria	k__norank_d__Bacteria	p__Armatimonadota	c__DG-56	o__norank_c__DG-56	f__norank_o__norank_c__DG-56	g__norank_f__norank_o__norank_c__DG-56	s__uncultured_bacterium_g__norank_f__norank_o__norank_c__DG-56	OTU8406	0	0	0	0	0	0	0	0	0	0	0	0	0	0	0	0	0	0	3	1	5	5	2	0	16	0.208333	2.70343336037e-05
d__Bacteria	k__norank_d__Bacteria	p__Bacteroidota	c__Kapabacteria	o__Kapabacteriales	f__norank_o__Kapabacteriales	g__norank_f__norank_o__Kapabacteriales	s__uncultured_bacterium_KF-JG30-B11	OTU861	0	0	0	0	0	0	7	9	2	4	1	2	0	0	0	0	0	0	0	0	0	0	0	0	25	0.25	4.22411462557e-05
d__Bacteria	k__norank_d__Bacteria	p__Acidobacteriota	c__Subgroup_11	o__norank_c__Subgroup_11	f__norank_o__norank_c__Subgroup_11	g__norank_f__norank_o__norank_c__Subgroup_11	s__uncultured_bacterium_g__norank_f__norank_o__norank_c__Subgroup_11	OTU8408	11	6	2	1	8	0	0	0	0	0	0	0	8	26	4	12	9	6	4	6	23	5	6	7	144	0.708333	0.000243309002433
d__Bacteria	k__norank_d__Bacteria	p__Actinobacteriota	c__Thermoleophilia	o__Gaiellales	f__Gaiellaceae	g__Gaiella	s__uncultured_bacterium_g__Gaiella	OTU3428	2	2	1	2	2	2	1	2	3	0	2	2	7	4	1	0	0	4	1	0	0	0	0	0	38	0.666667	6.42065423087e-05
d__Bacteria	k__norank_d__Bacteria	p__Actinobacteriota	c__Thermoleophilia	o__Gaiellales	f__norank_o__Gaiellales	g__norank_f__norank_o__Gaiellales	s__uncultured_bacterium_g__norank_f__norank_o__Gaiellales	OTU1517	34	21	28	53	18	30	18	11	1	52	62	48	29	21	18	4	8	6	46	75	36	44	50	49	762	1	0.00128751013788
d__Bacteria	k__norank_d__Bacteria	p__Proteobacteria	c__Alphaproteobacteria	o__Rhizobiales	f__Hyphomicrobiaceae	g__norank_f__Hyphomicrobiaceae	s__uncultured_bacterium_g__norank_f__Hyphomicrobiaceae	OTU3101	0	1	0	0	1	0	0	0	0	0	1	0	15	3	4	3	4	13	0	0	0	0	0	2	47	0.416667	7.94133549608e-05
d__Bacteria	k__norank_d__Bacteria	p__Acidobacteriota	c__Vicinamibacteria	o__Vicinamibacterales	f__norank_o__Vicinamibacterales	g__norank_f__norank_o__Vicinamibacterales	s__uncultured_Acidobacteriales_bacterium_g__norank_f__norank_o__Vicinamibacterales	OTU7915	36	50	60	17	90	3	13	7	7	9	2	19	24	32	40	10	21	26	35	28	108	117	52	31	837	1	0.00141423357664
d__Bacteria	k__norank_d__Bacteria	p__Actinobacteriota	c__Thermoleophilia	o__Gaiellales	f__norank_o__Gaiellales	g__norank_f__norank_o__Gaiellales	s__metagenome_g__norank_f__norank_o__Gaiellales	OTU1661	145	105	37	42	48	37	8	17	4	6	9	5	96	51	18	29	30	32	15	13	4	19	9	5	784	1	0.00132468234658
d__Bacteria	k__norank_d__Bacteria	p__Desulfobacterota	c__Syntrophia	o__Syntrophales	f__Syntrophaceae	g__Syntrophus	s__unclassified_g__Syntrophus	OTU8114	0	0	0	0	0	0	0	0	0	0	0	0	12	11	15	11	12	15	20	12	10	9	4	24	155	0.5	0.000261895106786
d__Bacteria	k__norank_d__Bacteria	p__Chloroflexi	c__Ktedonobacteria	o__Ktedonobacterales	f__Ktedonobacteraceae	g__norank_f__Ktedonobacteraceae	s__uncultured_bacterium_g__norank_f__Ktedonobacteraceae	OTU626	0	0	0	0	0	0	21	19	18	14	3	8	0	0	0	0	0	0	0	0	0	0	0	0	83	0.25	0.000140240605569
d__Bacteria	k__norank_d__Bacteria	p__Proteobacteria	c__Gammaproteobacteria	o__Burkholderiales	f__Comamonadaceae	g__Rhizobacter	s__uncultured_bacterium_g__Rhizobacter	OTU8637	1	1	1	2	0	0	0	0	0	0	0	0	11	2	9	8	7	7	3	1	1	1	0	0	55	0.583333	9.29305217626e-05
d__Bacteria	k__norank_d__Bacteria	p__Actinobacteriota	c__Actinobacteria	o__Frankiales	f__Geodermatophilaceae	g__Geodermatophilus	s__uncultured_bacterium_g__Geodermatophilus	OTU927	2	4	1	4	0	3	122	188	138	100	79	102	3	2	5	8	6	3	0	4	1	4	3	3	785	0.916667	0.00132637199243
d__Bacteria	k__norank_d__Bacteria	p__Firmicutes	c__Clostridia	o__norank_c__Clostridia	f__Hungateiclostridiaceae	g__unclassified_f__Hungateiclostridiaceae	s__unclassified_f__Hungateiclostridiaceae	OTU8004	0	1	0	0	0	0	0	0	1	0	1	1	1	0	0	1	5	2	5	6	6	3	6	2	41	0.583333	6.92754798594e-05
d__Bacteria	k__norank_d__Bacteria	p__Desulfobacterota	c__Syntrophobacteria	o__Syntrophobacterales	f__norank_o__Syntrophobacterales	g__norank_f__norank_o__Syntrophobacterales	s__uncultured_bacterium_g__norank_f__norank_o__Syntrophobacterales	OTU8220	0	0	0	0	0	0	0	0	0	0	0	0	32	12	9	17	6	13	2	4	8	8	3	0	114	0.458333	0.000192619626926
d__Bacteria	k__norank_d__Bacteria	p__Acidobacteriota	c__Vicinamibacteria	o__Vicinamibacterales	f__Vicinamibacteraceae	g__norank_f__Vicinamibacteraceae	s__unclassified_g__norank_f__Vicinamibacteraceae	OTU2765	5	3	0	1	0	0	0	0	0	0	0	1	6	0	4	3	1	5	0	1	0	0	0	0	30	0.416667	5.06893755069e-05
d__Bacteria	k__norank_d__Bacteria	p__Desulfobacterota	c__Desulfuromonadia	o__Geobacterales	f__Geobacteraceae	g__norank_f__Geobacteraceae	s__uncultured_delta_proteobacterium_g__norank_f__Geobacteraceae	OTU8379	0	0	0	0	0	0	0	0	0	0	0	0	5	3	7	14	12	20	15	8	4	10	7	5	110	0.5	0.000185861043525
d__Bacteria	k__norank_d__Bacteria	p__Proteobacteria	c__Alphaproteobacteria	o__Sphingomonadales	f__Sphingomonadaceae	g__Sphingomonas	s__unclassified_g__Sphingomonas	OTU7492	1	2	1	1	1	1	0	0	0	0	0	2	1	0	6	0	10	11	4	0	0	0	8	0	49	0.541667	8.27926466613e-05
d__Bacteria	k__norank_d__Bacteria	p__Myxococcota	c__Polyangia	o__Polyangiales	f__Polyangiaceae	g__Minicystis	s__uncultured_bacterium_g__Minicystis	OTU7792	8	8	6	6	6	6	0	0	0	0	0	0	0	5	2	4	2	1	6	2	6	1	4	1	74	0.708333	0.000125033792917
d__Bacteria	k__norank_d__Bacteria	p__Spirochaetota	c__Spirochaetia	o__Spirochaetales	f__Spirochaetaceae	g__norank_f__Spirochaetaceae	s__uncultured_Treponema_sp._g__norank	OTU2952	0	0	0	0	0	0	0	0	0	0	0	0	5	11	7	16	13	9	0	1	7	0	0	0	69	0.333333	0.000116585563666
d__Bacteria	k__norank_d__Bacteria	p__Planctomycetota	c__Planctomycetes	o__Isosphaerales	f__Isosphaeraceae	g__norank_f__Isosphaeraceae	s__unclassified_g__norank_f__Isosphaeraceae	OTU725	0	0	0	0	0	0	1	2	11	5	1	8	0	0	0	0	0	0	0	0	0	0	0	0	28	0.25	4.73100838064e-05
d__Bacteria	k__norank_d__Bacteria	p__Desulfobacterota	c__norank_p__Desulfobacterota	o__norank_c__norank_p__Desulfobacterota	f__norank_o__norank_c__norank_p__Desulfobacterota	g__norank_f__norank_o__norank_c__norank_p__Desulfobacterota	s__unclassified_g__norank_f__norank_o__norank_c__norank_p__Desulfobacterota	OTU1446	4	5	6	4	5	8	1	0	0	2	1	0	5	4	2	1	0	2	2	7	7	2	2	7	77	0.833333	0.000130102730468
d__Bacteria	k__norank_d__Bacteria	p__Actinobacteriota	c__Thermoleophilia	o__Gaiellales	f__norank_o__Gaiellales	g__norank_f__norank_o__Gaiellales	s__unclassified_g__norank_f__norank_o__Gaiellales	OTU7238	39	21	42	60	29	32	12	7	1	29	31	16	3	0	1	1	1	1	1	13	4	7	18	1	370	0.958333	0.000625168964585
d__Bacteria	k__norank_d__Bacteria	p__Acidobacteriota	c__Vicinamibacteria	o__Vicinamibacterales	f__Vicinamibacteraceae	g__norank_f__Vicinamibacteraceae	s__uncultured_Acidobacteriales_bacterium_g__norank_f__Vicinamibacteraceae	OTU6051	23	13	24	3	32	1	7	1	27	7	2	8	23	13	20	7	12	39	2	0	2	2	0	1	269	0.916667	0.000454514733712
d__Bacteria	k__norank_d__Bacteria	p__Actinobacteriota	c__Thermoleophilia	o__norank_c__Thermoleophilia	f__norank_o__norank_c__Thermoleophilia	g__norank_f__norank_o__norank_c__Thermoleophilia	s__uncultured_bacterium_g__norank_f__norank_o__norank_c__Thermoleophilia	OTU73	0	0	0	0	0	0	0	0	0	10	7	3	0	0	0	0	0	0	0	0	0	0	0	0	20	0.125	3.37929170046e-05
d__Bacteria	k__norank_d__Bacteria	p__Proteobacteria	c__Alphaproteobacteria	o__Acetobacterales	f__Acetobacteraceae	g__Roseomonas	s__unclassified_g__Roseomonas	OTU5706	0	0	0	0	0	0	1	1	2	0	1	1	0	0	0	0	4	8	1	0	0	0	6	0	25	0.375	4.22411462557e-05
d__Bacteria	k__norank_d__Bacteria	p__Chloroflexi	c__Anaerolineae	o__SBR1031	f__norank_o__SBR1031	g__norank_f__norank_o__SBR1031	s__unclassified_g__norank_f__norank_o__SBR1031	OTU7683	0	0	0	0	0	0	0	0	0	0	0	0	0	2	0	0	0	0	19	2	16	26	3	8	76	0.291667	0.000128413084617
d__Bacteria	k__norank_d__Bacteria	p__Actinobacteriota	c__Thermoleophilia	o__Solirubrobacterales	f__67-14	g__norank_f__67-14	s__unclassified_g__norank_f__67-14	OTU851	1	7	5	0	5	1	4	4	1	5	1	0	2	0	0	3	2	0	0	0	0	0	2	2	45	0.625	7.60340632603e-05
d__Bacteria	k__norank_d__Bacteria	p__Proteobacteria	c__Gammaproteobacteria	o__Burkholderiales	f__Gallionellaceae	g__Sideroxydans	s__uncultured_bacterium_g__Sideroxydans	OTU8716	0	0	0	0	0	0	0	0	0	0	0	0	1	2	4	5	2	6	1	10	5	8	27	28	99	0.5	0.000167274939173
d__Bacteria	k__norank_d__Bacteria	p__Actinobacteriota	c__Thermoleophilia	o__Solirubrobacterales	f__67-14	g__norank_f__67-14	s__unclassified_g__norank_f__67-14	OTU852	11	6	2	5	4	6	7	12	0	34	48	34	1	2	0	0	0	0	2	4	0	1	6	2	187	0.75	0.000315963773993
d__Bacteria	k__norank_d__Bacteria	p__Proteobacteria	c__Gammaproteobacteria	o__Gammaproteobacteria_Incertae_Sedis	f__unclassified_o__Gammaproteobacteria_Incertae_Sedis	g__Acidibacter	s__uncultured_bacterium_g__Acidibacter	OTU1531	11	34	43	53	50	44	0	0	0	2	4	1	22	23	21	12	9	11	23	3	0	10	10	5	391	0.833333	0.00066065152744
d__Bacteria	k__norank_d__Bacteria	p__Acidobacteriota	c__Subgroup_25	o__norank_c__Subgroup_25	f__norank_o__norank_c__Subgroup_25	g__norank_f__norank_o__norank_c__Subgroup_25	s__unclassified_g__norank_f__norank_o__norank_c__Subgroup_25	OTU8122	0	0	0	0	0	0	0	0	0	0	0	0	0	0	0	2	0	0	9	15	2	25	0	20	73	0.25	0.000123344147067
d__Bacteria	k__norank_d__Bacteria	p__Acidobacteriota	c__Blastocatellia	o__Pyrinomonadales	f__Pyrinomonadaceae	g__RB41	s__unclassified_g__RB41	OTU2472	3	5	4	1	6	1	0	0	0	0	0	0	0	2	0	0	0	1	0	0	0	0	0	0	23	0.333333	3.88618545553e-05
d__Bacteria	k__norank_d__Bacteria	p__Acidobacteriota	c__Thermoanaerobaculia	o__Thermoanaerobaculales	f__Thermoanaerobaculaceae	g__Subgroup_10	s__metagenome_g__Subgroup_10	OTU8056	0	0	0	0	0	0	0	0	0	0	0	0	32	12	15	13	18	17	19	10	4	1	5	31	177	0.5	0.000299067315491
d__Bacteria	k__norank_d__Bacteria	p__Proteobacteria	c__Alphaproteobacteria	o__Rhizobiales	f__Beijerinckiaceae	g__alphaI_cluster	s__uncultured_bacterium_g__alphaI_cluster	OTU6775	0	1	1	2	2	0	0	0	0	0	0	1	33	23	8	15	39	46	5	0	3	3	6	0	188	0.625	0.000317653419843
d__Bacteria	k__norank_d__Bacteria	p__Gemmatimonadota	c__Gemmatimonadetes	o__Gemmatimonadales	f__Gemmatimonadaceae	g__norank_f__Gemmatimonadaceae	s__unclassified_g__norank_f__Gemmatimonadaceae	OTU3675	1	0	0	1	0	0	0	0	0	0	0	0	15	13	4	11	6	13	1	4	2	3	2	4	80	0.583333	0.000135171668018
d__Bacteria	k__norank_d__Bacteria	p__Myxococcota	c__Myxococcia	o__Myxococcales	f__Anaeromyxobacteraceae	g__Anaeromyxobacter	s__uncultured_delta_proteobacterium_g__Anaeromyxobacter	OTU1172	0	0	1	2	2	3	4	7	6	17	8	3	4	1	2	0	6	1	8	0	1	4	3	7	90	0.833333	0.000152068126521
d__Bacteria	k__norank_d__Bacteria	p__Proteobacteria	c__Alphaproteobacteria	o__Elsterales	f__norank_o__Elsterales	g__norank_f__norank_o__Elsterales	s__unclassified_g__norank_f__norank_o__Elsterales	OTU2112	4	9	30	31	18	33	0	0	0	7	3	2	0	0	1	0	1	1	1	0	0	0	0	1	142	0.583333	0.000239929710733
d__Bacteria	k__norank_d__Bacteria	p__Firmicutes	c__Clostridia	o__norank_c__Clostridia	f__Hungateiclostridiaceae	g__norank_f__Hungateiclostridiaceae	s__uncultured_Ruminococcaceae_bacterium_g__norank	OTU1053	0	0	0	0	0	0	3	2	14	4	8	5	11	26	18	12	20	13	23	29	52	17	22	53	332	0.75	0.000560962422276
d__Bacteria	k__norank_d__Bacteria	p__Myxococcota	c__Myxococcia	o__Myxococcales	f__Anaeromyxobacteraceae	g__Anaeromyxobacter	s__uncultured_bacterium_g__Anaeromyxobacter	OTU6800	0	0	0	0	0	0	2	0	17	1	6	6	7	1	5	9	11	6	3	1	0	0	0	2	77	0.583333	0.000130102730468
d__Bacteria	k__norank_d__Bacteria	p__Chloroflexi	c__SHA-26	o__norank_c__SHA-26	f__norank_o__norank_c__SHA-26	g__norank_f__norank_o__norank_c__SHA-26	s__uncultured_bacterium_g__norank_f__norank_o__norank_c__SHA-26	OTU7612	0	0	0	0	0	0	0	0	0	0	0	0	0	3	1	1	1	0	4	4	15	14	14	9	66	0.416667	0.000111516626115
d__Bacteria	k__norank_d__Bacteria	p__Latescibacterota	c__norank_p__Latescibacterota	o__norank_c__norank_p__Latescibacterota	f__norank_o__norank_c__norank_p__Latescibacterota	g__norank_f__norank_o__norank_c__norank_p__Latescibacterota	s__unclassified_g__norank_f__norank_o__norank_c__norank_p__Latescibacterota	OTU1456	4	2	3	0	3	0	0	0	0	0	0	0	7	4	2	2	4	8	0	2	1	5	5	2	54	0.625	9.12408759124e-05
d__Bacteria	k__norank_d__Bacteria	p__Actinobacteriota	c__Actinobacteria	o__Micromonosporales	f__Micromonosporaceae	g__Dactylosporangium	s__uncultured_bacterium_g__Dactylosporangium	OTU2189	2	3	5	2	11	2	0	0	0	0	0	0	0	0	0	2	1	0	0	0	0	0	0	0	28	0.333333	4.73100838064e-05
d__Bacteria	k__norank_d__Bacteria	p__Proteobacteria	c__Alphaproteobacteria	o__Rhizobiales	f__Methyloligellaceae	g__norank_f__Methyloligellaceae	s__metagenome_g__norank_f__Methyloligellaceae	OTU1541	294	275	134	249	154	229	50	22	7	94	142	50	321	476	217	246	189	120	317	485	566	377	310	353	5677	1	0.00959211949175
d__Bacteria	k__norank_d__Bacteria	p__Actinobacteriota	c__Actinobacteria	o__Propionibacteriales	f__Propionibacteriaceae	g__Aestuariimicrobium	s__uncultured_bacterium_g__Aestuariimicrobium	OTU3282	0	0	0	0	0	0	0	0	0	0	0	0	19	11	14	22	18	6	15	8	9	7	3	12	144	0.5	0.000243309002433
d__Bacteria	k__norank_d__Bacteria	p__Actinobacteriota	c__Thermoleophilia	o__Gaiellales	f__norank_o__Gaiellales	g__norank_f__norank_o__Gaiellales	s__bacterium_Ellin6515	OTU342	60	43	77	93	59	132	54	74	82	77	105	63	68	27	21	20	27	13	61	50	18	25	28	26	1303	1	0.00220160854285
d__Bacteria	k__norank_d__Bacteria	p__Acidobacteriota	c__Vicinamibacteria	o__Vicinamibacterales	f__norank_o__Vicinamibacterales	g__norank_f__norank_o__Vicinamibacterales	s__unclassified_g__norank_f__norank_o__Vicinamibacterales	OTU1100	0	1	0	0	1	0	23	13	66	23	5	29	0	0	0	0	0	0	0	0	0	0	0	0	161	0.333333	0.000272032981887
d__Bacteria	k__norank_d__Bacteria	p__NB1-j	c__norank_p__NB1-j	o__norank_c__norank_p__NB1-j	f__norank_o__norank_c__norank_p__NB1-j	g__norank_f__norank_o__norank_c__norank_p__NB1-j	s__uncultured_soil_bacterium_g__norank_f__norank_o__norank	OTU1339	10	4	4	5	8	2	0	0	0	0	0	0	2	1	0	0	3	0	0	0	0	0	0	0	39	0.375	6.5896188159e-05
d__Bacteria	k__norank_d__Bacteria	p__Patescibacteria	c__CPR2	o__norank_c__CPR2	f__norank_o__norank_c__CPR2	g__norank_f__norank_o__norank_c__CPR2	s__uncultured_Clostridium_sp._g__norank_f__norank_o__norank	OTU8321	0	0	0	0	0	0	0	0	0	0	0	0	0	0	0	0	1	0	10	6	1	3	2	0	23	0.25	3.88618545553e-05
d__Bacteria	k__norank_d__Bacteria	p__Actinobacteriota	c__Thermoleophilia	o__Gaiellales	f__norank_o__Gaiellales	g__norank_f__norank_o__Gaiellales	s__unclassified_g__norank_f__norank_o__Gaiellales	OTU1403	5	12	6	2	4	7	0	1	0	4	3	0	0	0	0	0	0	0	1	0	1	0	0	1	47	0.5	7.94133549608e-05
d__Bacteria	k__norank_d__Bacteria	p__Chloroflexi	c__Anaerolineae	o__RBG-13-54-9	f__norank_o__RBG-13-54-9	g__norank_f__norank_o__RBG-13-54-9	s__uncultured_Caldilineae_bacterium_g__norank_f__norank	OTU8144	0	0	0	0	0	0	0	0	0	0	0	0	12	4	2	3	4	1	8	9	1	8	6	7	65	0.5	0.000109826980265
d__Bacteria	k__norank_d__Bacteria	p__Bacteroidota	c__Bacteroidia	o__Bacteroidales	f__Prolixibacteraceae	g__BSV13	s__unclassified_g__BSV13	OTU3145	0	0	0	0	0	0	0	0	0	0	0	0	8	11	9	22	26	20	11	3	16	12	11	5	154	0.5	0.000260205460935
d__Bacteria	k__norank_d__Bacteria	p__Nitrospirota	c__Nitrospiria	o__Nitrospirales	f__Nitrospiraceae	g__Nitrospira	s__unclassified_g__Nitrospira	OTU8052	0	0	0	0	2	0	0	1	0	7	6	5	3	10	36	8	6	2	79	63	75	75	63	52	493	0.708333	0.000832995404163
d__Bacteria	k__norank_d__Bacteria	p__Bacteroidota	c__Bacteroidia	o__Bacteroidales	f__SB-5	g__norank_f__SB-5	s__uncultured_Cytophagales_bacterium_g__norank_f__SB-5	OTU3016	0	0	0	0	0	0	0	0	0	0	0	0	7	6	7	13	8	1	0	0	1	0	1	1	45	0.375	7.60340632603e-05
d__Bacteria	k__norank_d__Bacteria	p__Acidobacteriota	c__Acidobacteriae	o__Subgroup_2	f__norank_o__Subgroup_2	g__norank_f__norank_o__Subgroup_2	s__uncultured_Acidobacteria_bacterium_g__norank_f__norank_o__Subgroup_2	OTU8479	36	92	226	101	150	36	24	17	16	16	3	11	15	26	18	18	8	11	20	17	20	22	16	23	942	1	0.00159164639092
d__Bacteria	k__norank_d__Bacteria	p__Actinobacteriota	c__MB-A2-108	o__norank_c__MB-A2-108	f__norank_o__norank_c__MB-A2-108	g__norank_f__norank_o__norank_c__MB-A2-108	s__uncultured_bacterium_g__norank_f__norank_o__norank_c__MB-A2-108	OTU8382	2	3	8	4	8	0	0	0	0	0	0	0	5	0	0	1	2	0	4	1	3	2	2	23	68	0.583333	0.000114895917816
d__Bacteria	k__norank_d__Bacteria	p__Acidobacteriota	c__Acidobacteriae	o__Acidobacteriales	f__norank_o__Acidobacteriales	g__norank_f__norank_o__Acidobacteriales	s__uncultured_Acidobacteriaceae_bacterium_g__norank_f__norank	OTU819	1	0	3	2	3	0	23	16	2	44	33	62	7	10	17	9	9	10	24	31	30	55	70	35	496	0.916667	0.000838064341714
d__Bacteria	k__norank_d__Bacteria	p__Chloroflexi	c__Anaerolineae	o__Anaerolineales	f__Anaerolineaceae	g__Longilinea	s__uncultured_Chloroflexi_bacterium_g__Longilinea	OTU3503	0	0	0	0	0	0	0	0	0	0	0	0	9	33	10	11	37	43	0	0	2	0	0	0	145	0.291667	0.000244998648283
d__Bacteria	k__norank_d__Bacteria	p__Chloroflexi	c__Ktedonobacteria	o__C0119	f__norank_o__C0119	g__norank_f__norank_o__C0119	s__uncultured_soil_bacterium_g__norank_f__norank_o__C0119	OTU572	0	0	0	0	0	0	2	0	1	4	3	8	0	0	0	0	0	0	0	0	0	0	0	0	18	0.208333	3.04136253041e-05
d__Bacteria	k__norank_d__Bacteria	p__Methylomirabilota	c__Methylomirabilia	o__Methylomirabilales	f__Methylomirabilaceae	g__Sh765B-TzT-35	s__uncultured_bacterium_g__Sh765B-TzT-35	OTU8709	0	0	0	0	0	0	0	0	0	0	0	0	5	4	2	7	3	5	6	5	10	9	8	5	69	0.5	0.000116585563666
d__Bacteria	k__norank_d__Bacteria	p__Proteobacteria	c__Gammaproteobacteria	o__Burkholderiales	f__Nitrosomonadaceae	g__MND1	s__unclassified_g__MND1	OTU7143	7	4	5	4	3	2	0	0	0	0	0	0	14	18	20	9	14	10	7	0	1	0	3	3	124	0.666667	0.000209516085428
d__Bacteria	k__norank_d__Bacteria	p__Patescibacteria	c__Parcubacteria	o__norank_c__Parcubacteria	f__norank_o__norank_c__Parcubacteria	g__norank_f__norank_o__norank_c__Parcubacteria	s__uncultured_bacterium_g__norank_f__norank_o__norank_c__Parcubacteria	OTU984	0	0	0	0	1	0	3	6	3	5	5	5	0	0	0	0	0	0	0	0	0	0	0	0	28	0.291667	4.73100838064e-05
d__Bacteria	k__norank_d__Bacteria	p__Firmicutes	c__Bacilli	o__Paenibacillales	f__Paenibacillaceae	g__Paenibacillus	s__Paenibacillus_koleovorans	OTU2494	1	1	1	0	0	2	1	0	0	6	4	2	0	1	0	2	0	0	0	2	2	0	1	0	26	0.541667	4.3930792106e-05
d__Bacteria	k__norank_d__Bacteria	p__Desulfobacterota	c__Desulfobulbia	o__Desulfobulbales	f__Desulfocapsaceae	g__norank_f__Desulfocapsaceae	s__unclassified_g__norank_f__Desulfocapsaceae	OTU3618	0	0	0	0	0	0	0	0	0	0	0	0	7	11	10	14	22	25	2	1	0	0	0	0	92	0.333333	0.000155447418221
d__Bacteria	k__norank_d__Bacteria	p__Desulfobacterota	c__Desulfobulbia	o__Desulfobulbales	f__Desulfocapsaceae	g__norank_f__Desulfocapsaceae	s__uncultured_bacterium_g__norank_f__Desulfocapsaceae	OTU4126	0	0	0	0	0	0	0	0	0	0	0	0	1	13	1	3	9	23	0	0	0	0	0	0	50	0.25	8.44822925115e-05
d__Bacteria	k__norank_d__Bacteria	p__Proteobacteria	c__Alphaproteobacteria	o__Rhizobiales	f__Beijerinckiaceae	g__unclassified_f__Beijerinckiaceae	s__unclassified_f__Beijerinckiaceae	OTU2153	20	16	3	10	35	10	0	0	0	0	0	0	3	2	1	2	1	2	1	1	0	0	0	2	109	0.625	0.000184171397675
d__Bacteria	k__norank_d__Bacteria	p__Proteobacteria	c__Gammaproteobacteria	o__Burkholderiales	f__Oxalobacteraceae	g__Noviherbaspirillum	s__unclassified_g__Noviherbaspirillum	OTU6668	0	0	0	0	0	0	0	0	0	0	0	0	7	14	41	29	57	82	0	0	0	0	0	0	230	0.25	0.000388618545553
d__Bacteria	k__norank_d__Bacteria	p__Desulfobacterota	c__norank_p__Desulfobacterota	o__norank_c__norank_p__Desulfobacterota	f__norank_o__norank_c__norank_p__Desulfobacterota	g__norank_f__norank_o__norank_c__norank_p__Desulfobacterota	s__uncultured_proteobacterium_g__norank_f__norank_o__norank_c__norank_p__Desulfobacterota	OTU7729	3	6	6	4	5	4	5	4	0	16	20	9	0	1	0	0	1	1	14	11	3	11	7	15	146	0.833333	0.000246688294134
d__Bacteria	k__norank_d__Bacteria	p__Proteobacteria	c__Gammaproteobacteria	o__Burkholderiales	f__SC-I-84	g__norank_f__SC-I-84	s__metagenome_g__norank_f__SC-I-84	OTU8660	2	5	3	5	5	2	0	0	0	0	0	0	14	7	11	15	13	4	14	13	7	10	10	11	151	0.75	0.000255136523385
d__Bacteria	k__norank_d__Bacteria	p__Desulfobacterota	c__Syntrophobacteria	o__Syntrophobacterales	f__Syntrophobacteraceae	g__Desulfovirga	s__uncultured_bacterium_g__Desulfovirga	OTU3485	0	0	0	0	0	0	0	0	0	0	0	0	6	3	0	5	5	5	0	0	0	0	0	0	24	0.208333	4.05515004055e-05
d__Bacteria	k__norank_d__Bacteria	p__Firmicutes	c__Bacilli	o__Bacillales	f__Bacillaceae	g__Bacillus	s__unclassified_g__Bacillus	OTU5812	0	0	0	0	0	0	12	4	6	1	5	0	1	0	1	1	0	1	0	0	0	0	0	0	32	0.375	5.40686672074e-05
d__Bacteria	k__norank_d__Bacteria	p__Proteobacteria	c__Alphaproteobacteria	o__Rhizobiales	f__Rhizobiales_Incertae_Sedis	g__Bauldia	s__uncultured_Methylocystaceae_bacterium_g__Bauldia	OTU552	19	13	11	23	10	21	5	3	0	8	17	5	5	3	3	3	1	4	10	15	5	5	3	5	197	0.958333	0.000332860232495
d__Bacteria	k__norank_d__Bacteria	p__Gemmatimonadota	c__Gemmatimonadetes	o__Gemmatimonadales	f__Gemmatimonadaceae	g__norank_f__Gemmatimonadaceae	s__uncultured_bacterium_g__norank_f__Gemmatimonadaceae	OTU1417	1	1	0	5	4	6	0	0	0	1	2	0	1	0	0	0	0	0	1	6	1	5	2	1	37	0.583333	6.25168964585e-05
d__Bacteria	k__norank_d__Bacteria	p__Patescibacteria	c__Saccharimonadia	o__Saccharimonadales	f__WWH38	g__norank_f__WWH38	s__unclassified_g__norank_f__WWH38	OTU1117	1	0	1	1	0	2	3	2	1	7	0	9	0	0	0	0	0	0	3	0	0	0	1	0	31	0.458333	5.23790213571e-05
d__Bacteria	k__norank_d__Bacteria	p__Proteobacteria	c__Gammaproteobacteria	o__Xanthomonadales	f__Rhodanobacteraceae	g__Rhodanobacter	s__uncultured_Xanthomonadaceae_bacterium_g__Rhodanobacter	OTU1092	1	1	1	2	6	1	29	36	9	56	37	30	0	0	0	0	0	0	0	0	0	0	0	0	209	0.5	0.000353135982698
d__Bacteria	k__norank_d__Bacteria	p__Chloroflexi	c__KD4-96	o__norank_c__KD4-96	f__norank_o__norank_c__KD4-96	g__norank_f__norank_o__norank_c__KD4-96	s__uncultured_bacterium_g__norank_f__norank_o__norank_c__KD4-96	OTU7989	8	11	2	2	9	0	0	0	0	0	0	0	43	38	13	13	16	19	1	1	2	4	6	0	188	0.666667	0.000317653419843
d__Bacteria	k__norank_d__Bacteria	p__RCP2-54	c__norank_p__RCP2-54	o__norank_c__norank_p__RCP2-54	f__norank_o__norank_c__norank_p__RCP2-54	g__norank_f__norank_o__norank_c__norank_p__RCP2-54	s__uncultured_prokaryote_g__norank_f__norank_o__norank_c__norank_p__RCP2-54	OTU3541	0	1	0	0	0	0	0	0	0	0	0	0	12	0	11	7	8	11	1	3	0	2	0	6	62	0.416667	0.000104758042714
d__Bacteria	k__norank_d__Bacteria	p__unclassified_k__norank_d__Bacteria	c__unclassified_k__norank_d__Bacteria	o__unclassified_k__norank_d__Bacteria	f__unclassified_k__norank_d__Bacteria	g__unclassified_k__norank_d__Bacteria	s__unclassified_k__norank_d__Bacteria	OTU1310	5	9	8	17	10	9	1	0	0	0	1	2	5	4	2	0	10	3	1	0	0	0	0	1	88	0.666667	0.00014868883482
d__Bacteria	k__norank_d__Bacteria	p__Chloroflexi	c__Anaerolineae	o__Caldilineales	f__Caldilineaceae	g__norank_f__Caldilineaceae	s__metagenome_g__norank_f__Caldilineaceae	OTU3385	0	0	0	0	0	0	0	0	0	0	0	0	6	1	5	4	11	6	0	0	0	0	0	0	33	0.25	5.57583130576e-05
d__Bacteria	k__norank_d__Bacteria	p__Chloroflexi	c__Chloroflexia	o__Thermomicrobiales	f__JG30-KF-CM45	g__norank_f__JG30-KF-CM45	s__metagenome_g__norank_f__JG30-KF-CM45	OTU1835	16	1	6	5	9	0	0	0	0	0	0	0	17	15	12	7	18	21	0	0	0	0	0	0	127	0.458333	0.000214585022979
d__Bacteria	k__norank_d__Bacteria	p__Chloroflexi	c__Anaerolineae	o__RBG-13-54-9	f__norank_o__RBG-13-54-9	g__norank_f__norank_o__RBG-13-54-9	s__unclassified_g__norank_f__norank_o__RBG-13-54-9	OTU6856	0	0	0	0	0	0	0	0	0	0	0	0	0	0	0	0	0	0	50	108	9	24	6	26	223	0.25	0.000376791024601
d__Bacteria	k__norank_d__Bacteria	p__Acidobacteriota	c__Subgroup_5	o__norank_c__Subgroup_5	f__norank_o__norank_c__Subgroup_5	g__norank_f__norank_o__norank_c__Subgroup_5	s__metagenome_g__norank_f__norank_o__norank_c__Subgroup_5	OTU3700	3	7	0	3	10	0	0	0	0	0	0	1	3	0	1	0	1	0	0	0	0	1	0	0	30	0.375	5.06893755069e-05
d__Bacteria	k__norank_d__Bacteria	p__Acidobacteriota	c__Subgroup_22	o__norank_c__Subgroup_22	f__norank_o__norank_c__Subgroup_22	g__norank_f__norank_o__norank_c__Subgroup_22	s__unclassified_g__norank_f__norank_o__norank_c__Subgroup_22	OTU3363	3	2	1	1	0	0	0	0	0	0	0	0	5	3	4	9	2	0	0	0	0	0	0	1	31	0.416667	5.23790213571e-05
d__Bacteria	k__norank_d__Bacteria	p__Chloroflexi	c__TK10	o__norank_c__TK10	f__norank_o__norank_c__TK10	g__norank_f__norank_o__norank_c__TK10	s__uncultured_Chloroflexi_bacterium_g__norank_f__norank_o__norank_c__TK10	OTU1436	2	3	2	10	8	2	2	1	1	2	2	0	1	4	1	0	1	4	9	2	3	3	1	2	66	0.916667	0.000111516626115
d__Bacteria	k__norank_d__Bacteria	p__Actinobacteriota	c__Actinobacteria	o__Propionibacteriales	f__Nocardioidaceae	g__Nocardioides	s__uncultured_bacterium_g__Nocardioides	OTU3773	0	0	0	0	0	0	0	0	0	0	0	0	0	6	2	6	8	14	0	0	0	0	0	0	36	0.208333	6.08272506083e-05
d__Bacteria	k__norank_d__Bacteria	p__Proteobacteria	c__Gammaproteobacteria	o__Steroidobacterales	f__Steroidobacteraceae	g__Steroidobacter	s__bacterium_MI-37	OTU2982	0	0	2	0	0	0	0	0	0	1	0	1	15	18	3	1	9	10	10	1	0	2	1	1	75	0.583333	0.000126723438767
d__Bacteria	k__norank_d__Bacteria	p__Proteobacteria	c__Alphaproteobacteria	o__norank_c__Alphaproteobacteria	f__norank_o__norank_c__Alphaproteobacteria	g__norank_f__norank_o__norank_c__Alphaproteobacteria	s__uncultured_Bradyrhizobiaceae_bacterium_g__norank	OTU1809	6	7	11	10	4	10	3	0	2	8	7	3	15	14	13	11	12	8	4	2	5	8	6	2	171	0.958333	0.000288929440389
d__Bacteria	k__norank_d__Bacteria	p__NB1-j	c__norank_p__NB1-j	o__norank_c__norank_p__NB1-j	f__norank_o__norank_c__norank_p__NB1-j	g__norank_f__norank_o__norank_c__norank_p__NB1-j	s__unclassified_g__norank_f__norank_o__norank_c__norank_p__NB1-j	OTU2191	3	5	5	1	3	1	0	0	0	0	0	0	0	0	0	0	0	0	0	0	0	0	0	0	18	0.25	3.04136253041e-05
d__Bacteria	k__norank_d__Bacteria	p__Proteobacteria	c__Gammaproteobacteria	o__Burkholderiales	f__Nitrosomonadaceae	g__GOUTA6	s__unclassified_g__GOUTA6	OTU7684	0	0	0	0	0	0	0	0	0	0	0	0	11	2	8	9	6	7	21	29	4	16	9	22	144	0.5	0.000243309002433
d__Bacteria	k__norank_d__Bacteria	p__Chloroflexi	c__Anaerolineae	o__SJA-15	f__norank_o__SJA-15	g__norank_f__norank_o__SJA-15	s__unclassified_g__norank_f__norank_o__SJA-15	OTU7716	0	0	0	0	0	0	0	0	0	0	0	0	0	4	2	1	10	11	5	8	0	4	6	16	67	0.416667	0.000113206271965
d__Bacteria	k__norank_d__Bacteria	p__Actinobacteriota	c__Thermoleophilia	o__Solirubrobacterales	f__Solirubrobacteraceae	g__Conexibacter	s__uncultured_bacterium_g__Conexibacter	OTU8074	1	0	5	2	2	3	17	12	10	15	25	13	4	2	9	5	12	2	22	32	11	22	6	27	259	0.958333	0.00043761827521
d__Bacteria	k__norank_d__Bacteria	p__Chloroflexi	c__Ktedonobacteria	o__Ktedonobacterales	f__Ktedonobacteraceae	g__norank_f__Ktedonobacteraceae	s__uncultured_bacterium_g__norank_f__Ktedonobacteraceae	OTU645	0	0	0	0	0	0	13	8	16	5	1	10	0	0	0	0	0	0	0	0	0	0	0	0	53	0.25	8.95512300622e-05
d__Bacteria	k__norank_d__Bacteria	p__Bacteroidota	c__Bacteroidia	o__Bacteroidales	f__Bacteroidetes_vadinHA17	g__norank_f__Bacteroidetes_vadinHA17	s__unclassified_g__norank_f__Bacteroidetes_vadinHA17	OTU8425	0	0	0	0	0	0	0	0	0	0	0	0	35	53	59	54	38	39	6	9	10	2	12	5	322	0.5	0.000544065963774
d__Bacteria	k__norank_d__Bacteria	p__Patescibacteria	c__Saccharimonadia	o__Saccharimonadales	f__WWH38	g__norank_f__WWH38	s__unclassified_g__norank_f__WWH38	OTU501	0	0	0	0	0	0	4	7	10	9	7	6	0	0	0	0	0	0	0	0	0	0	0	0	43	0.25	7.26547715599e-05
d__Bacteria	k__norank_d__Bacteria	p__Elusimicrobiota	c__Lineage_IIa	o__norank_c__Lineage_IIa	f__norank_o__norank_c__Lineage_IIa	g__norank_f__norank_o__norank_c__Lineage_IIa	s__uncultured_bacterium_g__norank_f__norank_o__norank_c__Lineage_IIa	OTU1783	13	3	2	1	6	1	0	0	0	0	0	0	0	0	0	0	0	1	0	0	0	0	0	0	27	0.291667	4.56204379562e-05
d__Bacteria	k__norank_d__Bacteria	p__Acidobacteriota	c__Acidobacteriae	o__Bryobacterales	f__Bryobacteraceae	g__Bryobacter	s__uncultured_bacterium_g__Bryobacter	OTU788	0	0	0	0	0	0	2	6	3	2	8	5	0	0	0	0	0	0	0	0	0	0	0	0	26	0.25	4.3930792106e-05
d__Bacteria	k__norank_d__Bacteria	p__Desulfobacterota	c__Desulfuromonadia	o__Geobacterales	f__Geobacteraceae	g__norank_f__Geobacteraceae	s__uncultured_bacterium_g__norank_f__Geobacteraceae	OTU3617	0	0	0	0	0	0	0	0	0	1	0	0	22	17	23	9	9	22	17	12	11	12	14	7	176	0.541667	0.00029737766964
d__Bacteria	k__norank_d__Bacteria	p__Myxococcota	c__Myxococcia	o__Myxococcales	f__Myxococcaceae	g__Archangium	s__Archangium_gephyra	OTU6781	0	3	3	1	1	0	1	0	0	0	0	0	12	7	7	13	11	10	0	0	0	0	0	0	69	0.458333	0.000116585563666
d__Bacteria	k__norank_d__Bacteria	p__Desulfobacterota	c__Desulfuromonadia	o__norank_c__Desulfuromonadia	f__Geothermobacteraceae	g__Geothermobacter	s__uncultured_delta_proteobacterium_g__Geothermobacter	OTU2732	0	0	0	0	0	0	0	0	0	0	0	0	0	2	4	1	8	7	0	0	0	0	0	0	22	0.208333	3.71722087051e-05
d__Bacteria	k__norank_d__Bacteria	p__Sumerlaeota	c__Sumerlaeia	o__Sumerlaeales	f__Sumerlaeaceae	g__Sumerlaea	s__unclassified_g__Sumerlaea	OTU7656	0	0	0	0	0	0	0	0	0	0	0	0	0	1	1	0	0	0	0	0	5	11	2	6	26	0.25	4.3930792106e-05
d__Bacteria	k__norank_d__Bacteria	p__Desulfobacterota	c__Desulfobacteria	o__Desulfobacterales	f__Desulfosarcinaceae	g__norank_f__Desulfosarcinaceae	s__uncultured_bacterium_g__norank_f__Desulfosarcinaceae	OTU3544	0	0	0	0	0	0	0	0	0	0	0	0	5	3	2	6	4	12	0	0	0	0	0	0	32	0.25	5.40686672074e-05
d__Bacteria	k__norank_d__Bacteria	p__Acidobacteriota	c__Acidobacteriae	o__Subgroup_2	f__norank_o__Subgroup_2	g__norank_f__norank_o__Subgroup_2	s__metagenome_g__norank_f__norank_o__Subgroup_2	OTU1365	12	8	2	1	10	1	0	0	2	0	0	0	1	1	0	1	1	0	2	0	0	1	0	1	44	0.583333	7.43444174101e-05
d__Bacteria	k__norank_d__Bacteria	p__Chloroflexi	c__Ktedonobacteria	o__Ktedonobacterales	f__JG30-KF-AS9	g__norank_f__JG30-KF-AS9	s__unclassified_g__norank_f__JG30-KF-AS9	OTU1026	0	0	0	0	0	0	7	3	7	5	1	2	0	0	0	0	0	0	0	0	0	0	0	0	25	0.25	4.22411462557e-05
d__Bacteria	k__norank_d__Bacteria	p__Proteobacteria	c__Alphaproteobacteria	o__Rhodobacterales	f__Rhodobacteraceae	g__Amaricoccus	s__metagenome_g__Amaricoccus	OTU4244	7	1	2	2	4	1	0	0	0	0	0	0	3	10	6	11	24	32	1	0	0	1	2	0	107	0.625	0.000180792105975
d__Bacteria	k__norank_d__Bacteria	p__Bacteroidota	c__Bacteroidia	o__Bacteroidales	f__Bacteroidetes_vadinHA17	g__norank_f__Bacteroidetes_vadinHA17	s__unclassified_g__norank_f__Bacteroidetes_vadinHA17	OTU4199	0	0	0	0	0	0	0	0	0	0	0	0	1	4	3	2	7	10	0	0	0	0	0	0	27	0.25	4.56204379562e-05
d__Bacteria	k__norank_d__Bacteria	p__Methylomirabilota	c__Methylomirabilia	o__Rokubacteriales	f__norank_o__Rokubacteriales	g__norank_f__norank_o__Rokubacteriales	s__uncultured_bacterium_g__norank_f__norank_o__Rokubacteriales	OTU1985	4	2	2	5	2	2	0	1	0	1	1	2	0	0	0	0	0	0	0	4	0	1	6	1	34	0.583333	5.74479589078e-05
d__Bacteria	k__norank_d__Bacteria	p__Chloroflexi	c__Anaerolineae	o__SBR1031	f__A4b	g__norank_f__A4b	s__uncultured_bacterium_g__norank_f__A4b	OTU1859	4	6	2	0	3	0	0	0	0	0	0	0	10	1	2	2	0	0	6	2	4	4	0	0	46	0.5	7.77237091106e-05
d__Bacteria	k__norank_d__Bacteria	p__Firmicutes	c__Desulfitobacteriia	o__Desulfitobacteriales	f__Heliobacteriaceae	g__norank_f__Heliobacteriaceae	s__uncultured_bacterium_g__norank_f__Heliobacteriaceae	OTU221	0	0	0	0	0	0	1	0	5	1	0	2	6	2	10	2	0	0	0	0	0	0	0	0	29	0.333333	4.89997296567e-05
d__Bacteria	k__norank_d__Bacteria	p__Proteobacteria	c__Gammaproteobacteria	o__MBMPE27	f__norank_o__MBMPE27	g__norank_f__norank_o__MBMPE27	s__uncultured_bacterium_g__norank_f__norank_o__MBMPE27	OTU2890	0	0	0	0	0	0	0	0	0	0	0	0	9	9	5	7	5	5	1	3	0	0	1	5	50	0.416667	8.44822925115e-05
d__Bacteria	k__norank_d__Bacteria	p__Chloroflexi	c__Anaerolineae	o__RBG-13-54-9	f__norank_o__RBG-13-54-9	g__norank_f__norank_o__RBG-13-54-9	s__uncultured_Anaerolineaceae_bacterium_g__norank_f__norank_o__RBG-13-54-9	OTU7876	0	0	0	0	0	0	0	0	0	1	2	0	0	0	0	0	0	0	5	5	4	6	1	4	28	0.333333	4.73100838064e-05
d__Bacteria	k__norank_d__Bacteria	p__Patescibacteria	c__Saccharimonadia	o__Saccharimonadales	f__norank_o__Saccharimonadales	g__norank_f__norank_o__Saccharimonadales	s__unclassified_g__norank_f__norank_o__Saccharimonadales	OTU963	0	0	0	0	0	0	9	4	3	3	2	0	0	0	0	0	0	0	0	0	0	0	0	0	21	0.208333	3.54825628548e-05
d__Bacteria	k__norank_d__Bacteria	p__Chloroflexi	c__Anaerolineae	o__RBG-13-54-9	f__norank_o__RBG-13-54-9	g__norank_f__norank_o__RBG-13-54-9	s__uncultured_bacterium_g__norank_f__norank_o__RBG-13-54-9	OTU8039	0	0	0	0	0	0	0	0	0	2	1	0	0	0	0	1	0	1	4	24	23	11	28	8	103	0.416667	0.000174033522574
d__Bacteria	k__norank_d__Bacteria	p__Actinobacteriota	c__Thermoleophilia	o__Solirubrobacterales	f__Solirubrobacteraceae	g__Conexibacter	s__metagenome_g__Conexibacter	OTU6925	3	11	0	1	5	3	0	0	0	0	0	1	12	5	5	1	4	6	0	0	0	0	1	0	58	0.541667	9.79994593133e-05
d__Bacteria	k__norank_d__Bacteria	p__Acidobacteriota	c__Vicinamibacteria	o__Vicinamibacterales	f__norank_o__Vicinamibacterales	g__norank_f__norank_o__Vicinamibacterales	s__unclassified_g__norank_f__norank_o__Vicinamibacterales	OTU1648	26	44	39	9	66	1	1	0	1	0	0	0	75	34	28	7	11	37	16	4	1	11	4	5	420	0.833333	0.000709651257097
d__Bacteria	k__norank_d__Bacteria	p__Proteobacteria	c__Alphaproteobacteria	o__Rhizobiales	f__Xanthobacteraceae	g__norank_f__Xanthobacteraceae	s__uncultured_bacterium_g__norank_f__Xanthobacteraceae	OTU1313	2138	2325	1968	2961	2154	3162	300	156	143	347	647	199	442	574	539	511	421	252	735	885	579	626	623	1115	23802	1	0.0402169505272
d__Bacteria	k__norank_d__Bacteria	p__Actinobacteriota	c__Thermoleophilia	o__Solirubrobacterales	f__67-14	g__norank_f__67-14	s__uncultured_bacterium_g__norank_f__67-14	OTU5841	6	6	0	3	2	1	0	0	0	0	0	0	4	0	2	0	0	1	0	0	0	0	0	0	25	0.333333	4.22411462557e-05
d__Bacteria	k__norank_d__Bacteria	p__Acidobacteriota	c__Acidobacteriae	o__Bryobacterales	f__Bryobacteraceae	g__Bryobacter	s__unclassified_g__Bryobacter	OTU7605	0	0	0	0	0	0	0	0	0	0	0	0	0	0	0	0	0	0	8	10	0	4	0	25	47	0.166667	7.94133549608e-05
d__Bacteria	k__norank_d__Bacteria	p__Patescibacteria	c__Saccharimonadia	o__Saccharimonadales	f__unclassified_o__Saccharimonadales	g__unclassified_o__Saccharimonadales	s__unclassified_o__Saccharimonadales	OTU627	0	0	0	0	0	0	2	8	5	1	6	1	0	0	0	0	0	0	0	0	0	0	0	0	23	0.25	3.88618545553e-05
d__Bacteria	k__norank_d__Bacteria	p__Chloroflexi	c__Anaerolineae	o__Anaerolineales	f__Anaerolineaceae	g__unclassified_f__Anaerolineaceae	s__unclassified_f__Anaerolineaceae	OTU7799	0	0	0	0	0	0	0	0	0	0	0	0	2	2	0	0	1	1	3	6	8	7	6	7	43	0.416667	7.26547715599e-05
d__Bacteria	k__norank_d__Bacteria	p__Chloroflexi	c__Ktedonobacteria	o__B10-SB3A	f__norank_o__B10-SB3A	g__norank_f__norank_o__B10-SB3A	s__uncultured_bacterium_g__norank_f__norank_o__B10-SB3A	OTU661	0	0	0	0	0	0	6	7	5	2	1	3	0	0	0	0	0	0	0	0	0	0	0	0	24	0.25	4.05515004055e-05
d__Bacteria	k__norank_d__Bacteria	p__Actinobacteriota	c__Acidimicrobiia	o__Microtrichales	f__Ilumatobacteraceae	g__norank_f__Ilumatobacteraceae	s__uncultured_bacterium_g__norank_f__Ilumatobacteraceae	OTU1322	33	21	20	14	31	36	2	2	2	7	9	5	7	3	7	1	3	2	1	1	0	0	0	2	209	0.875	0.000353135982698
d__Bacteria	k__norank_d__Bacteria	p__Proteobacteria	c__Alphaproteobacteria	o__Elsterales	f__norank_o__Elsterales	g__norank_f__norank_o__Elsterales	s__unclassified_g__norank_f__norank_o__Elsterales	OTU8494	0	0	12	7	3	8	6	7	6	10	9	10	0	3	7	2	4	1	4	2	17	7	6	6	137	0.875	0.000231481481481
d__Bacteria	k__norank_d__Bacteria	p__Actinobacteriota	c__Thermoleophilia	o__Gaiellales	f__norank_o__Gaiellales	g__norank_f__norank_o__Gaiellales	s__uncultured_actinobacterium_g__norank_f__norank_o__Gaiellales	OTU838	3	1	2	3	3	4	6	5	0	4	5	4	2	0	2	4	5	10	0	0	0	0	0	2	65	0.708333	0.000109826980265
d__Bacteria	k__norank_d__Bacteria	p__Verrucomicrobiota	c__Verrucomicrobiae	o__Chthoniobacterales	f__Chthoniobacteraceae	g__Candidatus_Udaeobacter	s__uncultured_Prosthecobacter_sp._g__Candidatus_Udaeobacter	OTU7986	0	14	16	3	20	2	9	1	3	12	11	13	1	14	14	2	5	8	57	53	115	100	173	129	775	0.958333	0.00130947553393
d__Bacteria	k__norank_d__Bacteria	p__Actinobacteriota	c__Thermoleophilia	o__Gaiellales	f__unclassified_o__Gaiellales	g__unclassified_o__Gaiellales	s__unclassified_o__Gaiellales	OTU491	66	94	90	119	74	135	87	71	67	99	161	104	42	18	14	11	12	14	31	23	12	15	27	25	1411	1	0.00238409029467
d__Bacteria	k__norank_d__Bacteria	p__Zixibacteria	c__norank_p__Zixibacteria	o__norank_c__norank_p__Zixibacteria	f__norank_o__norank_c__norank_p__Zixibacteria	g__norank_f__norank_o__norank_c__norank_p__Zixibacteria	s__unclassified_g__norank_f__norank_o__norank_c__norank_p__Zixibacteria	OTU3011	0	0	0	0	0	0	0	0	0	0	0	0	1	4	3	2	4	9	0	0	0	0	0	0	23	0.25	3.88618545553e-05
d__Bacteria	k__norank_d__Bacteria	p__Actinobacteriota	c__Thermoleophilia	o__Gaiellales	f__Gaiellaceae	g__Gaiella	s__uncultured_bacterium_g__Gaiella	OTU1782	74	38	17	42	25	22	3	1	1	7	8	3	28	22	5	12	15	10	0	7	0	2	1	0	343	0.875	0.000579548526629
d__Bacteria	k__norank_d__Bacteria	p__Gemmatimonadota	c__Gemmatimonadetes	o__Gemmatimonadales	f__Gemmatimonadaceae	g__norank_f__Gemmatimonadaceae	s__unclassified_g__norank_f__Gemmatimonadaceae	OTU8044	0	0	1	0	0	0	0	0	0	0	0	0	5	3	2	7	2	4	1	3	0	1	0	2	31	0.458333	5.23790213571e-05
d__Bacteria	k__norank_d__Bacteria	p__Gemmatimonadota	c__Gemmatimonadetes	o__Gemmatimonadales	f__Gemmatimonadaceae	g__Gemmatimonas	s__unclassified_g__Gemmatimonas	OTU2288	3	1	5	21	5	6	2	0	0	1	2	0	0	1	0	0	1	0	0	1	0	0	0	0	49	0.5	8.27926466613e-05
d__Bacteria	k__norank_d__Bacteria	p__Actinobacteriota	c__Acidimicrobiia	o__IMCC26256	f__norank_o__IMCC26256	g__norank_f__norank_o__IMCC26256	s__uncultured_Ferrimicrobium_sp._g__norank	OTU1846	280	248	155	180	144	204	32	56	35	41	69	32	87	44	23	13	25	30	75	69	47	46	37	67	2039	1	0.00344518788862
d__Bacteria	k__norank_d__Bacteria	p__Actinobacteriota	c__Thermoleophilia	o__Solirubrobacterales	f__unclassified_o__Solirubrobacterales	g__unclassified_o__Solirubrobacterales	s__unclassified_o__Solirubrobacterales	OTU1872	5	6	3	10	12	8	3	2	1	2	3	0	0	0	0	0	0	1	0	0	0	0	1	0	57	0.541667	9.63098134631e-05
d__Bacteria	k__norank_d__Bacteria	p__Acidobacteriota	c__Blastocatellia	o__Blastocatellales	f__Blastocatellaceae	g__JGI_0001001-H03	s__uncultured_Acidobacteria_bacterium_g__JGI_0001001-H03	OTU1738	8	8	12	0	12	2	0	0	0	1	0	0	9	12	10	3	4	11	3	1	0	4	6	0	106	0.666667	0.000179102460124
d__Bacteria	k__norank_d__Bacteria	p__Proteobacteria	c__Alphaproteobacteria	o__Rhizobiales	f__Rhizobiales_Incertae_Sedis	g__Nordella	s__uncultured_bacterium_g__Nordella	OTU1073	6	8	0	7	3	4	6	2	0	3	2	1	2	0	0	0	1	1	0	0	0	1	0	0	47	0.583333	7.94133549608e-05
d__Bacteria	k__norank_d__Bacteria	p__Proteobacteria	c__Gammaproteobacteria	o__Burkholderiales	f__Comamonadaceae	g__Polaromonas	s__uncultured_Polaromonas_sp._g__Polaromonas	OTU3623	0	0	1	0	0	0	0	0	0	0	0	0	3	4	17	5	66	29	0	0	0	0	1	0	126	0.333333	0.000212895377129
d__Bacteria	k__norank_d__Bacteria	p__Nitrospirota	c__4-29-1	o__norank_c__4-29-1	f__norank_o__norank_c__4-29-1	g__norank_f__norank_o__norank_c__4-29-1	s__unclassified_g__norank_f__norank_o__norank_c__4-29-1	OTU3927	0	0	0	0	0	0	0	0	0	0	0	0	11	19	18	18	12	15	8	8	7	7	5	7	135	0.5	0.000228102189781
d__Bacteria	k__norank_d__Bacteria	p__Chloroflexi	c__Anaerolineae	o__Caldilineales	f__Caldilineaceae	g__norank_f__Caldilineaceae	s__uncultured_bacterium_g__norank_f__Caldilineaceae	OTU3716	0	0	0	0	0	0	0	0	0	0	0	0	2	5	3	1	7	12	0	0	0	0	0	0	30	0.25	5.06893755069e-05
d__Bacteria	k__norank_d__Bacteria	p__Myxococcota	c__Myxococcia	o__Myxococcales	f__Myxococcaceae	g__norank_f__Myxococcaceae	s__uncultured_Archangiaceae_bacterium_g__norank	OTU8423	0	0	0	0	0	0	0	0	0	0	0	0	0	0	0	0	0	0	5	10	1	7	0	7	30	0.208333	5.06893755069e-05
d__Bacteria	k__norank_d__Bacteria	p__Bacteroidota	c__Bacteroidia	o__Bacteroidales	f__Bacteroidetes_vadinHA17	g__norank_f__Bacteroidetes_vadinHA17	s__uncultured_soil_bacterium_g__norank_f__Bacteroidetes_vadinHA17	OTU4108	0	0	0	0	0	0	0	0	0	0	0	0	4	61	37	37	98	118	0	0	0	0	0	0	355	0.25	0.000599824276832
d__Bacteria	k__norank_d__Bacteria	p__Firmicutes	c__Clostridia	o__norank_c__Clostridia	f__Hungateiclostridiaceae	g__unclassified_f__Hungateiclostridiaceae	s__unclassified_f__Hungateiclostridiaceae	OTU8390	0	0	0	0	0	0	1	0	0	1	0	0	12	4	2	3	3	1	4	10	10	1	10	8	70	0.583333	0.000118275209516
d__Bacteria	k__norank_d__Bacteria	p__Acidobacteriota	c__Vicinamibacteria	o__Vicinamibacterales	f__norank_o__Vicinamibacterales	g__norank_f__norank_o__Vicinamibacterales	s__unclassified_g__norank_f__norank_o__Vicinamibacterales	OTU6517	2	3	8	1	6	0	0	0	3	1	0	0	0	0	1	0	0	2	3	3	14	10	2	5	64	0.625	0.000108137334415
d__Bacteria	k__norank_d__Bacteria	p__Chloroflexi	c__Ktedonobacteria	o__Ktedonobacterales	f__Ktedonobacteraceae	g__JG30a-KF-32	s__uncultured_bacterium_g__JG30a-KF-32	OTU999	1	6	33	8	17	4	62	41	24	90	74	145	0	0	0	1	2	0	3	7	1	14	26	7	566	0.833333	0.00095633955123
d__Bacteria	k__norank_d__Bacteria	p__Actinobacteriota	c__Acidimicrobiia	o__Microtrichales	f__Microtrichaceae	g__norank_f__Microtrichaceae	s__uncultured_Acidimicrobiia_bacterium_g__norank_f__Microtrichaceae	OTU6017	5	1	1	0	1	0	0	0	0	0	0	0	7	0	6	6	3	3	0	0	0	1	0	0	34	0.416667	5.74479589078e-05
d__Bacteria	k__norank_d__Bacteria	p__Nitrospirota	c__4-29-1	o__norank_c__4-29-1	f__norank_o__norank_c__4-29-1	g__norank_f__norank_o__norank_c__4-29-1	s__uncultured_proteobacterium_g__norank_f__norank_o__norank_c__4-29-1	OTU8259	0	0	0	0	0	0	0	0	0	0	0	0	1	3	2	3	3	2	5	3	2	3	2	3	32	0.5	5.40686672074e-05
d__Bacteria	k__norank_d__Bacteria	p__Chloroflexi	c__KD4-96	o__norank_c__KD4-96	f__norank_o__norank_c__KD4-96	g__norank_f__norank_o__norank_c__KD4-96	s__unclassified_g__norank_f__norank_o__norank_c__KD4-96	OTU8378	0	0	0	0	0	0	0	0	0	0	0	0	63	83	93	97	40	29	134	101	367	145	234	225	1611	0.5	0.00272201946472
d__Bacteria	k__norank_d__Bacteria	p__Chloroflexi	c__Chloroflexia	o__Elev-1554	f__norank_o__Elev-1554	g__norank_f__norank_o__Elev-1554	s__uncultured_bacterium_g__norank_f__norank_o__Elev-1554	OTU809	0	0	0	0	0	0	4	1	14	1	0	3	0	0	0	0	0	0	0	0	0	0	0	0	23	0.208333	3.88618545553e-05
d__Bacteria	k__norank_d__Bacteria	p__Proteobacteria	c__Alphaproteobacteria	o__Sphingomonadales	f__Sphingomonadaceae	g__Novosphingobium	s__uncultured_soil_bacterium_g__Novosphingobium	OTU4357	0	0	0	0	0	0	0	0	0	0	0	0	2	13	9	5	12	17	0	0	0	0	0	0	58	0.25	9.79994593133e-05
d__Bacteria	k__norank_d__Bacteria	p__Chloroflexi	c__JG30-KF-CM66	o__norank_c__JG30-KF-CM66	f__norank_o__norank_c__JG30-KF-CM66	g__norank_f__norank_o__norank_c__JG30-KF-CM66	s__unclassified_g__norank_f__norank_o__norank_c__JG30-KF-CM66	OTU784	0	0	3	4	2	0	29	9	30	6	13	25	1	0	1	0	0	0	2	2	2	5	0	2	136	0.666667	0.000229791835631
d__Bacteria	k__norank_d__Bacteria	p__Actinobacteriota	c__Thermoleophilia	o__Solirubrobacterales	f__67-14	g__norank_f__67-14	s__uncultured_bacterium_g__norank_f__67-14	OTU529	13	16	6	10	87	5	8	37	40	49	36	63	55	3	3	5	3	2	1	0	1	2	0	0	445	0.875	0.000751892403352
d__Bacteria	k__norank_d__Bacteria	p__Spirochaetota	c__Spirochaetia	o__Spirochaetales	f__Spirochaetaceae	g__Treponema	s__unclassified_g__Treponema	OTU3869	0	0	0	0	0	0	0	0	0	0	0	0	0	5	1	5	2	14	0	0	0	0	0	0	27	0.208333	4.56204379562e-05
d__Bacteria	k__norank_d__Bacteria	p__Cyanobacteria	c__Sericytochromatia	o__norank_c__Sericytochromatia	f__norank_o__norank_c__Sericytochromatia	g__norank_f__norank_o__norank_c__Sericytochromatia	s__uncultured_bacterium_g__norank_f__norank_o__norank_c__Sericytochromatia	OTU2922	1	2	0	0	0	0	4	0	0	0	0	2	12	12	7	3	2	7	0	0	0	0	0	0	52	0.416667	8.78615842119e-05
d__Bacteria	k__norank_d__Bacteria	p__Patescibacteria	c__Dojkabacteria	o__norank_c__Dojkabacteria	f__norank_o__norank_c__Dojkabacteria	g__norank_f__norank_o__norank_c__Dojkabacteria	s__uncultured_bacterium_g__norank_f__norank_o__norank_c__Dojkabacteria	OTU7601	0	0	0	0	0	0	0	0	0	0	0	0	0	0	0	0	0	0	10	3	6	0	1	2	22	0.208333	3.71722087051e-05
d__Bacteria	k__norank_d__Bacteria	p__Proteobacteria	c__Alphaproteobacteria	o__Micropepsales	f__Micropepsaceae	g__Micropepsis	s__uncultured_bacterium_g__Micropepsis	OTU699	0	0	0	0	0	0	93	91	21	64	60	56	4	0	1	0	1	0	0	0	0	0	0	0	391	0.375	0.00066065152744
d__Bacteria	k__norank_d__Bacteria	p__Firmicutes	c__Bacilli	o__Paenibacillales	f__Paenibacillaceae	g__Cohnella	s__Cohnella_sp._g__Cohnella	OTU345	13	11	11	29	8	20	6	4	5	9	15	6	8	12	3	3	5	6	4	14	16	17	7	16	248	1	0.000419032170857
d__Bacteria	k__norank_d__Bacteria	p__Desulfobacterota	c__Syntrophia	o__Syntrophales	f__Syntrophaceae	g__Syntrophus	s__uncultured_Syntrophaceae_bacterium_g__Syntrophus	OTU3163	0	0	0	0	0	0	0	0	0	0	0	0	3	5	6	5	9	4	0	0	6	2	6	0	46	0.375	7.77237091106e-05
d__Bacteria	k__norank_d__Bacteria	p__Actinobacteriota	c__Thermoleophilia	o__Gaiellales	f__norank_o__Gaiellales	g__norank_f__norank_o__Gaiellales	s__unclassified_g__norank_f__norank_o__Gaiellales	OTU2423	35	65	35	54	55	78	29	8	5	27	56	14	0	0	2	0	0	0	1	6	1	0	1	1	473	0.75	0.000799202487159
d__Bacteria	k__norank_d__Bacteria	p__Acidobacteriota	c__Vicinamibacteria	o__Subgroup_17	f__norank_o__Subgroup_17	g__norank_f__norank_o__Subgroup_17	s__uncultured_bacterium_g__norank_f__norank_o__Subgroup_17	OTU8213	0	1	2	0	5	0	0	0	0	0	0	0	28	37	29	29	46	37	7	7	17	5	6	19	275	0.625	0.000464652608813
d__Bacteria	k__norank_d__Bacteria	p__Actinobacteriota	c__Acidimicrobiia	o__Actinomarinales	f__norank_o__Actinomarinales	g__norank_f__norank_o__Actinomarinales	s__unclassified_g__norank_f__norank_o__Actinomarinales	OTU2611	0	0	0	0	0	0	0	0	0	0	0	0	0	0	6	3	14	8	0	0	0	0	0	0	31	0.166667	5.23790213571e-05
d__Bacteria	k__norank_d__Bacteria	p__Verrucomicrobiota	c__Verrucomicrobiae	o__Chthoniobacterales	f__Chthoniobacteraceae	g__Candidatus_Udaeobacter	s__uncultured_Spartobacteria_bacterium_g__Candidatus_Udaeobacter	OTU8742	0	0	33	3	16	1	4	1	1	9	7	10	1	2	2	3	1	4	15	12	42	23	23	35	248	0.916667	0.000419032170857
d__Bacteria	k__norank_d__Bacteria	p__Chloroflexi	c__AD3	o__norank_c__AD3	f__norank_o__norank_c__AD3	g__norank_f__norank_o__norank_c__AD3	s__uncultured_bacterium_g__norank_f__norank_o__norank_c__AD3	OTU7811	0	0	0	1	0	0	2	1	0	2	2	4	0	0	0	1	2	0	0	2	1	0	13	0	31	0.458333	5.23790213571e-05
d__Bacteria	k__norank_d__Bacteria	p__Firmicutes	c__Desulfitobacteriia	o__Desulfitobacteriales	f__Desulfitobacteriaceae	g__Desulfosporosinus	s__uncultured_bacterium_g__Desulfosporosinus	OTU8558	0	0	0	0	0	0	1	0	1	2	0	2	45	39	38	44	67	22	14	20	11	14	11	14	345	0.666667	0.000582927818329
d__Bacteria	k__norank_d__Bacteria	p__Bacteroidota	c__Bacteroidia	o__Bacteroidales	f__Prolixibacteraceae	g__BSV13	s__unclassified_g__BSV13	OTU7710	0	0	0	0	0	0	0	0	0	0	0	0	4	2	4	3	4	1	11	2	7	1	1	7	47	0.5	7.94133549608e-05
d__Bacteria	k__norank_d__Bacteria	p__Acidobacteriota	c__Acidobacteriae	o__Subgroup_2	f__norank_o__Subgroup_2	g__norank_f__norank_o__Subgroup_2	s__uncultured_Acidobacteria_bacterium_g__norank_f__norank_o__Subgroup_2	OTU1093	2	11	5	5	2	0	5	1	0	8	8	9	3	1	1	4	2	1	38	19	24	22	20	21	212	0.916667	0.000358204920249
d__Bacteria	k__norank_d__Bacteria	p__Patescibacteria	c__Parcubacteria	o__Candidatus_Kaiserbacteria	f__norank_o__Candidatus_Kaiserbacteria	g__norank_f__norank_o__Candidatus_Kaiserbacteria	s__unclassified_g__norank_f__norank_o__Candidatus_Kaiserbacteria	OTU8897	0	0	2	0	3	0	0	0	0	0	0	0	0	3	4	2	1	4	6	5	0	12	2	6	50	0.5	8.44822925115e-05
d__Bacteria	k__norank_d__Bacteria	p__Actinobacteriota	c__Actinobacteria	o__Corynebacteriales	f__Mycobacteriaceae	g__Mycobacterium	s__unclassified_g__Mycobacterium	OTU1422	65	44	10	31	23	19	0	0	0	2	1	1	3	11	3	4	2	5	0	0	0	0	0	0	224	0.625	0.000378480670451
d__Bacteria	k__norank_d__Bacteria	p__Acidobacteriota	c__Thermoanaerobaculia	o__Thermoanaerobaculales	f__Thermoanaerobaculaceae	g__Thermoanaerobaculum	s__uncultured_prokaryote_g__Thermoanaerobaculum	OTU3285	0	0	0	0	0	0	0	0	0	0	0	0	30	13	26	16	12	10	0	0	1	1	1	1	111	0.416667	0.000187550689376
d__Bacteria	k__norank_d__Bacteria	p__Firmicutes	c__Bacilli	o__Paenibacillales	f__Paenibacillaceae	g__Thermobacillus	s__Thermobacillus_composti_KWC4	OTU967	0	0	0	0	0	0	8	2	11	5	5	35	0	0	0	0	0	0	0	0	0	0	0	0	66	0.25	0.000111516626115
d__Bacteria	k__norank_d__Bacteria	p__Firmicutes	c__Clostridia	o__norank_c__Clostridia	f__Hungateiclostridiaceae	g__norank_f__Hungateiclostridiaceae	s__uncultured_microorganism_g__norank_f__Hungateiclostridiaceae	OTU3084	0	0	0	0	0	0	0	0	0	0	0	0	4	9	6	10	11	14	0	0	0	0	0	0	54	0.25	9.12408759124e-05
d__Bacteria	k__norank_d__Bacteria	p__Proteobacteria	c__Gammaproteobacteria	o__Enterobacterales	f__Enterobacteriaceae	g__Enterobacter	s__unclassified_g__Enterobacter	OTU2560	0	0	0	0	0	23	12	1	0	0	0	0	0	1	0	1	10	0	0	0	0	0	0	1	49	0.291667	8.27926466613e-05
d__Bacteria	k__norank_d__Bacteria	p__Proteobacteria	c__Gammaproteobacteria	o__Oceanospirillales	f__Pseudohongiellaceae	g__BIyi10	s__unclassified_g__BIyi10	OTU4446	0	0	0	0	0	0	0	0	0	0	0	0	0	2	8	5	13	12	0	0	0	0	0	0	40	0.208333	6.75858340092e-05
d__Bacteria	k__norank_d__Bacteria	p__Acidobacteriota	c__Vicinamibacteria	o__Vicinamibacterales	f__Vicinamibacteraceae	g__norank_f__Vicinamibacteraceae	s__uncultured_Acidobacteriales_bacterium_g__norank_f__Vicinamibacteraceae	OTU6158	4	1	0	0	1	0	0	0	0	0	0	0	29	14	13	5	10	27	0	0	0	0	1	0	105	0.416667	0.000177412814274
d__Bacteria	k__norank_d__Bacteria	p__Nitrospinota	c__P9X2b3D02	o__norank_c__P9X2b3D02	f__norank_o__norank_c__P9X2b3D02	g__norank_f__norank_o__norank_c__P9X2b3D02	s__uncultured_prokaryote_g__norank_f__norank_o__norank_c__P9X2b3D02	OTU8320	0	0	0	0	0	0	0	0	0	0	0	0	9	5	10	7	5	15	5	0	11	5	4	0	76	0.416667	0.000128413084617
d__Bacteria	k__norank_d__Bacteria	p__Firmicutes	c__Bacilli	o__Bacillales	f__Bacillaceae	g__Bacillus	s__Bacillus_aryabhattai_g__Bacillus	OTU1042	0	0	0	0	4	3	43	34	51	40	60	30	16	20	19	11	15	7	1	15	35	14	6	6	430	0.833333	0.000726547715599
d__Bacteria	k__norank_d__Bacteria	p__Chloroflexi	c__Ktedonobacteria	o__Ktedonobacterales	f__Ktedonobacteraceae	g__norank_f__Ktedonobacteraceae	s__unclassified_g__norank_f__Ktedonobacteraceae	OTU6973	0	0	0	0	0	0	0	0	0	4	1	0	0	0	0	2	0	0	2	6	2	15	36	6	74	0.375	0.000125033792917
d__Bacteria	k__norank_d__Bacteria	p__Proteobacteria	c__Gammaproteobacteria	o__Burkholderiales	f__Comamonadaceae	g__Polaromonas	s__uncultured_bacterium_g__Polaromonas	OTU2911	0	0	0	0	0	0	0	0	0	0	0	0	18	44	35	27	59	39	0	1	4	0	2	0	229	0.375	0.000386928899703
d__Bacteria	k__norank_d__Bacteria	p__Planctomycetota	c__Planctomycetes	o__Gemmatales	f__Gemmataceae	g__norank_f__Gemmataceae	s__unclassified_g__norank_f__Gemmataceae	OTU8050	0	4	5	0	4	0	0	0	0	1	0	0	0	0	0	0	0	0	3	3	3	6	15	1	45	0.416667	7.60340632603e-05
d__Bacteria	k__norank_d__Bacteria	p__Bacteroidota	c__Bacteroidia	o__Bacteroidales	f__Bacteroidetes_vadinHA17	g__norank_f__Bacteroidetes_vadinHA17	s__unclassified_g__norank_f__Bacteroidetes_vadinHA17	OTU3064	0	0	0	0	0	0	0	0	0	0	0	0	14	11	7	22	11	5	0	0	0	0	0	0	70	0.25	0.000118275209516
d__Bacteria	k__norank_d__Bacteria	p__Myxococcota	c__Polyangia	o__Haliangiales	f__Haliangiaceae	g__Haliangium	s__unclassified_g__Haliangium	OTU7730	3	0	2	0	0	2	0	1	0	0	0	0	1	0	0	0	1	2	6	1	1	3	6	1	30	0.541667	5.06893755069e-05
d__Bacteria	k__norank_d__Bacteria	p__Actinobacteriota	c__Actinobacteria	o__Frankiales	f__Frankiaceae	g__Jatrophihabitans	s__uncultured_Frankineae_bacterium_g__Jatrophihabitans	OTU202	4	4	7	3	4	13	32	31	25	29	29	35	10	4	6	5	4	1	19	3	5	4	8	6	291	1	0.000491686942417
d__Bacteria	k__norank_d__Bacteria	p__Proteobacteria	c__Gammaproteobacteria	o__Burkholderiales	f__Nitrosomonadaceae	g__GOUTA6	s__unclassified_g__GOUTA6	OTU1605	9	2	6	7	3	8	0	0	0	0	0	0	1	0	1	0	0	0	1	0	0	0	1	0	39	0.416667	6.5896188159e-05
d__Bacteria	k__norank_d__Bacteria	p__Chloroflexi	c__Chloroflexia	o__Chloroflexales	f__Roseiflexaceae	g__norank_f__Roseiflexaceae	s__uncultured_bacterium_g__norank_f__Roseiflexaceae	OTU6900	8	12	12	3	4	3	0	0	0	0	0	0	14	5	11	5	12	13	12	8	1	5	5	3	136	0.75	0.000229791835631
d__Bacteria	k__norank_d__Bacteria	p__Bacteroidota	c__Bacteroidia	o__Cytophagales	f__Microscillaceae	g__Chryseolinea	s__uncultured_bacterium_g__Chryseolinea	OTU3274	0	1	0	1	0	0	0	0	0	0	0	0	20	14	11	15	16	29	0	0	0	0	0	0	107	0.333333	0.000180792105975
d__Bacteria	k__norank_d__Bacteria	p__Actinobacteriota	c__Actinobacteria	o__Micrococcales	f__Cellulomonadaceae	g__Cellulomonas	s__uncultured_bacterium_g__Cellulomonas	OTU2672	0	0	0	0	0	0	0	0	0	0	0	0	8	10	10	24	18	8	0	0	0	0	0	0	78	0.25	0.000131792376318
d__Bacteria	k__norank_d__Bacteria	p__Proteobacteria	c__Alphaproteobacteria	o__Sphingomonadales	f__Sphingomonadaceae	g__Sphingomonas	s__uncultured_Sphingomonadaceae_bacterium_g__Sphingomonas	OTU1338	23	36	20	27	52	21	276	238	364	250	206	401	69	88	106	39	131	165	3	4	6	2	3	1	2531	1	0.00427649364693
d__Bacteria	k__norank_d__Bacteria	p__Proteobacteria	c__Alphaproteobacteria	o__Elsterales	f__norank_o__Elsterales	g__norank_f__norank_o__Elsterales	s__unclassified_g__norank_f__norank_o__Elsterales	OTU872	0	0	0	0	1	1	34	38	56	33	44	37	0	0	0	0	0	0	0	0	0	0	0	0	244	0.333333	0.000412273587456
d__Bacteria	k__norank_d__Bacteria	p__Acidobacteriota	c__Acidobacteriae	o__Acidobacteriales	f__Koribacteraceae	g__Candidatus_Koribacter	s__uncultured_bacterium_g__Candidatus_Koribacter	OTU702	20	22	14	8	41	3	18	25	29	16	11	9	44	34	66	78	31	26	49	28	58	53	42	60	785	1	0.00132637199243
d__Bacteria	k__norank_d__Bacteria	p__Proteobacteria	c__Alphaproteobacteria	o__Micropepsales	f__Micropepsaceae	g__norank_f__Micropepsaceae	s__unclassified_g__norank_f__Micropepsaceae	OTU1297	3	11	18	26	32	20	16	7	3	33	39	10	11	13	17	10	4	3	17	11	8	15	5	16	348	1	0.00058799675588
d__Bacteria	k__norank_d__Bacteria	p__Proteobacteria	c__Alphaproteobacteria	o__Elsterales	f__norank_o__Elsterales	g__norank_f__norank_o__Elsterales	s__uncultured_bacterium_g__norank_f__norank_o__Elsterales	OTU1607	10	8	29	52	22	38	2	0	0	1	1	0	0	0	1	0	0	1	2	0	2	2	0	2	173	0.625	0.00029230873209
d__Bacteria	k__norank_d__Bacteria	p__Acidobacteriota	c__Acidobacteriae	o__Bryobacterales	f__Bryobacteraceae	g__Bryobacter	s__unclassified_g__Bryobacter	OTU8130	1	1	2	3	2	3	2	2	1	4	2	4	0	0	6	3	1	0	11	19	11	6	6	7	97	0.875	0.000163895647472
d__Bacteria	k__norank_d__Bacteria	p__Acidobacteriota	c__Subgroup_18	o__norank_c__Subgroup_18	f__norank_o__norank_c__Subgroup_18	g__norank_f__norank_o__norank_c__Subgroup_18	s__uncultured_bacterium_g__norank_f__norank_o__norank_c__Subgroup_18	OTU8480	0	0	0	0	0	0	0	0	0	0	0	0	0	3	10	9	3	0	7	6	8	9	8	7	70	0.416667	0.000118275209516
d__Bacteria	k__norank_d__Bacteria	p__Actinobacteriota	c__Actinobacteria	o__Catenulisporales	f__Actinospicaceae	g__Actinospica	s__uncultured_bacterium_g__Actinospica	OTU732	0	0	0	0	0	0	42	73	51	53	25	30	0	0	0	0	0	0	0	0	0	0	0	0	274	0.25	0.000462962962963
d__Bacteria	k__norank_d__Bacteria	p__Actinobacteriota	c__Thermoleophilia	o__Gaiellales	f__norank_o__Gaiellales	g__norank_f__norank_o__Gaiellales	s__uncultured_Rubrobacterales_bacterium_g__norank_f__norank	OTU1445	86	71	38	48	37	52	5	6	0	11	24	6	0	1	3	0	1	3	4	27	3	19	40	8	493	0.875	0.000832995404163
d__Bacteria	k__norank_d__Bacteria	p__Firmicutes	c__Bacilli	o__Bacillales	f__Bacillaceae	g__Bacillus	s__Sporolactobacillus_dextrus	OTU471	0	0	0	0	0	0	1	0	0	0	0	0	1	1	6	0	1	0	0	0	1	2	4	1	18	0.375	3.04136253041e-05
d__Bacteria	k__norank_d__Bacteria	p__Chloroflexi	c__Chloroflexia	o__Thermomicrobiales	f__JG30-KF-CM45	g__norank_f__JG30-KF-CM45	s__unclassified_g__norank_f__JG30-KF-CM45	OTU477	1	1	0	1	0	1	55	33	52	49	22	71	1	2	2	2	4	2	0	3	1	1	0	4	308	0.833333	0.000520410921871
d__Bacteria	k__norank_d__Bacteria	p__WPS-2	c__norank_p__WPS-2	o__norank_c__norank_p__WPS-2	f__norank_o__norank_c__norank_p__WPS-2	g__norank_f__norank_o__norank_c__norank_p__WPS-2	s__uncultured_bacterium_g__norank_f__norank_o__norank_c__norank_p__WPS-2	OTU6469	4	0	2	1	3	4	38	23	18	54	29	13	0	0	2	0	0	0	0	0	1	0	0	0	192	0.541667	0.000324412003244
d__Bacteria	k__norank_d__Bacteria	p__Chloroflexi	c__Ktedonobacteria	o__Ktedonobacterales	f__Ktedonobacteraceae	g__HSB_OF53-F07	s__unclassified_g__HSB_OF53-F07	OTU1552	7	11	13	8	10	4	26	8	11	24	15	42	0	10	4	3	4	7	34	67	98	86	185	68	745	0.958333	0.00125878615842
d__Bacteria	k__norank_d__Bacteria	p__Acidobacteriota	c__Holophagae	o__Subgroup_7	f__norank_o__Subgroup_7	g__norank_f__norank_o__Subgroup_7	s__uncultured_bacterium_g__norank_f__norank_o__Subgroup_7	OTU4285	0	0	5	2	4	5	1	0	0	1	0	1	0	10	4	5	1	8	6	3	3	3	3	5	70	0.75	0.000118275209516
d__Bacteria	k__norank_d__Bacteria	p__Firmicutes	c__Clostridia	o__unclassified_c__Clostridia	f__unclassified_c__Clostridia	g__unclassified_c__Clostridia	s__unclassified_c__Clostridia	OTU8047	0	0	0	0	0	0	0	0	1	0	0	0	0	0	0	6	3	2	3	6	6	5	5	7	44	0.416667	7.43444174101e-05
d__Bacteria	k__norank_d__Bacteria	p__WPS-2	c__norank_p__WPS-2	o__norank_c__norank_p__WPS-2	f__norank_o__norank_c__norank_p__WPS-2	g__norank_f__norank_o__norank_c__norank_p__WPS-2	s__unclassified_g__norank_f__norank_o__norank_c__norank_p__WPS-2	OTU750	0	0	0	0	0	0	7	5	8	0	1	2	0	0	0	0	0	0	0	0	0	0	1	0	24	0.25	4.05515004055e-05
d__Bacteria	k__norank_d__Bacteria	p__Actinobacteriota	c__MB-A2-108	o__norank_c__MB-A2-108	f__norank_o__norank_c__MB-A2-108	g__norank_f__norank_o__norank_c__MB-A2-108	s__unclassified_g__norank_f__norank_o__norank_c__MB-A2-108	OTU1747	27	22	13	3	18	3	0	0	0	0	0	1	57	37	38	31	15	22	4	4	5	6	14	9	329	0.791667	0.000555893484726
d__Bacteria	k__norank_d__Bacteria	p__Verrucomicrobiota	c__Verrucomicrobiae	o__Chthoniobacterales	f__Xiphinematobacteraceae	g__Candidatus_Xiphinematobacter	s__unclassified_g__Candidatus_Xiphinematobacter	OTU985	1	8	27	6	24	1	0	0	0	2	0	0	0	0	0	0	0	0	0	0	0	0	0	0	69	0.291667	0.000116585563666
d__Bacteria	k__norank_d__Bacteria	p__Proteobacteria	c__Alphaproteobacteria	o__Rhizobiales	f__Xanthobacteraceae	g__norank_f__Xanthobacteraceae	s__unclassified_g__norank_f__Xanthobacteraceae	OTU3248	1	10	2	2	3	0	0	0	0	0	0	0	9	4	2	4	20	22	1	4	3	4	4	6	101	0.708333	0.000170654230873
d__Bacteria	k__norank_d__Bacteria	p__Proteobacteria	c__Alphaproteobacteria	o__unclassified_c__Alphaproteobacteria	f__unclassified_c__Alphaproteobacteria	g__unclassified_c__Alphaproteobacteria	s__unclassified_c__Alphaproteobacteria	OTU2947	2	0	0	1	1	2	0	0	0	0	0	0	7	3	0	2	3	4	0	0	0	0	0	0	25	0.375	4.22411462557e-05
d__Bacteria	k__norank_d__Bacteria	p__Actinobacteriota	c__Actinobacteria	o__Corynebacteriales	f__Mycobacteriaceae	g__Mycobacterium	s__unclassified_g__Mycobacterium	OTU1632	54	39	7	18	14	17	0	2	0	0	2	0	13	3	1	1	5	7	8	1	0	2	2	3	199	0.791667	0.000336239524196
d__Bacteria	k__norank_d__Bacteria	p__Chloroflexi	c__Anaerolineae	o__Anaerolineales	f__Anaerolineaceae	g__Leptolinea	s__metagenome_g__Leptolinea	OTU8616	0	0	0	0	0	0	0	0	0	0	0	0	0	5	0	5	1	1	0	3	1	1	5	7	29	0.375	4.89997296567e-05
d__Bacteria	k__norank_d__Bacteria	p__Actinobacteriota	c__Actinobacteria	o__Propionibacteriales	f__Nocardioidaceae	g__Nocardioides	s__unclassified_g__Nocardioides	OTU8772	3	2	0	3	1	0	0	0	0	0	0	0	0	1	5	6	1	2	0	0	0	0	0	0	24	0.375	4.05515004055e-05
d__Bacteria	k__norank_d__Bacteria	p__Gemmatimonadota	c__Gemmatimonadetes	o__Gemmatimonadales	f__Gemmatimonadaceae	g__unclassified_f__Gemmatimonadaceae	s__unclassified_f__Gemmatimonadaceae	OTU3547	1	1	0	1	2	0	0	0	0	0	0	0	14	9	6	5	8	6	0	1	0	0	1	1	56	0.541667	9.46201676129e-05
d__Bacteria	k__norank_d__Bacteria	p__Firmicutes	c__Clostridia	o__norank_c__Clostridia	f__Hungateiclostridiaceae	g__unclassified_f__Hungateiclostridiaceae	s__unclassified_f__Hungateiclostridiaceae	OTU880	0	0	0	0	0	0	1	0	8	1	0	1	1	0	0	0	0	0	1	3	7	2	3	7	35	0.458333	5.9137604758e-05
d__Bacteria	k__norank_d__Bacteria	p__Myxococcota	c__Polyangia	o__Polyangiales	f__Sandaracinaceae	g__norank_f__Sandaracinaceae	s__unclassified_g__norank_f__Sandaracinaceae	OTU1293	10	13	14	3	5	8	0	0	0	0	0	0	1	0	1	0	0	0	0	0	0	0	0	0	55	0.333333	9.29305217626e-05
d__Bacteria	k__norank_d__Bacteria	p__Proteobacteria	c__Alphaproteobacteria	o__Rhodospirillales	f__norank_o__Rhodospirillales	g__norank_f__norank_o__Rhodospirillales	s__uncultured_proteobacterium_g__norank_f__norank_o__Rhodospirillales	OTU1590	12	4	12	17	7	12	0	1	0	5	3	8	0	0	1	1	0	0	6	2	0	0	0	2	93	0.625	0.000157137064071
d__Bacteria	k__norank_d__Bacteria	p__Proteobacteria	c__Alphaproteobacteria	o__Rhizobiales	f__Beijerinckiaceae	g__Roseiarcus	s__uncultured_bacterium_g__Roseiarcus	OTU1834	163	168	234	270	227	301	32	33	8	23	37	13	58	53	43	53	56	25	120	41	15	41	52	105	2171	1	0.00366822114085
d__Bacteria	k__norank_d__Bacteria	p__Planctomycetota	c__Planctomycetes	o__Isosphaerales	f__Isosphaeraceae	g__Aquisphaera	s__uncultured_bacterium_g__Aquisphaera	OTU6755	3	4	7	0	8	2	1	1	0	4	2	0	11	5	5	6	8	6	13	9	15	15	29	21	175	0.875	0.00029568802379
d__Bacteria	k__norank_d__Bacteria	p__Chloroflexi	c__Anaerolineae	o__Anaerolineales	f__Anaerolineaceae	g__unclassified_f__Anaerolineaceae	s__unclassified_f__Anaerolineaceae	OTU8704	0	0	0	0	0	0	0	0	0	0	0	0	10	20	6	7	8	7	0	2	63	3	17	1	144	0.458333	0.000243309002433
d__Bacteria	k__norank_d__Bacteria	p__Actinobacteriota	c__Actinobacteria	o__Frankiales	f__Acidothermaceae	g__Acidothermus	s__unclassified_g__Acidothermus	OTU412	16	24	24	38	26	38	45	30	25	26	67	19	4	1	7	3	4	1	17	17	17	12	8	13	482	1	0.000814409299811
d__Bacteria	k__norank_d__Bacteria	p__Gemmatimonadota	c__Gemmatimonadetes	o__Gemmatimonadales	f__Gemmatimonadaceae	g__norank_f__Gemmatimonadaceae	s__unclassified_g__norank_f__Gemmatimonadaceae	OTU1882	17	8	2	4	4	4	0	0	0	2	1	0	11	21	1	9	6	4	1	0	0	2	0	1	98	0.708333	0.000165585293323
d__Bacteria	k__norank_d__Bacteria	p__Proteobacteria	c__Gammaproteobacteria	o__Xanthomonadales	f__Rhodanobacteraceae	g__Rhodanobacter	s__unclassified_g__Rhodanobacter	OTU910	0	0	0	0	0	0	23	54	4	6	13	26	0	0	1	0	1	0	0	0	0	0	0	0	128	0.333333	0.000216274668829
d__Bacteria	k__norank_d__Bacteria	p__Chloroflexi	c__Anaerolineae	o__Anaerolineales	f__Anaerolineaceae	g__norank_f__Anaerolineaceae	s__uncultured_Chloroflexi_bacterium_g__norank_f__Anaerolineaceae	OTU7790	0	0	0	0	0	0	0	0	0	0	0	0	11	12	4	3	1	15	1	2	9	3	9	6	76	0.5	0.000128413084617
d__Bacteria	k__norank_d__Bacteria	p__Chloroflexi	c__Ktedonobacteria	o__Ktedonobacterales	f__Ktedonobacteraceae	g__HSB_OF53-F07	s__uncultured_Ktedonobacter_sp._g__HSB_OF53-F07	OTU397	34	71	106	28	120	17	253	72	196	170	107	113	4	22	35	21	9	16	75	127	222	223	255	123	2419	1	0.00408725331171
d__Bacteria	k__norank_d__Bacteria	p__Proteobacteria	c__Gammaproteobacteria	o__R7C24	f__norank_o__R7C24	g__norank_f__norank_o__R7C24	s__metagenome_g__norank_f__norank_o__R7C24	OTU3668	0	0	0	0	0	0	0	0	0	0	0	0	2	2	5	7	15	9	0	0	0	0	0	0	40	0.25	6.75858340092e-05
d__Bacteria	k__norank_d__Bacteria	p__Actinobacteriota	c__Thermoleophilia	o__Gaiellales	f__norank_o__Gaiellales	g__norank_f__norank_o__Gaiellales	s__unclassified_g__norank_f__norank_o__Gaiellales	OTU1333	10	23	26	28	32	45	14	34	60	49	62	33	23	22	9	6	12	6	1	6	5	3	5	5	519	1	0.000876926196269
d__Bacteria	k__norank_d__Bacteria	p__Acidobacteriota	c__Blastocatellia	o__Pyrinomonadales	f__Pyrinomonadaceae	g__RB41	s__metagenome_g__RB41	OTU3033	2	5	1	0	11	0	0	0	0	0	0	0	6	1	1	0	1	4	0	0	0	0	0	0	32	0.375	5.40686672074e-05
d__Bacteria	k__norank_d__Bacteria	p__Gemmatimonadota	c__Gemmatimonadetes	o__Gemmatimonadales	f__Gemmatimonadaceae	g__norank_f__Gemmatimonadaceae	s__unclassified_g__norank_f__Gemmatimonadaceae	OTU8022	0	0	0	0	0	0	0	0	0	0	0	0	26	18	26	22	14	30	20	24	5	17	3	15	220	0.5	0.000371722087051
d__Bacteria	k__norank_d__Bacteria	p__Chloroflexi	c__KD4-96	o__norank_c__KD4-96	f__norank_o__norank_c__KD4-96	g__norank_f__norank_o__norank_c__KD4-96	s__unclassified_g__norank_f__norank_o__norank_c__KD4-96	OTU8711	7	6	3	0	10	2	4	0	1	14	10	10	0	2	1	7	10	4	6	14	23	22	34	25	215	0.875	0.000363273857799
d__Bacteria	k__norank_d__Bacteria	p__Acidobacteriota	c__Acidobacteriae	o__Bryobacterales	f__Bryobacteraceae	g__Bryobacter	s__unclassified_g__Bryobacter	OTU3460	9	5	6	10	4	8	0	0	0	0	1	1	6	2	8	1	3	0	13	7	0	0	4	4	92	0.708333	0.000155447418221
d__Bacteria	k__norank_d__Bacteria	p__unclassified_k__norank_d__Bacteria	c__unclassified_k__norank_d__Bacteria	o__unclassified_k__norank_d__Bacteria	f__unclassified_k__norank_d__Bacteria	g__unclassified_k__norank_d__Bacteria	s__unclassified_k__norank_d__Bacteria	OTU7689	0	0	1	0	0	0	0	1	0	6	7	6	1	1	0	2	1	0	19	22	5	13	3	33	121	0.625	0.000204447147878
d__Bacteria	k__norank_d__Bacteria	p__Chloroflexi	c__TK10	o__norank_c__TK10	f__norank_o__norank_c__TK10	g__norank_f__norank_o__norank_c__TK10	s__uncultured_soil_bacterium_g__norank_f__norank_o__norank_c__TK10	OTU1852	25	26	40	26	15	18	8	12	6	41	31	22	4	2	2	5	3	14	4	12	1	8	58	2	385	1	0.000650513652338
d__Bacteria	k__norank_d__Bacteria	p__Proteobacteria	c__Alphaproteobacteria	o__Elsterales	f__unclassified_o__Elsterales	g__unclassified_o__Elsterales	s__unclassified_o__Elsterales	OTU613	3	2	8	12	4	2	22	21	20	25	14	25	2	2	0	0	0	1	0	0	0	0	1	2	166	0.708333	0.000280481211138
d__Bacteria	k__norank_d__Bacteria	p__Actinobacteriota	c__Thermoleophilia	o__Gaiellales	f__norank_o__Gaiellales	g__norank_f__norank_o__Gaiellales	s__unclassified_g__norank_f__norank_o__Gaiellales	OTU8411	0	0	0	0	0	0	0	0	0	0	0	0	53	40	55	31	22	74	20	14	37	35	32	28	441	0.5	0.000745133819951
d__Bacteria	k__norank_d__Bacteria	p__Chloroflexi	c__JG30-KF-CM66	o__norank_c__JG30-KF-CM66	f__norank_o__norank_c__JG30-KF-CM66	g__norank_f__norank_o__norank_c__JG30-KF-CM66	s__unclassified_g__norank_f__norank_o__norank_c__JG30-KF-CM66	OTU729	0	0	0	0	0	0	15	3	25	12	10	16	0	0	0	0	0	0	0	0	0	0	0	0	81	0.25	0.000136861313869
d__Bacteria	k__norank_d__Bacteria	p__Acidobacteriota	c__Subgroup_5	o__norank_c__Subgroup_5	f__norank_o__norank_c__Subgroup_5	g__norank_f__norank_o__norank_c__Subgroup_5	s__metagenome_g__norank_f__norank_o__norank_c__Subgroup_5	OTU3306	1	2	2	1	1	0	0	0	0	0	0	0	14	13	1	3	4	6	0	0	0	0	0	0	48	0.458333	8.1103000811e-05
d__Bacteria	k__norank_d__Bacteria	p__norank_k__norank	c__norank_p__norank	o__norank_c__norank_p__norank	f__norank_o__norank_c__norank_p__norank	g__norank_f__norank_o__norank_c__norank_p__norank	s__uncultured_Thioflavicoccus_sp.	OTU8090	0	0	0	0	0	0	0	0	0	0	0	0	0	0	2	0	0	1	20	8	14	28	11	9	93	0.333333	0.000157137064071
d__Bacteria	k__norank_d__Bacteria	p__Firmicutes	c__Clostridia	o__norank_c__Clostridia	f__Gracilibacteraceae	g__unclassified_f__Gracilibacteraceae	s__unclassified_f__Gracilibacteraceae	OTU6937	0	0	0	0	0	0	0	0	0	0	0	0	13	0	7	6	3	1	0	7	1	0	4	7	49	0.375	8.27926466613e-05
d__Bacteria	k__norank_d__Bacteria	p__Actinobacteriota	c__Acidimicrobiia	o__IMCC26256	f__norank_o__IMCC26256	g__norank_f__norank_o__IMCC26256	s__unclassified_g__norank_f__norank_o__IMCC26256	OTU3212	0	2	2	0	4	0	0	0	0	0	0	0	11	12	4	1	8	4	0	0	0	0	0	0	48	0.375	8.1103000811e-05
d__Bacteria	k__norank_d__Bacteria	p__Proteobacteria	c__Alphaproteobacteria	o__Micropepsales	f__Micropepsaceae	g__norank_f__Micropepsaceae	s__uncultured_Hyphomicrobiaceae_bacterium_g__norank_f__Micropepsaceae	OTU550	2	2	1	0	0	1	81	110	124	110	87	106	0	0	0	0	0	0	0	0	0	0	0	0	624	0.416667	0.00105433901054
d__Bacteria	k__norank_d__Bacteria	p__Latescibacterota	c__norank_p__Latescibacterota	o__norank_c__norank_p__Latescibacterota	f__norank_o__norank_c__norank_p__Latescibacterota	g__norank_f__norank_o__norank_c__norank_p__Latescibacterota	s__unclassified_g__norank_f__norank_o__norank_c__norank_p__Latescibacterota	OTU3401	0	0	0	0	0	0	0	0	0	0	0	0	8	1	6	5	5	2	0	0	0	0	1	2	30	0.333333	5.06893755069e-05
d__Bacteria	k__norank_d__Bacteria	p__Myxococcota	c__Myxococcia	o__Myxococcales	f__Myxococcaceae	g__norank_f__Myxococcaceae	s__unclassified_g__norank_f__Myxococcaceae	OTU1383	15	9	4	5	5	15	3	0	2	3	6	2	11	4	3	0	0	2	1	1	0	0	0	1	92	0.75	0.000155447418221
d__Bacteria	k__norank_d__Bacteria	p__Planctomycetota	c__Planctomycetes	o__Gemmatales	f__Gemmataceae	g__norank_f__Gemmataceae	s__uncultured_planctomycete_g__norank_f__Gemmataceae	OTU7608	4	8	3	0	10	1	0	0	0	0	0	0	0	2	0	0	0	0	6	0	2	1	0	3	40	0.416667	6.75858340092e-05
d__Bacteria	k__norank_d__Bacteria	p__Proteobacteria	c__Alphaproteobacteria	o__Sphingomonadales	f__Sphingomonadaceae	g__Plot4-2H12	s__uncultured_Sphingomonadaceae_bacterium_g__Plot4-2H12	OTU640	0	1	5	3	4	3	8	5	8	7	1	10	3	8	4	3	5	2	5	0	0	0	2	2	89	0.833333	0.00015037848067
d__Bacteria	k__norank_d__Bacteria	p__Actinobacteriota	c__Actinobacteria	o__Corynebacteriales	f__Mycobacteriaceae	g__Mycobacterium	s__Mycobacterium_sp._g__Mycobacterium	OTU6734	393	234	52	91	96	97	1	5	1	9	10	3	69	46	22	28	45	26	10	11	4	9	4	18	1284	1	0.0021695052717
d__Bacteria	k__norank_d__Bacteria	p__Proteobacteria	c__Alphaproteobacteria	o__Reyranellales	f__Reyranellaceae	g__Reyranella	s__unclassified_g__Reyranella	OTU1354	254	245	212	282	205	203	28	29	39	38	58	41	44	43	37	33	33	17	48	16	6	6	17	21	1955	1	0.0033032576372
d__Bacteria	k__norank_d__Bacteria	p__Firmicutes	c__Clostridia	o__Peptostreptococcales-Tissierellales	f__Peptostreptococcaceae	g__Terrisporobacter	s__uncultured_bacterium_g__Terrisporobacter	OTU540	0	1	0	1	0	0	130	132	73	275	75	69	10	47	3	4	8	1	22	5	2	12	0	2	872	0.791667	0.0014733711814
d__Bacteria	k__norank_d__Bacteria	p__Patescibacteria	c__WWE3	o__norank_c__WWE3	f__norank_o__norank_c__WWE3	g__norank_f__norank_o__norank_c__WWE3	s__uncultured_anaerobic_bacterium_g__norank_f__norank_o__norank_c__WWE3	OTU3144	0	0	0	0	0	0	0	0	0	0	0	0	5	3	2	4	5	15	0	0	1	0	0	0	35	0.291667	5.9137604758e-05
d__Bacteria	k__norank_d__Bacteria	p__Acidobacteriota	c__Aminicenantia	o__Aminicenantales	f__norank_o__Aminicenantales	g__norank_f__norank_o__Aminicenantales	s__unclassified_g__norank_f__norank_o__Aminicenantales	OTU3492	0	0	0	0	0	0	0	0	0	0	0	0	12	12	4	15	3	11	0	0	0	1	0	0	58	0.291667	9.79994593133e-05
d__Bacteria	k__norank_d__Bacteria	p__Actinobacteriota	c__Thermoleophilia	o__Gaiellales	f__norank_o__Gaiellales	g__norank_f__norank_o__Gaiellales	s__unclassified_g__norank_f__norank_o__Gaiellales	OTU1784	84	151	145	258	126	343	265	190	60	506	875	347	9	17	29	21	24	25	375	555	342	413	402	268	5830	1	0.00985063530684
d__Bacteria	k__norank_d__Bacteria	p__Actinobacteriota	c__Thermoleophilia	o__Solirubrobacterales	f__67-14	g__norank_f__67-14	s__metagenome_g__norank_f__67-14	OTU1625	160	264	79	106	138	80	9	18	17	16	25	21	20	18	9	13	20	14	101	70	5	43	19	53	1318	1	0.0022269532306
d__Bacteria	k__norank_d__Bacteria	p__Acidobacteriota	c__Blastocatellia	o__Blastocatellales	f__Blastocatellaceae	g__JGI_0001001-H03	s__uncultured_bacterium_g__JGI_0001001-H03	OTU1665	8	5	3	1	6	2	0	0	0	0	0	0	0	0	0	0	0	0	0	0	0	0	0	0	25	0.25	4.22411462557e-05
d__Bacteria	k__norank_d__Bacteria	p__Acidobacteriota	c__Vicinamibacteria	o__Vicinamibacterales	f__norank_o__Vicinamibacterales	g__norank_f__norank_o__Vicinamibacterales	s__uncultured_bacterium_g__norank_f__norank_o__Vicinamibacterales	OTU6665	1	0	0	0	0	0	0	0	0	0	1	1	5	7	11	10	7	7	2	2	1	4	10	3	72	0.625	0.000121654501217
d__Bacteria	k__norank_d__Bacteria	p__Actinobacteriota	c__Actinobacteria	o__Frankiales	f__unclassified_o__Frankiales	g__unclassified_o__Frankiales	s__unclassified_o__Frankiales	OTU498	0	2	1	0	0	1	12	27	17	24	11	6	1	0	1	0	0	1	0	0	0	0	0	0	104	0.5	0.000175723168424
d__Bacteria	k__norank_d__Bacteria	p__Proteobacteria	c__Gammaproteobacteria	o__Burkholderiales	f__Sulfuricellaceae	g__Sulfuriferula	s__unclassified_g__Sulfuriferula	OTU3556	0	0	0	0	0	0	0	0	0	0	0	0	10	3	16	12	22	11	0	0	0	0	0	0	74	0.25	0.000125033792917
d__Bacteria	k__norank_d__Bacteria	p__WPS-2	c__norank_p__WPS-2	o__norank_c__norank_p__WPS-2	f__norank_o__norank_c__norank_p__WPS-2	g__norank_f__norank_o__norank_c__norank_p__WPS-2	s__uncultured_Firmicutes_bacterium_g__norank_f__norank_o__norank_c__norank_p__WPS-2	OTU353	0	0	2	4	3	1	4	5	3	9	2	4	0	0	0	0	0	2	0	0	0	0	0	0	39	0.458333	6.5896188159e-05
d__Bacteria	k__norank_d__Bacteria	p__Actinobacteriota	c__Actinobacteria	o__Frankiales	f__Geodermatophilaceae	g__unclassified_f__Geodermatophilaceae	s__unclassified_f__Geodermatophilaceae	OTU6699	0	0	0	0	0	0	17	89	41	71	30	61	6	6	3	4	8	6	0	0	0	0	0	0	342	0.5	0.000577858880779
d__Bacteria	k__norank_d__Bacteria	p__Latescibacterota	c__norank_p__Latescibacterota	o__norank_c__norank_p__Latescibacterota	f__norank_o__norank_c__norank_p__Latescibacterota	g__norank_f__norank_o__norank_c__norank_p__Latescibacterota	s__uncultured_soil_bacterium_PBS-III-30	OTU8060	0	0	0	0	0	0	0	0	0	0	0	0	0	0	4	0	0	0	10	17	3	5	5	6	50	0.291667	8.44822925115e-05
d__Bacteria	k__norank_d__Bacteria	p__Proteobacteria	c__Alphaproteobacteria	o__norank_c__Alphaproteobacteria	f__norank_o__norank_c__Alphaproteobacteria	g__norank_f__norank_o__norank_c__Alphaproteobacteria	s__unclassified_g__norank_f__norank_o__norank_c__Alphaproteobacteria	OTU8100	1	0	0	0	0	0	0	0	0	2	1	0	63	58	23	31	25	8	2	2	2	3	5	1	227	0.625	0.000383549608002
d__Bacteria	k__norank_d__Bacteria	p__Actinobacteriota	c__MB-A2-108	o__norank_c__MB-A2-108	f__norank_o__norank_c__MB-A2-108	g__norank_f__norank_o__norank_c__MB-A2-108	s__unclassified_g__norank_f__norank_o__norank_c__MB-A2-108	OTU2853	14	4	3	0	4	0	0	0	0	0	0	0	18	15	17	11	22	37	0	0	0	0	0	0	145	0.416667	0.000244998648283
d__Bacteria	k__norank_d__Bacteria	p__Proteobacteria	c__Alphaproteobacteria	o__Micropepsales	f__Micropepsaceae	g__norank_f__Micropepsaceae	s__uncultured_bacterium_g__norank_f__Micropepsaceae	OTU1917	3	4	21	19	11	15	7	0	1	19	24	5	0	0	0	0	0	0	4	1	3	4	0	2	143	0.666667	0.000241619356583
d__Bacteria	k__norank_d__Bacteria	p__Proteobacteria	c__Gammaproteobacteria	o__Burkholderiales	f__SC-I-84	g__norank_f__SC-I-84	s__unclassified_g__norank_f__SC-I-84	OTU2505	3	7	2	1	5	9	0	0	0	0	0	0	0	4	9	9	6	3	7	1	1	6	3	1	77	0.708333	0.000130102730468
d__Bacteria	k__norank_d__Bacteria	p__Firmicutes	c__Bacilli	o__Paenibacillales	f__Paenibacillaceae	g__Paenibacillus	s__Paenibacillus_pectinilyticus	OTU1328	40	47	55	66	36	47	17	2	2	25	45	8	38	35	20	19	25	24	13	25	21	14	15	10	649	1	0.0010965801568
d__Bacteria	k__norank_d__Bacteria	p__Proteobacteria	c__Gammaproteobacteria	o__Methylococcales	f__Methylomonadaceae	g__Methylobacter	s__uncultured_bacterium_g__Methylobacter	OTU8318	0	0	0	0	0	0	0	0	0	0	0	0	12	7	33	35	30	15	68	13	2	13	15	32	275	0.5	0.000464652608813
d__Bacteria	k__norank_d__Bacteria	p__Actinobacteriota	c__Actinobacteria	o__Streptosporangiales	f__Thermomonosporaceae	g__norank_f__Thermomonosporaceae	s__Actinomadura_scrupuli	OTU1423	4	5	6	1	3	3	2	0	0	0	0	0	1	0	0	0	0	0	2	1	2	2	2	2	36	0.583333	6.08272506083e-05
d__Bacteria	k__norank_d__Bacteria	p__Desulfobacterota	c__Desulfuromonadia	o__Geobacterales	f__Geobacteraceae	g__Citrifermentans	s__unclassified_g__Citrifermentans	OTU6449	0	0	0	0	0	0	0	0	9	0	2	0	4	4	5	5	5	11	0	1	9	4	2	2	63	0.541667	0.000106447688564
d__Bacteria	k__norank_d__Bacteria	p__Firmicutes	c__Limnochordia	o__norank_c__Limnochordia	f__norank_o__norank_c__Limnochordia	g__Hydrogenispora	s__unclassified_g__Hydrogenispora	OTU7962	0	0	0	0	0	0	0	0	0	0	0	0	0	0	0	0	0	0	3	4	8	6	6	3	30	0.25	5.06893755069e-05
d__Bacteria	k__norank_d__Bacteria	p__Patescibacteria	c__Saccharimonadia	o__Saccharimonadales	f__WWH38	g__norank_f__WWH38	s__uncultured_bacterium_g__norank_f__WWH38	OTU1121	0	0	0	0	0	0	8	2	1	8	5	5	0	0	0	0	0	0	0	0	0	0	0	0	29	0.25	4.89997296567e-05
d__Bacteria	k__norank_d__Bacteria	p__Bacteroidota	c__Bacteroidia	o__Chitinophagales	f__norank_o__Chitinophagales	g__norank_f__norank_o__Chitinophagales	s__uncultured_bacterium_g__norank_f__norank_o__Chitinophagales	OTU1735	43	30	13	14	21	12	0	0	0	1	0	0	2	0	0	2	1	0	0	0	0	0	0	1	140	0.458333	0.000236550419032
d__Bacteria	k__norank_d__Bacteria	p__Desulfobacterota	c__Desulfobulbia	o__Desulfobulbales	f__Desulfocapsaceae	g__norank_f__Desulfocapsaceae	s__unclassified_g__norank_f__Desulfocapsaceae	OTU8373	0	0	0	0	0	0	0	0	0	0	0	0	15	21	14	37	38	13	11	2	2	8	8	2	171	0.5	0.000288929440389
d__Bacteria	k__norank_d__Bacteria	p__Actinobacteriota	c__Actinobacteria	o__Frankiales	f__Acidothermaceae	g__Acidothermus	s__unclassified_g__Acidothermus	OTU1671	60	126	105	165	141	273	102	126	61	136	211	82	20	10	17	29	28	19	43	65	11	35	24	55	1944	1	0.00328467153285
d__Bacteria	k__norank_d__Bacteria	p__Proteobacteria	c__Alphaproteobacteria	o__Rhizobiales	f__Rhizobiales_Incertae_Sedis	g__Bauldia	s__uncultured_bacterium_g__Bauldia	OTU1386	7	6	16	9	10	6	0	1	1	4	7	6	24	25	20	18	24	14	14	16	13	15	9	23	288	0.958333	0.000486618004866
d__Bacteria	k__norank_d__Bacteria	p__Proteobacteria	c__Alphaproteobacteria	o__Caulobacterales	f__Caulobacteraceae	g__norank_f__Caulobacteraceae	s__uncultured_bacterium_g__norank_f__Caulobacteraceae	OTU1231	12	8	1	1	2	6	0	5	0	4	2	0	3	2	0	0	1	2	4	0	1	2	1	1	58	0.75	9.79994593133e-05
d__Bacteria	k__norank_d__Bacteria	p__Verrucomicrobiota	c__Verrucomicrobiae	o__Chthoniobacterales	f__Chthoniobacteraceae	g__Candidatus_Udaeobacter	s__uncultured_soil_bacterium_g__Candidatus_Udaeobacter	OTU4090	1	11	17	0	11	0	1	0	0	0	0	0	1	3	2	1	1	1	0	1	3	1	1	3	59	0.666667	9.96891051636e-05
d__Bacteria	k__norank_d__Bacteria	p__Chloroflexi	c__Ktedonobacteria	o__B12-WMSP1	f__norank_o__B12-WMSP1	g__norank_f__norank_o__B12-WMSP1	s__unclassified_g__norank_f__norank_o__B12-WMSP1	OTU678	0	0	0	0	0	0	5	2	5	4	1	6	0	0	0	0	0	0	0	0	0	0	0	0	23	0.25	3.88618545553e-05
d__Bacteria	k__norank_d__Bacteria	p__Firmicutes	c__Clostridia	o__Eubacteriales	f__Eubacteriaceae	g__Acetobacterium	s__uncultured_bacterium_g__Acetobacterium	OTU3364	0	0	0	0	0	0	0	0	0	0	0	0	13	10	6	28	6	9	0	0	0	0	0	0	72	0.25	0.000121654501217
d__Bacteria	k__norank_d__Bacteria	p__Proteobacteria	c__Alphaproteobacteria	o__Acetobacterales	f__Acetobacteraceae	g__norank_f__Acetobacteraceae	s__metagenome_g__norank_f__Acetobacteraceae	OTU1471	55	69	32	27	53	48	14	32	13	25	31	19	40	25	45	26	14	15	34	22	19	30	18	21	727	1	0.00122837253312
d__Bacteria	k__norank_d__Bacteria	p__Bacteroidota	c__Bacteroidia	o__Chitinophagales	f__Chitinophagaceae	g__Lacibacter	s__unclassified_g__Lacibacter	OTU4540	0	0	0	0	0	0	0	0	0	0	0	0	0	1	1	3	9	8	0	0	0	0	0	0	22	0.208333	3.71722087051e-05
d__Bacteria	k__norank_d__Bacteria	p__Chloroflexi	c__Anaerolineae	o__SBR1031	f__A4b	g__norank_f__A4b	s__unclassified_g__norank_f__A4b	OTU7952	16	24	10	0	7	1	0	0	0	0	0	0	24	5	6	8	19	43	5	0	2	5	3	0	178	0.625	0.000300756961341
d__Bacteria	k__norank_d__Bacteria	p__Bacteroidota	c__Kryptonia	o__Kryptoniales	f__BSV26	g__norank_f__BSV26	s__uncultured_soil_bacterium_g__norank_f__BSV26	OTU8073	0	0	0	0	0	0	0	0	0	0	0	0	0	3	6	9	3	3	5	4	6	1	2	11	53	0.458333	8.95512300622e-05
d__Bacteria	k__norank_d__Bacteria	p__Gemmatimonadota	c__Gemmatimonadetes	o__Gemmatimonadales	f__Gemmatimonadaceae	g__Gemmatimonas	s__uncultured_bacterium_g__Gemmatimonas	OTU1075	0	0	0	0	0	0	6	0	10	1	4	7	4	0	0	0	0	1	0	0	1	0	1	1	36	0.416667	6.08272506083e-05
d__Bacteria	k__norank_d__Bacteria	p__Acidobacteriota	c__Acidobacteriae	o__Subgroup_2	f__norank_o__Subgroup_2	g__norank_f__norank_o__Subgroup_2	s__uncultured_forest_soil_bacterium_g__norank_f__norank_o__Subgroup_2	OTU1080	3	4	25	1	3	0	20	15	21	9	3	13	0	0	0	0	0	0	5	3	25	11	10	12	183	0.708333	0.000309205190592
d__Bacteria	k__norank_d__Bacteria	p__Acidobacteriota	c__Acidobacteriae	o__Acidobacteriales	f__norank_o__Acidobacteriales	g__norank_f__norank_o__Acidobacteriales	s__uncultured_Acidobacteria_bacterium_g__norank_f__norank_o__Acidobacteriales	OTU2019	3	9	168	48	68	15	12	0	0	9	6	5	0	1	9	4	0	2	14	41	28	32	46	16	536	0.833333	0.000905650175723
d__Bacteria	k__norank_d__Bacteria	p__Chloroflexi	c__Anaerolineae	o__Anaerolineales	f__Anaerolineaceae	g__norank_f__Anaerolineaceae	s__unclassified_g__norank_f__Anaerolineaceae	OTU1888	18	27	11	2	7	0	1	0	0	0	0	0	4	4	3	2	2	19	0	1	1	2	4	0	108	0.666667	0.000182481751825
d__Bacteria	k__norank_d__Bacteria	p__Proteobacteria	c__Gammaproteobacteria	o__Burkholderiales	f__unclassified_o__Burkholderiales	g__unclassified_o__Burkholderiales	s__unclassified_o__Burkholderiales	OTU8218	0	0	0	0	0	0	0	0	0	0	0	0	0	0	0	0	0	0	9	3	2	0	8	4	26	0.208333	4.3930792106e-05
d__Bacteria	k__norank_d__Bacteria	p__Chloroflexi	c__Chloroflexia	o__Chloroflexales	f__Roseiflexaceae	g__norank_f__Roseiflexaceae	s__unclassified_g__norank_f__Roseiflexaceae	OTU7498	0	2	0	0	0	0	0	0	0	0	0	0	33	6	5	1	8	11	5	4	2	2	3	4	86	0.541667	0.00014530954312
d__Bacteria	k__norank_d__Bacteria	p__Proteobacteria	c__Alphaproteobacteria	o__Rhizobiales	f__Beijerinckiaceae	g__Bosea	s__uncultured_bacterium_g__Bosea	OTU2617	0	0	0	0	0	0	0	0	0	0	0	3	2	3	5	8	19	16	0	0	0	1	0	0	57	0.333333	9.63098134631e-05
d__Bacteria	k__norank_d__Bacteria	p__Bacteroidota	c__Bacteroidia	o__Bacteroidales	f__SB-5	g__norank_f__SB-5	s__uncultured_Bacteroidetes_bacterium_g__norank_f__SB-5	OTU3450	0	0	0	0	0	0	0	0	0	0	0	0	16	12	8	8	18	17	6	3	5	1	4	3	101	0.5	0.000170654230873
d__Bacteria	k__norank_d__Bacteria	p__Myxococcota	c__Myxococcia	o__Myxococcales	f__Myxococcaceae	g__unclassified_f__Myxococcaceae	s__unclassified_f__Myxococcaceae	OTU8645	0	0	0	0	0	0	0	0	0	0	0	0	4	5	7	3	6	11	1	2	1	0	0	3	43	0.416667	7.26547715599e-05
d__Bacteria	k__norank_d__Bacteria	p__Gemmatimonadota	c__Gemmatimonadetes	o__Gemmatimonadales	f__Gemmatimonadaceae	g__norank_f__Gemmatimonadaceae	s__metagenome_g__norank_f__Gemmatimonadaceae	OTU499	0	0	0	0	0	0	6	4	0	9	6	4	0	0	0	0	0	0	0	0	0	0	0	0	29	0.208333	4.89997296567e-05
d__Bacteria	k__norank_d__Bacteria	p__Firmicutes	c__Bacilli	o__Bacillales	f__Planococcaceae	g__Sporosarcina	s__Sporosarcina_globispora	OTU6718	2	6	0	0	0	1	16	8	19	9	8	6	5	2	3	3	2	4	0	1	1	0	0	1	97	0.75	0.000163895647472
d__Bacteria	k__norank_d__Bacteria	p__Proteobacteria	c__Gammaproteobacteria	o__Burkholderiales	f__Comamonadaceae	g__unclassified_f__Comamonadaceae	s__unclassified_f__Comamonadaceae	OTU6068	5	7	0	1	2	0	10	13	1	7	5	3	0	1	1	2	2	2	3	0	0	1	1	0	67	0.75	0.000113206271965
d__Bacteria	k__norank_d__Bacteria	p__Myxococcota	c__Polyangia	o__Polyangiales	f__Polyangiaceae	g__Aetherobacter	s__uncultured_bacterium_g__Aetherobacter	OTU7004	2	7	8	6	5	7	1	1	0	2	0	2	29	11	4	3	6	6	2	2	0	3	3	3	113	0.875	0.000190929981076
d__Bacteria	k__norank_d__Bacteria	p__Proteobacteria	c__Gammaproteobacteria	o__Burkholderiales	f__Nitrosomonadaceae	g__Ellin6067	s__unclassified_g__Ellin6067	OTU5664	0	0	1	0	1	0	0	0	0	1	1	1	9	4	7	3	11	4	0	0	0	0	0	0	43	0.458333	7.26547715599e-05
d__Bacteria	k__norank_d__Bacteria	p__Acidobacteriota	c__Vicinamibacteria	o__Vicinamibacterales	f__norank_o__Vicinamibacterales	g__norank_f__norank_o__Vicinamibacterales	s__uncultured_Acidobacteriales_bacterium_g__norank_f__norank_o__Vicinamibacterales	OTU454	3	3	1	0	3	0	8	10	54	3	2	15	0	0	0	0	0	0	0	0	0	0	0	0	102	0.416667	0.000172343876723
d__Bacteria	k__norank_d__Bacteria	p__Firmicutes	c__Clostridia	o__norank_c__Clostridia	f__Hungateiclostridiaceae	g__Saccharofermentans	s__uncultured_soil_bacterium_g__Saccharofermentans	OTU2973	0	0	0	0	0	0	0	0	0	0	0	0	8	18	19	66	11	9	0	0	0	0	0	0	131	0.25	0.00022134360638
d__Bacteria	k__norank_d__Bacteria	p__Chloroflexi	c__Chloroflexia	o__unclassified_c__Chloroflexia	f__unclassified_c__Chloroflexia	g__unclassified_c__Chloroflexia	s__unclassified_c__Chloroflexia	OTU510	0	0	0	0	1	0	7	0	23	1	0	4	0	0	0	0	0	1	0	0	0	0	0	0	37	0.25	6.25168964585e-05
d__Bacteria	k__norank_d__Bacteria	p__Bacteroidota	c__Kryptonia	o__Kryptoniales	f__BSV26	g__norank_f__BSV26	s__Ignavibacteria_bacterium_RIFCSPLOWO2_12_FULL_56_21	OTU7970	0	0	0	0	0	0	0	0	0	0	0	0	2	3	5	10	5	2	13	7	6	8	6	5	72	0.5	0.000121654501217
d__Bacteria	k__norank_d__Bacteria	p__Actinobacteriota	c__Actinobacteria	o__Propionibacteriales	f__Propionibacteriaceae	g__Propioniciclava	s__metagenome_g__Propioniciclava	OTU8295	0	0	0	0	0	0	0	0	0	0	0	0	0	0	0	3	0	0	11	2	33	1	6	1	57	0.291667	9.63098134631e-05
d__Bacteria	k__norank_d__Bacteria	p__Proteobacteria	c__Gammaproteobacteria	o__Burkholderiales	f__Comamonadaceae	g__Ramlibacter	s__unclassified_g__Ramlibacter	OTU3979	0	0	0	0	0	0	0	0	0	0	2	0	1	3	8	3	4	8	2	0	0	0	0	0	31	0.333333	5.23790213571e-05
d__Bacteria	k__norank_d__Bacteria	p__Chloroflexi	c__Anaerolineae	o__Anaerolineales	f__Anaerolineaceae	g__norank_f__Anaerolineaceae	s__uncultured_prokaryote_g__norank_f__Anaerolineaceae	OTU3207	0	0	0	0	0	0	0	0	0	0	0	0	7	13	2	7	10	10	0	1	0	0	1	0	51	0.333333	8.61719383617e-05
d__Bacteria	k__norank_d__Bacteria	p__Chloroflexi	c__Anaerolineae	o__SJA-15	f__norank_o__SJA-15	g__norank_f__norank_o__SJA-15	s__uncultured_bacterium_g__norank_f__norank_o__SJA-15	OTU8303	0	0	0	0	0	0	0	0	0	1	0	0	4	24	17	12	16	4	20	23	24	16	9	40	210	0.541667	0.000354825628548
d__Bacteria	k__norank_d__Bacteria	p__Proteobacteria	c__Gammaproteobacteria	o__Burkholderiales	f__A21b	g__norank_f__A21b	s__unclassified_g__norank_f__A21b	OTU3395	0	1	1	2	0	0	0	0	0	0	0	0	14	10	6	5	8	10	6	0	0	2	4	1	70	0.541667	0.000118275209516
d__Bacteria	k__norank_d__Bacteria	p__Gemmatimonadota	c__Gemmatimonadetes	o__Gemmatimonadales	f__Gemmatimonadaceae	g__norank_f__Gemmatimonadaceae	s__uncultured_Nitrospira_sp._g__norank_f__Gemmatimonadaceae	OTU4985	0	0	0	0	0	0	3	7	1	1	3	3	0	2	0	0	2	0	0	4	0	1	2	0	29	0.458333	4.89997296567e-05
d__Bacteria	k__norank_d__Bacteria	p__Acidobacteriota	c__Acidobacteriae	o__Acidobacteriales	f__norank_o__Acidobacteriales	g__norank_f__norank_o__Acidobacteriales	s__uncultured_forest_soil_bacterium_g__norank_f__norank_o__Acidobacteriales	OTU1096	27	38	85	27	65	14	94	42	18	49	38	58	43	56	90	96	47	30	83	66	78	113	105	80	1442	1	0.00243646931603
d__Bacteria	k__norank_d__Bacteria	p__Actinobacteriota	c__Coriobacteriia	o__OPB41	f__norank_o__OPB41	g__norank_f__norank_o__OPB41	s__uncultured_bacterium_g__norank_f__norank_o__OPB41	OTU3051	0	0	0	0	0	0	0	0	0	0	0	0	13	14	10	18	11	31	5	0	3	8	2	3	118	0.458333	0.000199378210327
d__Bacteria	k__norank_d__Bacteria	p__Chloroflexi	c__Ktedonobacteria	o__Ktedonobacterales	f__Ktedonobacteraceae	g__JG30a-KF-32	s__uncultured_bacterium_g__JG30a-KF-32	OTU480	0	0	0	0	0	0	20	4	6	29	16	25	8	10	15	11	7	11	38	57	92	108	189	35	681	0.75	0.00115064882401
d__Bacteria	k__norank_d__Bacteria	p__Firmicutes	c__Negativicutes	o__Veillonellales-Selenomonadales	f__Sporomusaceae	g__Pelosinus	s__uncultured_bacterium_g__Pelosinus	OTU4189	0	0	0	0	0	0	0	0	0	0	0	0	1	3	0	4	1	3	5	1	8	2	1	4	33	0.458333	5.57583130576e-05
d__Bacteria	k__norank_d__Bacteria	p__Proteobacteria	c__Alphaproteobacteria	o__unclassified_c__Alphaproteobacteria	f__unclassified_c__Alphaproteobacteria	g__unclassified_c__Alphaproteobacteria	s__unclassified_c__Alphaproteobacteria	OTU571	0	0	1	0	2	1	2	5	0	1	3	0	1	0	2	0	0	1	0	0	0	0	0	0	19	0.416667	3.21032711544e-05
d__Bacteria	k__norank_d__Bacteria	p__Actinobacteriota	c__Actinobacteria	o__Propionibacteriales	f__Nocardioidaceae	g__Nocardioides	s__uncultured_bacterium_g__Nocardioides	OTU1819	52	27	4	4	10	0	0	5	3	3	2	5	0	0	0	0	3	0	0	3	0	0	3	2	126	0.583333	0.000212895377129
d__Bacteria	k__norank_d__Bacteria	p__Bacteroidota	c__Bacteroidia	o__Chitinophagales	f__Chitinophagaceae	g__norank_f__Chitinophagaceae	s__uncultured_Chitinophagaceae_bacterium_g__norank_f__Chitinophagaceae	OTU7288	14	19	22	20	11	23	1	0	0	5	2	2	0	0	4	0	0	0	7	3	12	4	1	3	153	0.708333	0.000258515815085
d__Bacteria	k__norank_d__Bacteria	p__Proteobacteria	c__Alphaproteobacteria	o__Rhizobiales	f__Xanthobacteraceae	g__norank_f__Xanthobacteraceae	s__unclassified_g__norank_f__Xanthobacteraceae	OTU7688	5	7	0	2	2	1	1	1	1	0	0	1	22	14	14	9	21	24	2	0	0	1	2	1	131	0.791667	0.00022134360638
d__Bacteria	k__norank_d__Bacteria	p__Latescibacterota	c__norank_p__Latescibacterota	o__norank_c__norank_p__Latescibacterota	f__norank_o__norank_c__norank_p__Latescibacterota	g__norank_f__norank_o__norank_c__norank_p__Latescibacterota	s__unclassified_g__norank_f__norank_o__norank_c__norank_p__Latescibacterota	OTU8208	0	0	0	0	1	0	0	0	0	0	0	0	0	0	0	0	0	0	7	8	15	19	16	6	72	0.291667	0.000121654501217
d__Bacteria	k__norank_d__Bacteria	p__Proteobacteria	c__Gammaproteobacteria	o__Burkholderiales	f__Nitrosomonadaceae	g__MND1	s__unclassified_g__MND1	OTU1975	15	4	5	10	8	6	0	0	0	0	0	0	0	1	0	1	1	1	11	0	0	0	2	0	65	0.5	0.000109826980265
d__Bacteria	k__norank_d__Bacteria	p__Proteobacteria	c__Gammaproteobacteria	o__Burkholderiales	f__Rhodocyclaceae	g__unclassified_f__Rhodocyclaceae	s__unclassified_f__Rhodocyclaceae	OTU7889	0	0	0	0	0	0	0	0	0	0	0	0	1	2	1	0	0	1	5	7	2	3	3	8	33	0.416667	5.57583130576e-05
d__Bacteria	k__norank_d__Bacteria	p__Myxococcota	c__Polyangia	o__Haliangiales	f__Haliangiaceae	g__Haliangium	s__uncultured_proteobacterium_g__Haliangium	OTU3850	5	8	0	0	1	0	0	0	0	0	1	0	0	3	1	0	0	1	0	1	0	1	0	0	22	0.375	3.71722087051e-05
d__Bacteria	k__norank_d__Bacteria	p__Proteobacteria	c__Alphaproteobacteria	o__Rhizobiales	f__Rhizobiales_Incertae_Sedis	g__Bauldia	s__uncultured_bacterium_g__Bauldia	OTU3383	21	21	7	4	3	1	0	0	0	0	0	0	75	42	24	20	28	39	0	0	0	0	1	0	286	0.541667	0.000483238713166
d__Bacteria	k__norank_d__Bacteria	p__WS4	c__norank_p__WS4	o__norank_c__norank_p__WS4	f__norank_o__norank_c__norank_p__WS4	g__norank_f__norank_o__norank_c__norank_p__WS4	s__uncultured_bacterium_g__norank_f__norank_o__norank_c__norank_p__WS4	OTU8034	0	0	0	0	0	0	0	0	0	0	0	0	0	0	0	0	0	0	3	1	2	1	4	2	13	0.25	2.1965396053e-05
d__Bacteria	k__norank_d__Bacteria	p__Acidobacteriota	c__Vicinamibacteria	o__Vicinamibacterales	f__norank_o__Vicinamibacterales	g__norank_f__norank_o__Vicinamibacterales	s__unclassified_g__norank_f__norank_o__Vicinamibacterales	OTU7116	5	9	10	1	12	0	0	0	0	0	0	0	15	2	3	0	0	2	1	0	0	2	3	2	67	0.541667	0.000113206271965
d__Bacteria	k__norank_d__Bacteria	p__Proteobacteria	c__Gammaproteobacteria	o__Steroidobacterales	f__Steroidobacteraceae	g__norank_f__Steroidobacteraceae	s__uncultured_gamma_proteobacterium_g__norank_f__Steroidobacteraceae	OTU1472	4	6	3	2	4	2	0	0	0	0	0	0	15	9	7	5	11	4	0	0	0	0	0	0	72	0.5	0.000121654501217
d__Bacteria	k__norank_d__Bacteria	p__Proteobacteria	c__Alphaproteobacteria	o__Rhizobiales	f__Rhizobiales_Incertae_Sedis	g__Bauldia	s__uncultured_bacterium_g__Bauldia	OTU4527	0	0	1	0	0	0	0	0	0	0	0	0	7	6	7	8	9	16	0	0	0	0	0	0	54	0.291667	9.12408759124e-05
d__Bacteria	k__norank_d__Bacteria	p__Proteobacteria	c__Alphaproteobacteria	o__Rhizobiales	f__Rhizobiales_Incertae_Sedis	g__norank_f__Rhizobiales_Incertae_Sedis	s__unclassified_g__norank_f__Rhizobiales_Incertae_Sedis	OTU1461	13	11	13	2	2	2	0	0	0	0	0	0	173	159	76	64	137	209	0	0	0	0	0	0	861	0.5	0.00145478507705
d__Bacteria	k__norank_d__Bacteria	p__WPS-2	c__norank_p__WPS-2	o__norank_c__norank_p__WPS-2	f__norank_o__norank_c__norank_p__WPS-2	g__norank_f__norank_o__norank_c__norank_p__WPS-2	s__uncultured_bacterium_g__norank_f__norank_o__norank_c__norank_p__WPS-2	OTU526	0	1	1	0	2	0	41	79	121	16	16	76	0	1	0	0	2	2	8	0	0	2	0	0	368	0.583333	0.000621789672885
d__Bacteria	k__norank_d__Bacteria	p__Chloroflexi	c__KD4-96	o__norank_c__KD4-96	f__norank_o__norank_c__KD4-96	g__norank_f__norank_o__norank_c__KD4-96	s__uncultured_bacterium_g__norank_f__norank_o__norank_c__KD4-96	OTU6692	10	10	3	2	9	3	0	0	1	2	0	0	35	23	17	19	10	13	26	12	56	32	40	26	349	0.833333	0.00058968640173
d__Bacteria	k__norank_d__Bacteria	p__Chloroflexi	c__Ktedonobacteria	o__Ktedonobacterales	f__JG30-KF-AS9	g__norank_f__JG30-KF-AS9	s__uncultured_bacterium_g__norank_f__JG30-KF-AS9	OTU656	0	0	0	0	0	0	7	7	8	8	3	11	0	0	0	0	0	0	0	0	0	0	0	0	44	0.25	7.43444174101e-05
d__Bacteria	k__norank_d__Bacteria	p__Chloroflexi	c__Ktedonobacteria	o__Ktedonobacterales	f__JG30-KF-AS9	g__norank_f__JG30-KF-AS9	s__uncultured_bacterium_g__norank_f__JG30-KF-AS9	OTU657	0	0	0	0	0	0	177	310	116	129	10	104	0	0	0	0	0	0	0	0	0	0	0	0	846	0.25	0.00142944038929
d__Bacteria	k__norank_d__Bacteria	p__Proteobacteria	c__Alphaproteobacteria	o__Rhodobacterales	f__Rhodobacteraceae	g__Amaricoccus	s__unclassified_g__Amaricoccus	OTU3798	0	0	1	0	1	1	0	0	0	0	0	0	4	9	12	4	22	28	0	0	0	0	0	0	82	0.375	0.000138550959719
d__Bacteria	k__norank_d__Bacteria	p__Bacteroidota	c__Bacteroidia	o__Flavobacteriales	f__Flavobacteriaceae	g__Flavobacterium	s__unclassified_g__Flavobacterium	OTU2801	0	0	0	0	0	1	0	0	0	0	0	0	0	2	6	18	28	6	0	0	0	0	0	0	61	0.25	0.000103068396864
d__Bacteria	k__norank_d__Bacteria	p__Verrucomicrobiota	c__Verrucomicrobiae	o__Chthoniobacterales	f__Chthoniobacteraceae	g__Candidatus_Udaeobacter	s__unclassified_g__Candidatus_Udaeobacter	OTU7447	0	1	11	0	2	0	0	0	0	0	0	1	0	0	1	0	1	0	3	3	4	1	4	3	35	0.5	5.9137604758e-05
d__Bacteria	k__norank_d__Bacteria	p__Desulfobacterota	c__norank_p__Desulfobacterota	o__norank_c__norank_p__Desulfobacterota	f__norank_o__norank_c__norank_p__Desulfobacterota	g__norank_f__norank_o__norank_c__norank_p__Desulfobacterota	s__unclassified_g__norank_f__norank_o__norank_c__norank_p__Desulfobacterota	OTU1363	4	4	1	3	3	1	0	0	0	0	0	0	6	5	1	4	5	7	0	0	0	0	0	0	44	0.5	7.43444174101e-05
d__Bacteria	k__norank_d__Bacteria	p__Chloroflexi	c__OLB14	o__norank_c__OLB14	f__norank_o__norank_c__OLB14	g__norank_f__norank_o__norank_c__OLB14	s__unclassified_g__norank_f__norank_o__norank_c__OLB14	OTU8702	0	0	0	0	0	0	0	0	0	1	0	0	7	7	9	3	11	19	5	4	4	1	2	6	79	0.541667	0.000133482022168
d__Bacteria	k__norank_d__Bacteria	p__Bacteroidota	c__Bacteroidia	o__Chitinophagales	f__Chitinophagaceae	g__unclassified_f__Chitinophagaceae	s__unclassified_f__Chitinophagaceae	OTU1548	14	17	14	16	13	8	3	5	4	2	3	6	3	3	0	1	2	1	1	1	1	1	2	0	121	0.916667	0.000204447147878
d__Bacteria	k__norank_d__Bacteria	p__Actinobacteriota	c__Actinobacteria	o__Streptosporangiales	f__Thermomonosporaceae	g__Actinoallomurus	s__Actinoallomurus_sp._g__Actinoallomurus	OTU1626	5	4	6	5	10	3	3	2	4	0	2	3	0	0	0	0	2	2	0	2	2	0	1	0	56	0.666667	9.46201676129e-05
d__Bacteria	k__norank_d__Bacteria	p__Myxococcota	c__Polyangia	o__Haliangiales	f__Haliangiaceae	g__Haliangium	s__unclassified_g__Haliangium	OTU1867	69	35	34	14	25	28	7	9	2	5	7	3	13	9	9	7	6	7	4	1	1	3	4	3	305	1	0.00051534198432
d__Bacteria	k__norank_d__Bacteria	p__Gemmatimonadota	c__Gemmatimonadetes	o__Gemmatimonadales	f__Gemmatimonadaceae	g__norank_f__Gemmatimonadaceae	s__Gemmatimonadetes_bacterium_WY71	OTU944	0	0	1	0	0	0	80	68	64	40	22	43	0	0	0	0	0	0	0	0	0	0	0	0	318	0.291667	0.000537307380373
d__Bacteria	k__norank_d__Bacteria	p__Bacteroidota	c__Bacteroidia	o__Bacteroidales	f__Prolixibacteraceae	g__WCHB1-32	s__uncultured_soil_bacterium_g__WCHB1-32	OTU3949	0	0	0	0	0	0	0	0	0	0	0	0	15	29	7	5	15	21	0	0	0	0	0	0	92	0.25	0.000155447418221
d__Bacteria	k__norank_d__Bacteria	p__Proteobacteria	c__Alphaproteobacteria	o__Defluviicoccales	f__Defluviicoccaceae	g__Defluviicoccus	s__uncultured_Defluviicoccus_sp.	OTU856	0	0	0	0	0	0	8	0	0	12	25	2	0	0	0	0	0	0	2	1	1	1	0	1	53	0.375	8.95512300622e-05
d__Bacteria	k__norank_d__Bacteria	p__Desulfobacterota	c__norank_p__Desulfobacterota	o__norank_c__norank_p__Desulfobacterota	f__norank_o__norank_c__norank_p__Desulfobacterota	g__norank_f__norank_o__norank_c__norank_p__Desulfobacterota	s__unclassified_g__norank_f__norank_o__norank_c__norank_p__Desulfobacterota	OTU5624	20	11	4	7	5	3	0	0	0	0	0	0	4	4	3	3	6	2	1	1	0	0	0	0	74	0.583333	0.000125033792917
d__Bacteria	k__norank_d__Bacteria	p__Acidobacteriota	c__Acidobacteriae	o__Solibacterales	f__Solibacteraceae	g__Candidatus_Solibacter	s__uncultured_Acidobacteria_bacterium_g__Candidatus_Solibacter	OTU675	27	29	30	31	26	24	33	89	170	44	55	55	97	32	49	33	33	39	92	66	64	39	40	51	1248	1	0.00210867802109
d__Bacteria	k__norank_d__Bacteria	p__Verrucomicrobiota	c__Verrucomicrobiae	o__Pedosphaerales	f__Pedosphaeraceae	g__Ellin516	s__uncultured_bacterium_g__Ellin516	OTU217	0	0	2	0	0	0	6	2	6	9	0	6	0	0	0	0	0	0	0	1	0	0	2	0	34	0.333333	5.74479589078e-05
d__Bacteria	k__norank_d__Bacteria	p__Proteobacteria	c__Gammaproteobacteria	o__Burkholderiales	f__SC-I-84	g__norank_f__SC-I-84	s__uncultured_beta_proteobacterium_g__norank_f__SC-I-84	OTU1419	3	2	3	1	2	0	0	0	0	0	1	0	20	7	5	2	3	3	0	0	0	0	1	1	54	0.583333	9.12408759124e-05
d__Bacteria	k__norank_d__Bacteria	p__Proteobacteria	c__Alphaproteobacteria	o__Rhizobiales	f__norank_o__Rhizobiales	g__norank_f__norank_o__Rhizobiales	s__uncultured_Alphaproteobacteria_bacterium_g__norank_f__norank_o__Rhizobiales	OTU1760	9	11	1	1	3	3	0	0	0	2	1	0	37	28	15	7	18	26	0	0	0	0	0	0	162	0.583333	0.000273722627737
d__Bacteria	k__norank_d__Bacteria	p__Actinobacteriota	c__Acidimicrobiia	o__Actinomarinales	f__norank_o__Actinomarinales	g__norank_f__norank_o__Actinomarinales	s__uncultured_actinobacterium_g__norank_f__norank_o__Actinomarinales	OTU3574	0	0	0	0	0	0	0	0	0	0	0	0	13	6	6	5	6	4	0	0	0	0	0	0	40	0.25	6.75858340092e-05
d__Bacteria	k__norank_d__Bacteria	p__Chloroflexi	c__Anaerolineae	o__SBR1031	f__norank_o__SBR1031	g__norank_f__norank_o__SBR1031	s__unclassified_g__norank_f__norank_o__SBR1031	OTU3180	0	0	0	0	0	0	0	0	0	0	0	0	22	10	4	5	0	12	0	0	0	0	0	0	53	0.208333	8.95512300622e-05
d__Bacteria	k__norank_d__Bacteria	p__Acidobacteriota	c__Acidobacteriae	o__Subgroup_13	f__norank_o__Subgroup_13	g__norank_f__norank_o__Subgroup_13	s__uncultured_Acidobacteria_bacterium_g__norank_f__norank_o__Subgroup_13	OTU6874	0	1	0	0	1	0	1	0	0	1	0	0	0	0	1	1	0	0	0	2	4	3	3	9	27	0.458333	4.56204379562e-05
d__Bacteria	k__norank_d__Bacteria	p__Chloroflexi	c__Anaerolineae	o__RBG-13-54-9	f__norank_o__RBG-13-54-9	g__norank_f__norank_o__RBG-13-54-9	s__uncultured_prokaryote_g__norank_f__norank_o__RBG-13-54-9	OTU7813	0	0	0	0	0	0	0	0	0	0	0	0	2	2	3	2	2	2	9	13	23	11	10	9	88	0.5	0.00014868883482
d__Bacteria	k__norank_d__Bacteria	p__Acidobacteriota	c__Vicinamibacteria	o__Vicinamibacterales	f__norank_o__Vicinamibacterales	g__norank_f__norank_o__Vicinamibacterales	s__uncultured_Acidobacteriales_bacterium_g__norank_f__norank_o__Vicinamibacterales	OTU384	3	3	6	0	2	1	9	6	22	13	5	21	4	2	0	1	4	1	0	1	1	3	4	0	112	0.833333	0.000189240335226
d__Bacteria	k__norank_d__Bacteria	p__Planctomycetota	c__Planctomycetes	o__Gemmatales	f__Gemmataceae	g__norank_f__Gemmataceae	s__uncultured_planctomycete_g__norank_f__Gemmataceae	OTU577	0	0	0	1	0	0	9	7	21	7	1	14	0	0	0	0	0	0	0	0	0	0	0	0	60	0.291667	0.000101378751014
d__Bacteria	k__norank_d__Bacteria	p__Proteobacteria	c__Gammaproteobacteria	o__Burkholderiales	f__Nitrosomonadaceae	g__MND1	s__uncultured_Nitrosomonadaceae_bacterium_g__MND1	OTU3021	6	5	2	3	1	0	0	0	0	0	0	0	18	17	3	0	1	3	0	0	0	0	1	1	61	0.5	0.000103068396864
d__Bacteria	k__norank_d__Bacteria	p__Actinobacteriota	c__Actinobacteria	o__Frankiales	f__norank_o__Frankiales	g__norank_f__norank_o__Frankiales	s__uncultured_bacterium_g__norank_f__norank_o__Frankiales	OTU3816	9	7	2	2	4	2	0	0	0	0	0	0	59	33	25	19	46	52	0	1	0	0	1	0	262	0.583333	0.00044268721276
d__Bacteria	k__norank_d__Bacteria	p__Proteobacteria	c__Gammaproteobacteria	o__Gammaproteobacteria_Incertae_Sedis	f__unclassified_o__Gammaproteobacteria_Incertae_Sedis	g__Acidibacter	s__unclassified_g__Acidibacter	OTU449	0	1	2	2	1	0	54	49	38	60	32	39	17	7	1	4	2	3	0	1	1	1	0	0	315	0.791667	0.000532238442822
d__Bacteria	k__norank_d__Bacteria	p__Proteobacteria	c__Gammaproteobacteria	o__Burkholderiales	f__SC-I-84	g__norank_f__SC-I-84	s__unclassified_g__norank_f__SC-I-84	OTU7112	5	10	3	2	6	2	0	0	0	0	0	0	16	15	0	4	12	16	0	0	0	1	1	2	95	0.583333	0.000160516355772
d__Bacteria	k__norank_d__Bacteria	p__Actinobacteriota	c__MB-A2-108	o__norank_c__MB-A2-108	f__norank_o__norank_c__MB-A2-108	g__norank_f__norank_o__norank_c__MB-A2-108	s__uncultured_bacterium_g__norank_f__norank_o__norank_c__MB-A2-108	OTU494	0	0	0	0	0	0	2	17	0	8	3	21	0	1	2	1	2	7	0	0	0	0	0	0	64	0.416667	0.000108137334415
d__Bacteria	k__norank_d__Bacteria	p__Proteobacteria	c__Gammaproteobacteria	o__Burkholderiales	f__A21b	g__norank_f__A21b	s__uncultured_bacterium_g__norank_f__A21b	OTU705	0	0	0	1	0	0	4	1	0	8	10	2	0	0	2	0	0	0	0	1	3	0	0	0	32	0.375	5.40686672074e-05
d__Bacteria	k__norank_d__Bacteria	p__Acidobacteriota	c__Acidobacteriae	o__Solibacterales	f__Solibacteraceae	g__Candidatus_Solibacter	s__unclassified_g__Candidatus_Solibacter	OTU1767	8	10	19	21	9	19	11	18	33	46	50	21	13	8	37	17	10	10	73	115	100	86	54	95	883	1	0.00149195728575
d__Bacteria	k__norank_d__Bacteria	p__Nitrospirota	c__4-29-1	o__norank_c__4-29-1	f__norank_o__norank_c__4-29-1	g__norank_f__norank_o__norank_c__4-29-1	s__uncultured_Nitrospirae_bacterium_g__norank_f__norank	OTU8071	0	0	0	0	0	0	0	0	1	0	0	0	23	33	44	33	25	32	129	123	70	85	87	112	797	0.541667	0.00134664774263
d__Bacteria	k__norank_d__Bacteria	p__Myxococcota	c__Polyangia	o__Polyangiales	f__BIrii41	g__norank_f__BIrii41	s__uncultured_soil_bacterium_g__norank_f__BIrii41	OTU4859	0	0	0	0	0	0	0	0	0	0	0	0	0	3	8	10	8	1	14	2	2	4	3	6	61	0.458333	0.000103068396864
d__Bacteria	k__norank_d__Bacteria	p__Proteobacteria	c__Gammaproteobacteria	o__Burkholderiales	f__SC-I-84	g__norank_f__SC-I-84	s__uncultured_beta_proteobacterium_g__norank_f__SC-I-84	OTU7046	7	6	6	6	5	5	2	4	6	4	12	4	55	26	37	16	13	13	13	25	7	14	17	18	321	1	0.000542376317924
d__Bacteria	k__norank_d__Bacteria	p__Acidobacteriota	c__Acidobacteriae	o__Acidobacteriales	f__Acidobacteriaceae_Subgroup_1	g__Occallatibacter	s__uncultured_bacterium_g__Occallatibacter	OTU766	1	0	1	0	0	0	48	64	74	33	8	23	0	0	0	0	0	0	0	0	0	0	0	0	252	0.333333	0.000425790754258
d__Bacteria	k__norank_d__Bacteria	p__Latescibacterota	c__norank_p__Latescibacterota	o__norank_c__norank_p__Latescibacterota	f__norank_o__norank_c__norank_p__Latescibacterota	g__norank_f__norank_o__norank_c__norank_p__Latescibacterota	s__unclassified_g__norank_f__norank_o__norank_c__norank_p__Latescibacterota	OTU3466	0	1	0	0	2	0	0	0	0	0	0	0	39	24	7	7	7	2	0	0	1	2	0	1	93	0.458333	0.000157137064071
d__Bacteria	k__norank_d__Bacteria	p__Verrucomicrobiota	c__Verrucomicrobiae	o__Chthoniobacterales	f__Chthoniobacteraceae	g__Candidatus_Udaeobacter	s__unclassified_g__Candidatus_Udaeobacter	OTU352	6	24	38	2	36	3	27	1	4	15	12	11	0	2	1	0	0	2	12	8	13	18	10	17	262	0.875	0.00044268721276
d__Bacteria	k__norank_d__Bacteria	p__Chloroflexi	c__Gitt-GS-136	o__norank_c__Gitt-GS-136	f__norank_o__norank_c__Gitt-GS-136	g__norank_f__norank_o__norank_c__Gitt-GS-136	s__uncultured_bacterium_g__norank_f__norank_o__norank_c__Gitt-GS-136	OTU326	4	1	6	3	12	0	39	8	7	33	29	28	4	11	16	10	9	20	7	24	9	32	85	6	403	0.958333	0.000680927277643
d__Bacteria	k__norank_d__Bacteria	p__Gemmatimonadota	c__Gemmatimonadetes	o__Gemmatimonadales	f__Gemmatimonadaceae	g__norank_f__Gemmatimonadaceae	s__uncultured_Gemmatimonadetes_bacterium_g__norank_f__Gemmatimonadaceae	OTU767	0	0	4	0	0	1	3	3	0	18	17	7	1	3	7	2	0	1	16	31	23	25	24	31	217	0.75	0.0003666531495
d__Bacteria	k__norank_d__Bacteria	p__Proteobacteria	c__Alphaproteobacteria	o__Tistrellales	f__Geminicoccaceae	g__Candidatus_Alysiosphaera	s__metagenome_g__Candidatus_Alysiosphaera	OTU1482	2	1	0	1	0	0	0	0	0	0	0	0	13	6	1	6	11	11	1	0	1	0	1	0	55	0.5	9.29305217626e-05
d__Bacteria	k__norank_d__Bacteria	p__Acidobacteriota	c__Aminicenantia	o__Aminicenantales	f__norank_o__Aminicenantales	g__norank_f__norank_o__Aminicenantales	s__uncultured_soil_bacterium_g__norank_f__norank_o__Aminicenantales	OTU2908	0	0	0	0	0	0	0	0	0	0	0	0	10	9	8	7	8	10	0	0	0	0	0	0	52	0.25	8.78615842119e-05
d__Bacteria	k__norank_d__Bacteria	p__Chloroflexi	c__Anaerolineae	o__Anaerolineales	f__Anaerolineaceae	g__Anaerolinea	s__metagenome_g__Anaerolinea	OTU3105	0	0	0	0	0	0	0	0	0	0	0	0	0	2	1	1	1	5	0	0	4	2	6	1	23	0.375	3.88618545553e-05
d__Bacteria	k__norank_d__Bacteria	p__Chloroflexi	c__TK10	o__norank_c__TK10	f__norank_o__norank_c__TK10	g__norank_f__norank_o__norank_c__TK10	s__unclassified_g__norank_f__norank_o__norank_c__TK10	OTU796	10	9	5	3	6	4	33	39	88	30	19	26	0	0	0	0	0	0	0	0	0	0	0	0	272	0.5	0.000459583671263
d__Bacteria	k__norank_d__Bacteria	p__Proteobacteria	c__Alphaproteobacteria	o__Rhizobiales	f__unclassified_o__Rhizobiales	g__unclassified_o__Rhizobiales	s__unclassified_o__Rhizobiales	OTU682	5	8	1	7	3	6	0	0	0	1	2	0	8	10	10	25	9	8	3	8	10	3	4	12	143	0.833333	0.000241619356583
d__Bacteria	k__norank_d__Bacteria	p__Chloroflexi	c__Dehalococcoidia	o__S085	f__norank_o__S085	g__norank_f__norank_o__S085	s__uncultured_bacterium_5G4	OTU8403	0	1	0	0	1	0	0	0	0	0	0	0	1	0	1	1	3	1	4	2	3	3	3	5	29	0.541667	4.89997296567e-05
d__Bacteria	k__norank_d__Bacteria	p__Chloroflexi	c__JG30-KF-CM66	o__norank_c__JG30-KF-CM66	f__norank_o__norank_c__JG30-KF-CM66	g__norank_f__norank_o__norank_c__JG30-KF-CM66	s__uncultured_Caldilinea_sp._g__norank	OTU1672	4	5	16	10	8	11	42	41	54	40	54	44	0	3	5	0	2	0	37	34	11	17	12	23	473	0.875	0.000799202487159
d__Bacteria	k__norank_d__Bacteria	p__Proteobacteria	c__Alphaproteobacteria	o__Caulobacterales	f__Hyphomonadaceae	g__SWB02	s__metagenome_g__SWB02	OTU1606	11	5	3	2	1	1	0	0	0	0	0	0	1	0	0	0	0	0	3	0	0	1	1	0	29	0.416667	4.89997296567e-05
d__Bacteria	k__norank_d__Bacteria	p__Proteobacteria	c__Alphaproteobacteria	o__Acetobacterales	f__Acetobacteraceae	g__norank_f__Acetobacteraceae	s__unclassified_g__norank_f__Acetobacteraceae	OTU1110	5	3	0	1	1	1	30	35	36	32	23	24	0	5	0	1	2	1	3	0	0	1	1	0	205	0.75	0.000346377399297
d__Bacteria	k__norank_d__Bacteria	p__Firmicutes	c__Bacilli	o__Alicyclobacillales	f__Alicyclobacillaceae	g__Tumebacillus	s__Tumebacillus_permanentifrigoris	OTU6642	0	0	1	0	1	1	0	2	1	3	3	2	0	3	4	4	3	7	1	0	3	3	0	2	44	0.708333	7.43444174101e-05
d__Bacteria	k__norank_d__Bacteria	p__Actinobacteriota	c__Thermoleophilia	o__Solirubrobacterales	f__67-14	g__norank_f__67-14	s__metagenome_g__norank_f__67-14	OTU1879	15	23	1	8	6	3	1	3	2	1	4	2	4	1	0	1	0	4	0	1	0	0	0	0	80	0.708333	0.000135171668018
d__Bacteria	k__norank_d__Bacteria	p__Patescibacteria	c__Saccharimonadia	o__Saccharimonadales	f__norank_o__Saccharimonadales	g__norank_f__norank_o__Saccharimonadales	s__uncultured_bacterium_g__norank_f__norank_o__Saccharimonadales	OTU3691	0	0	0	0	0	0	0	0	0	0	0	0	13	0	24	23	10	8	0	0	0	0	0	0	78	0.208333	0.000131792376318
d__Bacteria	k__norank_d__Bacteria	p__Chloroflexi	c__Anaerolineae	o__SBR1031	f__A4b	g__norank_f__A4b	s__wastewater_metagenome_g__norank_f__A4b	OTU2679	0	0	0	0	0	0	0	0	0	0	0	0	6	1	5	2	8	14	3	0	0	0	2	1	42	0.375	7.09651257097e-05
d__Bacteria	k__norank_d__Bacteria	p__Gemmatimonadota	c__Gemmatimonadetes	o__Gemmatimonadales	f__Gemmatimonadaceae	g__Gemmatimonas	s__uncultured_Gemmatimonas_sp._g__Gemmatimonas	OTU6790	23	12	4	13	30	6	0	0	0	1	0	0	20	11	7	1	4	7	0	0	0	2	1	0	142	0.625	0.000239929710733
d__Bacteria	k__norank_d__Bacteria	p__Proteobacteria	c__Alphaproteobacteria	o__norank_c__Alphaproteobacteria	f__norank_o__norank_c__Alphaproteobacteria	g__norank_f__norank_o__norank_c__Alphaproteobacteria	s__bacterium_Ellin6089	OTU1376	93	133	166	183	159	184	4	4	0	7	21	5	61	55	19	35	34	11	12	6	6	2	5	14	1219	0.958333	0.00205967829143
d__Bacteria	k__norank_d__Bacteria	p__Proteobacteria	c__Alphaproteobacteria	o__Reyranellales	f__Reyranellaceae	g__Reyranella	s__uncultured_bacterium_g__Reyranella	OTU6677	10	5	3	9	7	5	0	1	1	0	0	1	0	3	5	6	5	1	2	0	0	0	0	0	64	0.625	0.000108137334415
d__Bacteria	k__norank_d__Bacteria	p__Acidobacteriota	c__Aminicenantia	o__Aminicenantales	f__norank_o__Aminicenantales	g__norank_f__norank_o__Aminicenantales	s__unclassified_g__norank_f__norank_o__Aminicenantales	OTU2938	0	0	0	0	0	0	0	0	0	0	0	0	8	18	15	7	4	3	0	0	0	0	0	0	55	0.25	9.29305217626e-05
d__Bacteria	k__norank_d__Bacteria	p__Actinobacteriota	c__Actinobacteria	o__Micrococcales	f__Intrasporangiaceae	g__Terrabacter	s__unclassified_g__Terrabacter	OTU7128	0	1	1	0	3	0	7	19	17	5	6	20	11	29	34	28	76	94	1	0	0	6	3	6	367	0.791667	0.000620100027034
d__Bacteria	k__norank_d__Bacteria	p__Proteobacteria	c__Gammaproteobacteria	o__Burkholderiales	f__SC-I-84	g__norank_f__SC-I-84	s__uncultured_bacterium_g__norank_f__SC-I-84	OTU6712	0	0	0	0	0	0	0	0	0	4	8	3	0	1	2	0	0	0	5	3	2	3	7	3	41	0.458333	6.92754798594e-05
d__Bacteria	k__norank_d__Bacteria	p__Proteobacteria	c__Gammaproteobacteria	o__R7C24	f__norank_o__R7C24	g__norank_f__norank_o__R7C24	s__metagenome_g__norank_f__norank_o__R7C24	OTU2681	0	0	0	0	1	0	0	0	0	0	0	0	0	3	8	6	7	6	2	0	0	0	0	0	33	0.291667	5.57583130576e-05
d__Bacteria	k__norank_d__Bacteria	p__Actinobacteriota	c__MB-A2-108	o__norank_c__MB-A2-108	f__norank_o__norank_c__MB-A2-108	g__norank_f__norank_o__norank_c__MB-A2-108	s__uncultured_bacterium_g__norank_f__norank_o__norank_c__MB-A2-108	OTU808	0	0	0	0	1	1	3	1	0	8	3	7	0	0	0	0	0	0	0	0	0	2	7	0	33	0.375	5.57583130576e-05
d__Bacteria	k__norank_d__Bacteria	p__Firmicutes	c__Clostridia	o__Christensenellales	f__Christensenellaceae	g__Christensenellaceae_R-7_group	s__unclassified_g__Christensenellaceae_R-7_group	OTU2901	0	0	0	0	0	0	0	0	0	0	0	0	6	15	4	2	11	24	0	0	0	0	0	0	62	0.25	0.000104758042714
d__Bacteria	k__norank_d__Bacteria	p__Bacteroidota	c__Bacteroidia	o__Bacteroidales	f__Bacteroidetes_vadinHA17	g__norank_f__Bacteroidetes_vadinHA17	s__unclassified_g__norank_f__Bacteroidetes_vadinHA17	OTU2989	0	0	0	0	0	0	0	0	0	0	0	0	35	52	44	58	22	17	0	0	0	0	0	0	228	0.25	0.000385239253852
d__Bacteria	k__norank_d__Bacteria	p__WPS-2	c__norank_p__WPS-2	o__norank_c__norank_p__WPS-2	f__norank_o__norank_c__norank_p__WPS-2	g__norank_f__norank_o__norank_c__norank_p__WPS-2	s__uncultured_forest_soil_bacterium_g__norank_f__norank_o__norank	OTU8141	0	0	5	0	8	0	3	8	5	1	1	2	0	2	4	2	3	1	8	5	3	5	3	5	74	0.791667	0.000125033792917
d__Bacteria	k__norank_d__Bacteria	p__Bdellovibrionota	c__Oligoflexia	o__0319-6G20	f__norank_o__0319-6G20	g__norank_f__norank_o__0319-6G20	s__unclassified_g__norank_f__norank_o__0319-6G20	OTU1651	7	7	5	11	7	5	2	1	1	2	3	1	11	16	7	5	5	6	3	2	4	0	0	7	118	0.916667	0.000199378210327
d__Bacteria	k__norank_d__Bacteria	p__Actinobacteriota	c__Thermoleophilia	o__Solirubrobacterales	f__Solirubrobacteraceae	g__Solirubrobacter	s__uncultured_bacterium_g__Solirubrobacter	OTU3316	16	10	5	5	3	3	4	1	0	3	1	1	1	8	0	2	3	1	0	0	0	0	0	0	67	0.666667	0.000113206271965
d__Bacteria	k__norank_d__Bacteria	p__Chloroflexi	c__Chloroflexia	o__Thermomicrobiales	f__JG30-KF-CM45	g__norank_f__JG30-KF-CM45	s__unclassified_g__norank_f__JG30-KF-CM45	OTU2869	1	0	1	0	0	0	0	0	0	0	0	0	7	7	17	2	17	21	0	0	0	0	0	0	73	0.333333	0.000123344147067
d__Bacteria	k__norank_d__Bacteria	p__Planctomycetota	c__Planctomycetes	o__Isosphaerales	f__Isosphaeraceae	g__Aquisphaera	s__uncultured_bacterium_g__Aquisphaera	OTU7588	0	0	0	0	0	0	0	0	0	0	0	0	0	0	0	0	0	0	17	7	16	18	11	11	80	0.25	0.000135171668018
d__Bacteria	k__norank_d__Bacteria	p__unclassified_k__norank_d__Bacteria	c__unclassified_k__norank_d__Bacteria	o__unclassified_k__norank_d__Bacteria	f__unclassified_k__norank_d__Bacteria	g__unclassified_k__norank_d__Bacteria	s__unclassified_k__norank_d__Bacteria	OTU7232	0	3	4	4	4	3	1	1	0	0	2	0	0	0	0	2	0	0	2	2	6	1	4	12	51	0.625	8.61719383617e-05
d__Bacteria	k__norank_d__Bacteria	p__Actinobacteriota	c__Actinobacteria	o__Corynebacteriales	f__Mycobacteriaceae	g__Mycobacterium	s__unclassified_g__Mycobacterium	OTU1191	0	0	0	0	0	0	6	3	5	11	4	1	0	0	0	1	1	0	0	0	0	0	0	0	32	0.333333	5.40686672074e-05
d__Bacteria	k__norank_d__Bacteria	p__Proteobacteria	c__Alphaproteobacteria	o__Rhizobiales	f__Rhodomicrobiaceae	g__Rhodomicrobium	s__uncultured_bacterium_g__Rhodomicrobium	OTU8058	0	0	0	0	0	0	0	0	0	0	0	0	0	0	1	5	1	3	7	3	4	2	5	1	32	0.416667	5.40686672074e-05
d__Bacteria	k__norank_d__Bacteria	p__Acidobacteriota	c__Vicinamibacteria	o__Vicinamibacterales	f__norank_o__Vicinamibacterales	g__norank_f__norank_o__Vicinamibacterales	s__unclassified_g__norank_f__norank_o__Vicinamibacterales	OTU3764	0	0	0	0	0	0	0	0	0	0	0	0	20	34	38	20	31	75	0	1	0	2	0	0	221	0.333333	0.000373411732901
d__Bacteria	k__norank_d__Bacteria	p__Verrucomicrobiota	c__Verrucomicrobiae	o__Chthoniobacterales	f__Xiphinematobacteraceae	g__Candidatus_Xiphinematobacter	s__uncultured_bacterium_g__Candidatus_Xiphinematobacter	OTU1562	60	77	39	11	49	1	0	0	0	0	0	0	3	12	2	2	4	4	0	0	0	0	0	0	264	0.5	0.000446066504461
d__Bacteria	k__norank_d__Bacteria	p__RCP2-54	c__norank_p__RCP2-54	o__norank_c__norank_p__RCP2-54	f__norank_o__norank_c__norank_p__RCP2-54	g__norank_f__norank_o__norank_c__norank_p__RCP2-54	s__uncultured_bacterium_g__norank_f__norank_o__norank_c__norank_p__RCP2-54	OTU1000	0	0	0	1	1	0	0	1	0	3	4	2	0	1	2	1	0	0	4	3	4	1	4	15	47	0.625	7.94133549608e-05
d__Bacteria	k__norank_d__Bacteria	p__Acidobacteriota	c__Holophagae	o__Subgroup_7	f__norank_o__Subgroup_7	g__norank_f__norank_o__Subgroup_7	s__unclassified_g__norank_f__norank_o__Subgroup_7	OTU464	1	12	44	40	20	25	27	13	0	66	124	108	19	54	122	52	41	41	148	252	155	256	146	149	1915	0.958333	0.00323567180319
d__Bacteria	k__norank_d__Bacteria	p__Actinobacteriota	c__Acidimicrobiia	o__Microtrichales	f__Ilumatobacteraceae	g__Ilumatobacter	s__unclassified_g__Ilumatobacter	OTU4013	0	0	0	0	0	0	0	0	0	0	0	0	0	1	0	5	10	4	0	0	0	0	0	0	20	0.166667	3.37929170046e-05
d__Bacteria	k__norank_d__Bacteria	p__Firmicutes	c__Bacilli	o__Bacillales	f__Planococcaceae	g__Paenisporosarcina	s__uncultured_bacterium_g__Paenisporosarcina	OTU1081	3	8	1	0	7	0	24	16	15	15	14	11	9	5	3	3	4	2	4	11	14	12	5	9	195	0.916667	0.000329480940795
d__Bacteria	k__norank_d__Bacteria	p__Actinobacteriota	c__Acidimicrobiia	o__Actinomarinales	f__norank_o__Actinomarinales	g__norank_f__norank_o__Actinomarinales	s__unclassified_g__norank_f__norank_o__Actinomarinales	OTU3505	0	0	0	0	0	0	0	0	0	0	0	0	10	12	5	3	7	8	0	0	0	0	0	0	45	0.25	7.60340632603e-05
d__Bacteria	k__norank_d__Bacteria	p__Firmicutes	c__Bacilli	o__Paenibacillales	f__Paenibacillaceae	g__Paenibacillus	s__unclassified_g__Paenibacillus	OTU1837	2	6	3	4	2	1	1	0	2	0	1	0	0	1	0	0	0	0	1	2	2	4	3	1	36	0.666667	6.08272506083e-05
d__Bacteria	k__norank_d__Bacteria	p__Actinobacteriota	c__Actinobacteria	o__Micromonosporales	f__Micromonosporaceae	g__unclassified_f__Micromonosporaceae	s__unclassified_f__Micromonosporaceae	OTU6942	16	9	4	5	3	6	2	5	7	6	5	79	7	12	2	4	30	5	4	2	1	2	3	1	220	1	0.000371722087051
d__Bacteria	k__norank_d__Bacteria	p__Proteobacteria	c__Gammaproteobacteria	o__WD260	f__norank_o__WD260	g__norank_f__norank_o__WD260	s__uncultured_bacterium_g__norank_f__norank_o__WD260	OTU1733	1	9	53	59	59	45	7	2	5	8	9	5	7	8	13	10	6	1	8	8	8	4	4	4	343	1	0.000579548526629
d__Bacteria	k__norank_d__Bacteria	p__Actinobacteriota	c__Acidimicrobiia	o__Microtrichales	f__Ilumatobacteraceae	g__norank_f__Ilumatobacteraceae	s__uncultured_bacterium_g__norank_f__Ilumatobacteraceae	OTU1715	5	0	1	1	1	0	0	0	0	0	0	0	4	1	1	1	7	3	1	2	1	3	1	1	34	0.666667	5.74479589078e-05
d__Bacteria	k__norank_d__Bacteria	p__Chloroflexi	c__Dehalococcoidia	o__FW22	f__norank_o__FW22	g__norank_f__norank_o__FW22	s__uncultured_bacterium_g__norank_f__norank_o__FW22	OTU8314	0	0	0	0	0	0	0	0	0	0	0	0	0	1	1	2	0	1	4	5	2	0	0	5	21	0.333333	3.54825628548e-05
d__Bacteria	k__norank_d__Bacteria	p__Actinobacteriota	c__Thermoleophilia	o__Solirubrobacterales	f__67-14	g__norank_f__67-14	s__metagenome_g__norank_f__67-14	OTU1662	402	99	86	80	98	38	16	42	19	19	29	27	74	83	41	27	52	109	5	3	1	1	0	0	1351	0.916667	0.00228271154366
d__Bacteria	k__norank_d__Bacteria	p__Proteobacteria	c__Gammaproteobacteria	o__Burkholderiales	f__Oxalobacteraceae	g__Massilia	s__unclassified_g__Massilia	OTU8418	2	3	0	1	0	0	0	0	0	0	0	0	9	3	16	9	16	16	4	0	0	1	2	0	82	0.5	0.000138550959719
d__Bacteria	k__norank_d__Bacteria	p__Firmicutes	c__Bacilli	o__Bacillales	f__Planococcaceae	g__Lysinibacillus	s__unclassified_g__Lysinibacillus	OTU568	5	3	0	0	1	0	2	3	4	0	5	2	23	164	25	17	23	9	1	1	9	3	5	5	310	0.833333	0.000523790213571
d__Bacteria	k__norank_d__Bacteria	p__Gemmatimonadota	c__Gemmatimonadetes	o__Gemmatimonadales	f__Gemmatimonadaceae	g__norank_f__Gemmatimonadaceae	s__unclassified_g__norank_f__Gemmatimonadaceae	OTU751	0	0	0	0	0	0	5	7	12	23	21	23	0	0	1	0	0	1	2	7	1	3	4	8	118	0.583333	0.000199378210327
d__Bacteria	k__norank_d__Bacteria	p__Verrucomicrobiota	c__Verrucomicrobiae	o__Chthoniobacterales	f__Chthoniobacteraceae	g__Candidatus_Udaeobacter	s__uncultured_Spartobacteria_bacterium_g__Candidatus_Udaeobacter	OTU7513	0	0	3	0	0	0	0	0	0	1	0	1	0	0	0	0	0	0	1	1	6	3	7	5	28	0.375	4.73100838064e-05
d__Bacteria	k__norank_d__Bacteria	p__Actinobacteriota	c__Acidimicrobiia	o__Microtrichales	f__Iamiaceae	g__Iamia	s__metagenome_g__Iamia	OTU3278	2	3	0	2	0	2	0	0	0	0	0	0	1	5	4	4	9	6	0	0	0	1	1	0	40	0.5	6.75858340092e-05
d__Bacteria	k__norank_d__Bacteria	p__Chloroflexi	c__JG30-KF-CM66	o__norank_c__JG30-KF-CM66	f__norank_o__norank_c__JG30-KF-CM66	g__norank_f__norank_o__norank_c__JG30-KF-CM66	s__uncultured_bacterium_g__norank_f__norank_o__norank_c__JG30-KF-CM66	OTU3176	0	0	0	0	0	0	0	0	0	0	0	0	9	15	23	7	12	34	0	0	0	0	0	0	100	0.25	0.000168964585023
d__Bacteria	k__norank_d__Bacteria	p__Latescibacterota	c__norank_p__Latescibacterota	o__norank_c__norank_p__Latescibacterota	f__norank_o__norank_c__norank_p__Latescibacterota	g__norank_f__norank_o__norank_c__norank_p__Latescibacterota	s__metagenome_g__norank_f__norank_o__norank_c__norank_p__Latescibacterota	OTU2265	2	0	18	3	7	4	0	0	0	0	0	1	0	0	0	0	0	0	0	0	0	1	0	0	36	0.291667	6.08272506083e-05
d__Bacteria	k__norank_d__Bacteria	p__Proteobacteria	c__Gammaproteobacteria	o__Burkholderiales	f__Oxalobacteraceae	g__Aquaspirillum_arcticum_group	s__uncultured_bacterium_g__Aquaspirillum_arcticum_group	OTU4780	10	0	0	0	4	0	0	0	0	0	0	0	45	10	17	12	29	32	0	0	0	1	0	0	160	0.375	0.000270343336037
d__Bacteria	k__norank_d__Bacteria	p__Actinobacteriota	c__Thermoleophilia	o__Solirubrobacterales	f__Solirubrobacteraceae	g__JCM_18997	s__uncultured_bacterium_g__JCM_18997	OTU6680	1	0	0	0	0	0	8	9	8	3	2	4	1	1	0	2	0	0	0	0	0	0	0	0	39	0.416667	6.5896188159e-05
d__Bacteria	k__norank_d__Bacteria	p__Bacteroidota	c__Bacteroidia	o__Chitinophagales	f__Saprospiraceae	g__norank_f__Saprospiraceae	s__unclassified_g__norank_f__Saprospiraceae	OTU2581	0	0	0	0	0	0	0	0	0	0	0	0	0	1	12	2	4	13	0	0	0	0	0	0	32	0.208333	5.40686672074e-05
d__Bacteria	k__norank_d__Bacteria	p__Myxococcota	c__Polyangia	o__Polyangiales	f__Polyangiaceae	g__unclassified_f__Polyangiaceae	s__unclassified_f__Polyangiaceae	OTU5139	3	6	2	1	7	8	2	4	7	1	0	4	2	4	3	4	3	3	0	0	2	0	0	5	71	0.791667	0.000119964855366
d__Bacteria	k__norank_d__Bacteria	p__Bdellovibrionota	c__Bdellovibrionia	o__Bdellovibrionales	f__Bdellovibrionaceae	g__Bdellovibrio	s__unclassified_g__Bdellovibrio	OTU708	3	0	2	0	0	0	6	3	3	3	4	6	0	0	0	0	0	0	1	0	0	0	0	2	33	0.416667	5.57583130576e-05
d__Bacteria	k__norank_d__Bacteria	p__Proteobacteria	c__Gammaproteobacteria	o__R7C24	f__norank_o__R7C24	g__norank_f__norank_o__R7C24	s__unclassified_g__norank_f__norank_o__R7C24	OTU3892	0	0	1	0	0	0	0	0	0	0	0	0	4	8	7	11	10	20	0	0	0	0	0	0	61	0.291667	0.000103068396864
d__Bacteria	k__norank_d__Bacteria	p__Acidobacteriota	c__Subgroup_22	o__norank_c__Subgroup_22	f__norank_o__norank_c__Subgroup_22	g__norank_f__norank_o__norank_c__Subgroup_22	s__uncultured_bacterium_g__norank_f__norank_o__norank_c__Subgroup_22	OTU7671	2	1	1	0	1	0	0	0	0	0	0	0	8	3	1	6	1	1	2	0	0	2	1	3	33	0.583333	5.57583130576e-05
d__Bacteria	k__norank_d__Bacteria	p__Proteobacteria	c__Gammaproteobacteria	o__Burkholderiales	f__TRA3-20	g__norank_f__TRA3-20	s__metagenome_g__norank_f__TRA3-20	OTU3966	2	1	2	0	0	0	0	0	0	0	0	0	0	4	6	6	15	11	0	0	0	0	0	0	47	0.333333	7.94133549608e-05
d__Bacteria	k__norank_d__Bacteria	p__Actinobacteriota	c__Acidimicrobiia	o__IMCC26256	f__norank_o__IMCC26256	g__norank_f__norank_o__IMCC26256	s__uncultured_Acidimicrobiales_bacterium_g__norank_f__norank	OTU7908	0	0	0	0	0	0	0	0	0	0	1	0	4	4	7	7	4	1	8	10	8	10	3	5	72	0.541667	0.000121654501217
d__Bacteria	k__norank_d__Bacteria	p__Latescibacterota	c__norank_p__Latescibacterota	o__norank_c__norank_p__Latescibacterota	f__norank_o__norank_c__norank_p__Latescibacterota	g__norank_f__norank_o__norank_c__norank_p__Latescibacterota	s__uncultured_bacterium_mle1-16	OTU3153	0	0	0	0	0	0	0	0	0	0	0	0	37	11	46	57	23	7	0	0	0	0	0	0	181	0.25	0.000305825898892
d__Bacteria	k__norank_d__Bacteria	p__Acidobacteriota	c__Blastocatellia	o__11-24	f__norank_o__11-24	g__norank_f__norank_o__11-24	s__uncultured_Acidobacteria_bacterium_g__norank_f__norank_o__11-24	OTU1864	14	8	2	2	4	2	0	0	0	0	0	0	0	0	0	0	0	0	0	0	0	0	0	0	32	0.25	5.40686672074e-05
d__Bacteria	k__norank_d__Bacteria	p__Proteobacteria	c__Alphaproteobacteria	o__Azospirillales	f__Inquilinaceae	g__Inquilinus	s__uncultured_bacterium_g__Inquilinus	OTU1588	4	2	1	3	1	3	2	1	0	2	5	0	1	0	0	0	0	2	1	0	0	1	3	0	32	0.625	5.40686672074e-05
d__Bacteria	k__norank_d__Bacteria	p__Verrucomicrobiota	c__Verrucomicrobiae	o__Chthoniobacterales	f__Chthoniobacteraceae	g__Candidatus_Udaeobacter	s__uncultured_Spartobacteria_bacterium_g__Candidatus_Udaeobacter	OTU4893	0	0	3	0	1	0	1	0	0	0	0	1	1	2	2	0	1	1	1	0	5	5	4	2	30	0.583333	5.06893755069e-05
d__Bacteria	k__norank_d__Bacteria	p__Actinobacteriota	c__Thermoleophilia	o__Gaiellales	f__norank_o__Gaiellales	g__norank_f__norank_o__Gaiellales	s__unclassified_g__norank_f__norank_o__Gaiellales	OTU7607	0	0	0	0	0	0	0	0	0	0	0	0	1	4	15	4	2	4	8	5	0	3	5	5	56	0.458333	9.46201676129e-05
d__Bacteria	k__norank_d__Bacteria	p__Acidobacteriota	c__Blastocatellia	o__Pyrinomonadales	f__Pyrinomonadaceae	g__RB41	s__unclassified_g__RB41	OTU3543	31	49	26	4	42	2	2	3	0	17	3	21	24	32	20	11	18	22	15	9	17	24	4	6	402	0.958333	0.000679237631792
d__Bacteria	k__norank_d__Bacteria	p__Proteobacteria	c__Alphaproteobacteria	o__Acetobacterales	f__Acetobacteraceae	g__norank_f__Acetobacteraceae	s__metagenome_g__norank_f__Acetobacteraceae	OTU1437	29	31	9	6	32	19	2	6	5	6	1	5	16	14	9	8	5	6	8	4	6	6	5	16	254	1	0.000429170045958
d__Bacteria	k__norank_d__Bacteria	p__Myxococcota	c__Polyangia	o__Haliangiales	f__Haliangiaceae	g__Haliangium	s__unclassified_g__Haliangium	OTU6935	9	4	0	9	8	16	4	3	3	12	11	8	8	2	1	4	4	0	1	1	0	0	0	1	109	0.791667	0.000184171397675
d__Bacteria	k__norank_d__Bacteria	p__Chloroflexi	c__Ktedonobacteria	o__C0119	f__norank_o__C0119	g__norank_f__norank_o__C0119	s__uncultured_Thermobaculum_sp.	OTU8136	0	0	0	0	0	0	0	0	0	0	0	0	0	1	8	7	1	2	11	7	8	6	2	6	59	0.458333	9.96891051636e-05
d__Bacteria	k__norank_d__Bacteria	p__Actinobacteriota	c__Acidimicrobiia	o__IMCC26256	f__norank_o__IMCC26256	g__norank_f__norank_o__IMCC26256	s__unclassified_g__norank_f__norank_o__IMCC26256	OTU1667	5	3	2	3	6	5	3	2	2	5	16	2	1	2	0	4	0	1	4	9	7	9	4	9	104	0.916667	0.000175723168424
d__Bacteria	k__norank_d__Bacteria	p__Planctomycetota	c__Planctomycetes	o__Isosphaerales	f__Isosphaeraceae	g__norank_f__Isosphaeraceae	s__unclassified_g__norank_f__Isosphaeraceae	OTU968	1	3	13	0	5	0	16	7	50	5	3	14	0	0	0	0	1	1	1	0	3	1	3	0	127	0.666667	0.000214585022979
d__Bacteria	k__norank_d__Bacteria	p__Actinobacteriota	c__Thermoleophilia	o__Gaiellales	f__norank_o__Gaiellales	g__norank_f__norank_o__Gaiellales	s__metagenome_g__norank_f__norank_o__Gaiellales	OTU837	27	27	18	23	11	17	8	13	3	5	10	8	46	21	15	9	11	8	29	17	8	12	11	13	370	1	0.000625168964585
d__Bacteria	k__norank_d__Bacteria	p__Actinobacteriota	c__Actinobacteria	o__Propionibacteriales	f__Nocardioidaceae	g__Nocardioides	s__Nocardioides_sp._g__Nocardioides	OTU3854	4	1	0	2	1	0	0	0	0	0	0	0	3	17	9	12	6	20	2	0	0	0	1	0	78	0.5	0.000131792376318
d__Bacteria	k__norank_d__Bacteria	p__Actinobacteriota	c__Acidimicrobiia	o__IMCC26256	f__norank_o__IMCC26256	g__norank_f__norank_o__IMCC26256	s__unclassified_g__norank_f__norank_o__IMCC26256	OTU363	0	0	0	0	0	0	3	5	7	2	3	1	0	0	0	0	0	0	0	0	0	0	0	0	21	0.25	3.54825628548e-05
d__Bacteria	k__norank_d__Bacteria	p__Acidobacteriota	c__Holophagae	o__Subgroup_7	f__norank_o__Subgroup_7	g__norank_f__norank_o__Subgroup_7	s__unclassified_g__norank_f__norank_o__Subgroup_7	OTU3662	0	0	0	0	0	0	0	0	0	0	0	0	3	14	2	5	1	3	0	0	0	0	0	0	28	0.25	4.73100838064e-05
d__Bacteria	k__norank_d__Bacteria	p__Chloroflexi	c__Ktedonobacteria	o__Ktedonobacterales	f__JG30-KF-AS9	g__norank_f__JG30-KF-AS9	s__uncultured_bacterium_g__norank_f__JG30-KF-AS9	OTU986	0	0	0	0	0	0	105	64	96	209	15	78	0	0	0	0	0	0	0	0	0	0	0	0	567	0.25	0.00095802919708
d__Bacteria	k__norank_d__Bacteria	p__Nitrospinota	c__P9X2b3D02	o__norank_c__P9X2b3D02	f__norank_o__norank_c__P9X2b3D02	g__norank_f__norank_o__norank_c__P9X2b3D02	s__uncultured_prokaryote_g__norank_f__norank_o__norank_c__P9X2b3D02	OTU8082	0	0	0	0	0	0	0	0	0	0	0	0	27	38	69	59	57	108	71	20	18	79	28	23	597	0.5	0.00100871857259
d__Bacteria	k__norank_d__Bacteria	p__Chloroflexi	c__Ktedonobacteria	o__Ktedonobacterales	f__Ktedonobacteraceae	g__HSB_OF53-F07	s__uncultured_Ktedonobacter_sp._g__HSB_OF53-F07	OTU8245	0	0	0	0	0	0	0	0	0	0	0	0	3	4	4	2	1	2	4	12	11	11	24	14	92	0.5	0.000155447418221
d__Bacteria	k__norank_d__Bacteria	p__Proteobacteria	c__Alphaproteobacteria	o__norank_c__Alphaproteobacteria	f__norank_o__norank_c__Alphaproteobacteria	g__norank_f__norank_o__norank_c__Alphaproteobacteria	s__Rhodospirillaceae_bacterium_g__norank	OTU1317	13	8	6	11	5	5	0	0	0	3	0	0	1	0	1	0	2	0	0	0	0	0	0	0	55	0.416667	9.29305217626e-05
d__Bacteria	k__norank_d__Bacteria	p__Proteobacteria	c__Gammaproteobacteria	o__Burkholderiales	f__TRA3-20	g__norank_f__TRA3-20	s__uncultured_Nitrosomonadales_bacterium_g__norank	OTU5591	0	0	0	0	0	1	0	0	0	0	0	0	2	4	5	3	4	8	0	0	0	0	0	0	27	0.291667	4.56204379562e-05
d__Bacteria	k__norank_d__Bacteria	p__Chloroflexi	c__Anaerolineae	o__SBR1031	f__norank_o__SBR1031	g__norank_f__norank_o__SBR1031	s__uncultured_bacterium_g__norank_f__norank_o__SBR1031	OTU8192	0	0	0	0	0	0	0	0	0	0	0	0	2	4	12	9	5	10	27	5	3	2	1	4	84	0.5	0.000141930251419
d__Bacteria	k__norank_d__Bacteria	p__Acidobacteriota	c__Holophagae	o__Holophagales	f__Holophagaceae	g__norank_f__Holophagaceae	s__metagenome_g__norank_f__Holophagaceae	OTU8483	0	0	0	0	0	0	0	0	0	0	0	0	5	3	7	7	9	10	5	2	1	2	1	3	55	0.5	9.29305217626e-05
d__Bacteria	k__norank_d__Bacteria	p__Patescibacteria	c__Saccharimonadia	o__Saccharimonadales	f__LWQ8	g__norank_f__LWQ8	s__uncultured_bacterium_g__norank_f__LWQ8	OTU860	0	2	0	0	1	0	28	9	2	7	4	32	0	0	0	0	0	0	0	0	0	0	0	0	85	0.333333	0.00014361989727
d__Bacteria	k__norank_d__Bacteria	p__Proteobacteria	c__Gammaproteobacteria	o__Burkholderiales	f__A21b	g__norank_f__A21b	s__uncultured_bacterium_g__norank_f__A21b	OTU8186	12	13	15	13	20	22	1	0	0	0	0	0	56	57	69	79	38	26	25	30	20	20	25	30	571	0.791667	0.000964787780481
d__Bacteria	k__norank_d__Bacteria	p__Patescibacteria	c__Saccharimonadia	o__Saccharimonadales	f__unclassified_o__Saccharimonadales	g__unclassified_o__Saccharimonadales	s__unclassified_o__Saccharimonadales	OTU1116	0	0	0	0	0	0	12	13	0	6	3	6	0	0	0	0	0	0	0	0	0	0	0	0	40	0.208333	6.75858340092e-05
d__Bacteria	k__norank_d__Bacteria	p__Desulfobacterota	c__Desulfobulbia	o__Desulfobulbales	f__norank_o__Desulfobulbales	g__norank_f__norank_o__Desulfobulbales	s__uncultured_bacterium_g__norank_f__norank_o__Desulfobulbales	OTU8207	0	0	0	0	0	0	0	0	0	0	0	0	2	5	0	3	10	2	2	4	11	7	4	5	55	0.458333	9.29305217626e-05
d__Bacteria	k__norank_d__Bacteria	p__Proteobacteria	c__Alphaproteobacteria	o__Dongiales	f__Dongiaceae	g__Dongia	s__uncultured_bacterium_g__Dongia	OTU3578	1	3	0	1	1	4	0	0	0	0	0	0	9	5	3	1	2	5	0	0	0	0	0	0	35	0.458333	5.9137604758e-05
d__Bacteria	k__norank_d__Bacteria	p__Chloroflexi	c__AD3	o__norank_c__AD3	f__norank_o__norank_c__AD3	g__norank_f__norank_o__norank_c__AD3	s__uncultured_bacterium_g__norank_f__norank_o__norank_c__AD3	OTU2068	3	3	24	28	11	18	27	37	21	17	49	5	1	7	27	2	2	3	11	37	50	36	29	37	485	1	0.000819478237361
d__Bacteria	k__norank_d__Bacteria	p__Planctomycetota	c__Planctomycetes	o__Gemmatales	f__Gemmataceae	g__norank_f__Gemmataceae	s__unclassified_g__norank_f__Gemmataceae	OTU2211	8	4	9	0	3	2	0	0	0	0	0	1	0	0	1	1	0	0	3	1	4	6	7	4	54	0.583333	9.12408759124e-05
d__Bacteria	k__norank_d__Bacteria	p__Actinobacteriota	c__Acidimicrobiia	o__IMCC26256	f__norank_o__IMCC26256	g__norank_f__norank_o__IMCC26256	s__bacterium_enrichment_culture_clone_auto73_4W	OTU7211	0	0	3	3	4	7	1	0	0	0	1	1	0	0	0	0	0	0	0	1	0	1	0	0	22	0.375	3.71722087051e-05
d__Bacteria	k__norank_d__Bacteria	p__Actinobacteriota	c__Thermoleophilia	o__Gaiellales	f__norank_o__Gaiellales	g__norank_f__norank_o__Gaiellales	s__unclassified_g__norank_f__norank_o__Gaiellales	OTU115	1	2	2	1	1	2	6	1	1	8	7	10	2	0	0	0	0	0	1	3	0	3	1	0	52	0.708333	8.78615842119e-05
d__Bacteria	k__norank_d__Bacteria	p__Chloroflexi	c__TK10	o__norank_c__TK10	f__norank_o__norank_c__TK10	g__norank_f__norank_o__norank_c__TK10	s__unclassified_g__norank_f__norank_o__norank_c__TK10	OTU1294	117	89	170	135	83	85	35	38	10	98	90	62	67	65	42	54	37	30	120	133	66	93	157	45	1921	1	0.00324580967829
d__Bacteria	k__norank_d__Bacteria	p__Acidobacteriota	c__Vicinamibacteria	o__Vicinamibacterales	f__norank_o__Vicinamibacterales	g__norank_f__norank_o__Vicinamibacterales	s__unclassified_g__norank_f__norank_o__Vicinamibacterales	OTU1707	72	152	252	56	259	16	27	15	32	36	11	33	116	86	79	29	36	56	71	66	112	184	74	82	1952	1	0.00329818869965
d__Bacteria	k__norank_d__Bacteria	p__Nitrospirota	c__Nitrospiria	o__Nitrospirales	f__Nitrospiraceae	g__Nitrospira	s__unclassified_g__Nitrospira	OTU1440	7	5	10	5	4	6	3	0	0	2	5	0	48	18	22	16	20	20	40	64	45	30	26	33	429	0.875	0.000724858069749
d__Bacteria	k__norank_d__Bacteria	p__Acidobacteriota	c__Holophagae	o__Subgroup_7	f__norank_o__Subgroup_7	g__norank_f__norank_o__Subgroup_7	s__uncultured_Acidobacteria_bacterium_g__norank_f__norank_o__Subgroup_7	OTU7752	0	0	0	0	0	0	0	0	0	0	0	0	2	5	7	2	3	7	18	8	0	6	4	14	76	0.458333	0.000128413084617
d__Bacteria	k__norank_d__Bacteria	p__Acidobacteriota	c__Acidobacteriae	o__Bryobacterales	f__Bryobacteraceae	g__Bryobacter	s__unclassified_g__Bryobacter	OTU7747	3	0	5	3	1	3	1	0	0	10	6	5	1	4	2	1	0	0	4	6	1	5	11	7	79	0.791667	0.000133482022168
d__Bacteria	k__norank_d__Bacteria	p__Proteobacteria	c__Alphaproteobacteria	o__Rhizobiales	f__Xanthobacteraceae	g__norank_f__Xanthobacteraceae	s__unclassified_g__norank_f__Xanthobacteraceae	OTU2180	9	44	32	60	27	87	0	1	0	0	0	0	0	0	0	1	0	0	0	2	1	0	1	4	269	0.5	0.000454514733712
d__Bacteria	k__norank_d__Bacteria	p__Bacteroidota	c__Bacteroidia	o__Chitinophagales	f__Chitinophagaceae	g__Flavitalea	s__uncultured_bacterium_g__Flavitalea	OTU5597	0	0	0	0	0	1	0	0	0	0	0	2	1	3	14	4	14	13	0	0	0	0	0	0	52	0.333333	8.78615842119e-05
d__Bacteria	k__norank_d__Bacteria	p__Cloacimonadota	c__Cloacimonadia	o__Cloacimonadales	f__PBS-18	g__norank_f__PBS-18	s__uncultured_bacterium_g__norank_f__PBS-18	OTU7950	0	0	0	0	0	0	0	0	0	0	0	0	0	0	2	0	0	1	2	0	30	2	16	7	60	0.291667	0.000101378751014
d__Bacteria	k__norank_d__Bacteria	p__Acidobacteriota	c__Acidobacteriae	o__Bryobacterales	f__Bryobacteraceae	g__Bryobacter	s__unclassified_g__Bryobacter	OTU2229	5	5	8	8	6	5	1	0	0	1	1	0	12	1	1	1	1	3	0	1	0	1	0	1	62	0.75	0.000104758042714
d__Bacteria	k__norank_d__Bacteria	p__Proteobacteria	c__Alphaproteobacteria	o__Elsterales	f__norank_o__Elsterales	g__norank_f__norank_o__Elsterales	s__uncultured_bacterium_g__norank_f__norank_o__Elsterales	OTU90	5	2	6	5	4	11	0	0	0	2	0	0	0	0	0	0	1	0	0	0	0	0	0	1	37	0.375	6.25168964585e-05
d__Bacteria	k__norank_d__Bacteria	p__Myxococcota	c__Myxococcia	o__Myxococcales	f__Myxococcaceae	g__P3OB-42	s__uncultured_Stigmatella_sp.	OTU8476	0	0	0	0	0	0	0	0	0	0	0	0	0	0	3	8	0	0	3	3	5	3	3	1	29	0.333333	4.89997296567e-05
d__Bacteria	k__norank_d__Bacteria	p__Proteobacteria	c__Alphaproteobacteria	o__Elsterales	f__norank_o__Elsterales	g__norank_f__norank_o__Elsterales	s__uncultured_Alphaproteobacteria_bacterium_g__norank_f__norank_o__Elsterales	OTU81	0	1	1	0	0	1	7	2	4	3	6	3	0	0	0	0	0	0	0	0	0	0	0	0	28	0.375	4.73100838064e-05
d__Bacteria	k__norank_d__Bacteria	p__Bacteroidota	c__Bacteroidia	o__Chitinophagales	f__Chitinophagaceae	g__norank_f__Chitinophagaceae	s__unclassified_g__norank_f__Chitinophagaceae	OTU1858	5	3	8	5	6	6	6	4	2	3	4	4	13	10	10	4	6	13	4	8	2	1	1	0	128	0.958333	0.000216274668829
d__Bacteria	k__norank_d__Bacteria	p__Proteobacteria	c__Alphaproteobacteria	o__Azospirillales	f__norank_o__Azospirillales	g__norank_f__norank_o__Azospirillales	s__uncultured_bacterium_g__norank_f__norank_o__Azospirillales	OTU5954	0	0	0	0	0	0	1	1	0	8	6	1	0	0	0	0	0	0	8	2	0	1	1	4	33	0.416667	5.57583130576e-05
d__Bacteria	k__norank_d__Bacteria	p__Actinobacteriota	c__Actinobacteria	o__Micrococcales	f__Intrasporangiaceae	g__Ornithinibacter	s__uncultured_bacterium_g__Ornithinibacter	OTU3762	0	1	0	0	0	0	0	0	0	0	1	0	1	5	7	18	24	12	0	0	0	0	0	0	69	0.333333	0.000116585563666
d__Bacteria	k__norank_d__Bacteria	p__Planctomycetota	c__Planctomycetes	o__Gemmatales	f__Gemmataceae	g__norank_f__Gemmataceae	s__uncultured_bacterium_g__norank_f__Gemmataceae	OTU3012	2	3	4	1	6	0	0	0	0	0	0	0	1	0	0	1	4	1	0	0	0	0	1	0	24	0.416667	4.05515004055e-05
d__Bacteria	k__norank_d__Bacteria	p__Bacteroidota	c__Bacteroidia	o__Chitinophagales	f__Chitinophagaceae	g__Puia	s__metagenome_g__Puia	OTU1357	24	50	48	34	73	49	0	0	0	1	0	0	35	14	9	6	8	6	21	6	2	8	7	3	404	0.791667	0.000682616923493
d__Bacteria	k__norank_d__Bacteria	p__Myxococcota	c__Polyangia	o__Polyangiales	f__Polyangiaceae	g__Pajaroellobacter	s__uncultured_bacterium_g__Pajaroellobacter	OTU1063	3	0	0	0	0	0	14	14	2	17	18	7	0	0	0	0	0	0	1	0	0	0	0	0	76	0.333333	0.000128413084617
d__Bacteria	k__norank_d__Bacteria	p__Chloroflexi	c__Chloroflexia	o__Thermomicrobiales	f__AKYG1722	g__norank_f__AKYG1722	s__unclassified_g__norank_f__AKYG1722	OTU3462	2	2	0	2	1	2	0	0	0	0	0	0	4	10	5	3	3	5	0	0	0	0	0	0	39	0.458333	6.5896188159e-05
d__Bacteria	k__norank_d__Bacteria	p__Acidobacteriota	c__Acidobacteriae	o__Solibacterales	f__Solibacteraceae	g__Candidatus_Solibacter	s__uncultured_forest_soil_bacterium_g__Candidatus_Solibacter	OTU1032	1	1	5	4	1	1	46	53	56	53	48	61	6	6	7	0	8	3	4	0	0	1	0	0	365	0.791667	0.000616720735334
d__Bacteria	k__norank_d__Bacteria	p__Acidobacteriota	c__Aminicenantia	o__Aminicenantales	f__norank_o__Aminicenantales	g__norank_f__norank_o__Aminicenantales	s__uncultured_microorganism_g__norank_f__norank_o__Aminicenantales	OTU3355	0	0	0	0	0	0	0	0	0	0	0	0	15	14	9	10	10	2	0	0	0	0	0	0	60	0.25	0.000101378751014
d__Bacteria	k__norank_d__Bacteria	p__Chloroflexi	c__Ktedonobacteria	o__Ktedonobacterales	f__JG30-KF-AS9	g__norank_f__JG30-KF-AS9	s__unclassified_g__norank_f__JG30-KF-AS9	OTU437	0	0	0	0	0	0	9	9	11	3	2	6	0	0	0	0	0	0	0	0	0	0	0	0	40	0.25	6.75858340092e-05
d__Bacteria	k__norank_d__Bacteria	p__Acidobacteriota	c__Vicinamibacteria	o__Vicinamibacterales	f__norank_o__Vicinamibacterales	g__norank_f__norank_o__Vicinamibacterales	s__unclassified_g__norank_f__norank_o__Vicinamibacterales	OTU712	15	25	4	7	30	2	2	0	0	1	2	1	7	3	1	3	2	6	0	0	0	1	0	0	112	0.708333	0.000189240335226
d__Bacteria	k__norank_d__Bacteria	p__Chloroflexi	c__Chloroflexia	o__Chloroflexales	f__Roseiflexaceae	g__norank_f__Roseiflexaceae	s__uncultured_bacterium_g__norank_f__Roseiflexaceae	OTU470	0	0	0	0	0	0	1	0	0	2	2	0	0	0	0	0	0	0	2	5	0	7	6	3	28	0.333333	4.73100838064e-05
d__Bacteria	k__norank_d__Bacteria	p__Proteobacteria	c__Alphaproteobacteria	o__Elsterales	f__norank_o__Elsterales	g__norank_f__norank_o__Elsterales	s__uncultured_bacterium_g__norank_f__norank_o__Elsterales	OTU532	0	0	0	0	0	1	174	266	159	105	121	91	0	0	1	0	0	1	1	0	0	0	1	0	921	0.458333	0.00155616382806
d__Bacteria	k__norank_d__Bacteria	p__Proteobacteria	c__Gammaproteobacteria	o__CCM19a	f__norank_o__CCM19a	g__norank_f__norank_o__CCM19a	s__uncultured_bacterium_g__norank_f__norank_o__CCM19a	OTU3616	0	0	0	0	0	0	0	0	0	0	0	0	9	5	3	3	5	8	0	0	0	0	1	0	34	0.291667	5.74479589078e-05
d__Bacteria	k__norank_d__Bacteria	p__Chloroflexi	c__Anaerolineae	o__RBG-13-54-9	f__norank_o__RBG-13-54-9	g__norank_f__norank_o__RBG-13-54-9	s__uncultured_bacterium_g__norank_f__norank_o__RBG-13-54-9	OTU7846	0	0	0	0	0	0	0	0	0	0	0	0	3	19	12	21	7	14	36	14	26	25	15	11	203	0.5	0.000342998107597
d__Bacteria	k__norank_d__Bacteria	p__Proteobacteria	c__Alphaproteobacteria	o__Rhodobacterales	f__Rhodobacteraceae	g__unclassified_f__Rhodobacteraceae	s__unclassified_f__Rhodobacteraceae	OTU3651	0	0	0	0	0	0	0	0	0	0	0	0	21	23	36	32	58	66	0	0	0	0	0	0	236	0.25	0.000398756420654
d__Bacteria	k__norank_d__Bacteria	p__Proteobacteria	c__Gammaproteobacteria	o__Burkholderiales	f__Nitrosomonadaceae	g__MND1	s__unclassified_g__MND1	OTU8269	5	5	4	3	4	0	0	0	0	0	0	0	23	30	19	15	10	19	4	5	1	7	4	7	165	0.708333	0.000278791565288
d__Bacteria	k__norank_d__Bacteria	p__Nitrospirota	c__Nitrospiria	o__Nitrospirales	f__Nitrospiraceae	g__Nitrospira	s__unclassified_g__Nitrospira	OTU1035	0	0	0	0	0	0	2	5	4	5	2	4	0	0	0	0	0	0	0	0	0	0	0	0	22	0.25	3.71722087051e-05
d__Bacteria	k__norank_d__Bacteria	p__Desulfobacterota	c__Desulfobulbia	o__Desulfobulbales	f__Desulfobulbaceae	g__norank_f__Desulfobulbaceae	s__uncultured_bacterium_g__norank_f__Desulfobulbaceae	OTU2882	0	0	0	0	0	0	0	0	0	0	0	0	7	4	7	1	7	15	0	0	0	0	0	0	41	0.25	6.92754798594e-05
d__Bacteria	k__norank_d__Bacteria	p__Firmicutes	c__Clostridia	o__norank_c__Clostridia	f__Hungateiclostridiaceae	g__unclassified_f__Hungateiclostridiaceae	s__unclassified_f__Hungateiclostridiaceae	OTU8788	0	0	1	0	0	0	1	0	0	0	3	0	3	2	3	2	4	3	2	10	8	2	2	6	52	0.625	8.78615842119e-05
d__Bacteria	k__norank_d__Bacteria	p__Proteobacteria	c__Alphaproteobacteria	o__Acetobacterales	f__Acetobacteraceae	g__Rhodovastum	s__uncultured_bacterium_g__Rhodovastum	OTU1870	37	29	34	46	45	27	11	13	3	3	2	5	4	1	3	0	2	0	8	0	1	0	0	9	283	0.791667	0.000478169775615
d__Bacteria	k__norank_d__Bacteria	p__Chloroflexi	c__Anaerolineae	o__Anaerolineales	f__Anaerolineaceae	g__norank_f__Anaerolineaceae	s__unclassified_g__norank_f__Anaerolineaceae	OTU8267	0	0	0	0	0	0	0	0	0	0	0	0	21	22	8	24	19	39	10	3	29	2	7	6	190	0.5	0.000321032711544
d__Bacteria	k__norank_d__Bacteria	p__Desulfobacterota	c__Desulfobaccia	o__Desulfobaccales	f__Desulfobaccaceae	g__Desulfobacca	s__uncultured_bacterium_g__Desulfobacca	OTU8290	0	0	0	0	0	0	0	0	0	0	0	0	0	4	2	4	2	1	9	4	9	3	7	11	56	0.458333	9.46201676129e-05
d__Bacteria	k__norank_d__Bacteria	p__Gemmatimonadota	c__S0134_terrestrial_group	o__norank_c__S0134_terrestrial_group	f__norank_o__norank_c__S0134_terrestrial_group	g__norank_f__norank_o__norank_c__S0134_terrestrial_group	s__uncultured_bacterium_g__norank_f__norank_o__norank_c__S0134_terrestrial_group	OTU7742	0	0	0	0	0	0	0	0	0	0	0	0	2	2	6	1	3	0	7	1	6	2	4	3	37	0.458333	6.25168964585e-05
d__Bacteria	k__norank_d__Bacteria	p__Proteobacteria	c__Gammaproteobacteria	o__Burkholderiales	f__Nitrosomonadaceae	g__Ellin6067	s__uncultured_beta_proteobacterium_g__Ellin6067	OTU320	20	19	4	8	18	6	20	35	48	30	55	49	54	46	46	29	52	65	30	5	0	9	8	5	661	0.958333	0.00111686
d__Bacteria	k__norank_d__Bacteria	p__Firmicutes	c__Clostridia	o__norank_c__Clostridia	f__Hungateiclostridiaceae	g__norank_f__Hungateiclostridiaceae	s__unclassified_g__norank_f__Hungateiclostridiaceae	OTU8369	0	0	0	0	0	0	0	0	0	0	0	0	0	1	0	0	0	0	6	3	3	4	1	3	21	0.291667	3.54825628548e-05
d__Bacteria	k__norank_d__Bacteria	p__Firmicutes	c__Desulfitobacteriia	o__Desulfitobacteriales	f__Desulfitobacteriaceae	g__Desulfosporosinus	s__unclassified_g__Desulfosporosinus	OTU3648	0	0	0	0	0	0	2	1	0	0	2	1	50	34	20	28	28	25	27	45	23	31	11	50	378	0.666667	0.000638686131387
d__Bacteria	k__norank_d__Bacteria	p__Proteobacteria	c__Gammaproteobacteria	o__Methylococcales	f__Methylomonadaceae	g__Methyloglobulus	s__uncultured_bacterium_g__Methyloglobulus	OTU3689	0	0	0	0	0	0	0	0	0	0	0	0	3	5	5	3	9	13	0	0	0	0	0	0	38	0.25	6.42065423087e-05
d__Bacteria	k__norank_d__Bacteria	p__Planctomycetota	c__Planctomycetes	o__Gemmatales	f__Gemmataceae	g__norank_f__Gemmataceae	s__unclassified_g__norank_f__Gemmataceae	OTU349	0	0	0	0	0	0	9	2	15	4	1	9	0	0	0	0	0	0	0	0	0	0	0	0	40	0.25	6.75858340092e-05
d__Bacteria	k__norank_d__Bacteria	p__Actinobacteriota	c__Acidimicrobiia	o__Microtrichales	f__Ilumatobacteraceae	g__norank_f__Ilumatobacteraceae	s__uncultured_bacterium_g__norank_f__Ilumatobacteraceae	OTU1697	6	4	1	3	3	0	0	0	0	0	0	0	2	8	3	3	5	5	1	0	0	0	0	0	44	0.5	7.43444174101e-05
d__Bacteria	k__norank_d__Bacteria	p__Nitrospirota	c__Thermodesulfovibrionia	o__norank_c__Thermodesulfovibrionia	f__norank_o__norank_c__Thermodesulfovibrionia	g__norank_f__norank_o__norank_c__Thermodesulfovibrionia	s__unclassified_g__norank_f__norank_o__norank_c__Thermodesulfovibrionia	OTU7839	0	0	0	0	0	0	0	0	0	0	0	0	0	0	0	0	0	0	26	21	3	6	7	5	68	0.25	0.000114895917816
d__Bacteria	k__norank_d__Bacteria	p__Myxococcota	c__Polyangia	o__Haliangiales	f__Haliangiaceae	g__Haliangium	s__unclassified_g__Haliangium	OTU893	0	2	1	1	3	2	8	7	1	3	2	0	0	0	1	0	0	0	0	0	0	0	1	0	32	0.5	5.40686672074e-05
d__Bacteria	k__norank_d__Bacteria	p__Myxococcota	c__Polyangia	o__Polyangiales	f__Polyangiaceae	g__Pajaroellobacter	s__uncultured_bacterium_g__Pajaroellobacter	OTU707	1	6	7	3	1	3	2	1	0	2	3	11	1	1	3	0	1	1	4	1	0	0	1	1	54	0.833333	9.12408759124e-05
d__Bacteria	k__norank_d__Bacteria	p__Acidobacteriota	c__Vicinamibacteria	o__Vicinamibacterales	f__norank_o__Vicinamibacterales	g__norank_f__norank_o__Vicinamibacterales	s__uncultured_bacterium_g__norank_f__norank_o__Vicinamibacterales	OTU5953	0	0	0	0	0	0	0	0	0	0	0	0	16	7	5	6	6	14	0	0	0	0	0	0	54	0.25	9.12408759124e-05
d__Bacteria	k__norank_d__Bacteria	p__Chloroflexi	c__KD4-96	o__norank_c__KD4-96	f__norank_o__norank_c__KD4-96	g__norank_f__norank_o__norank_c__KD4-96	s__unclassified_g__norank_f__norank_o__norank_c__KD4-96	OTU8203	1	1	0	0	0	0	0	0	0	0	0	0	30	30	45	69	21	12	59	40	94	77	84	49	612	0.583333	0.00103406326034
d__Bacteria	k__norank_d__Bacteria	p__Acidobacteriota	c__Vicinamibacteria	o__Vicinamibacterales	f__Vicinamibacteraceae	g__norank_f__Vicinamibacteraceae	s__unclassified_g__norank_f__Vicinamibacteraceae	OTU5759	2	1	2	3	5	0	1	0	0	0	1	0	7	5	15	7	10	24	0	0	0	0	0	0	83	0.541667	0.000140240605569
d__Bacteria	k__norank_d__Bacteria	p__Bacteroidota	c__Bacteroidia	o__Bacteroidales	f__Bacteroidetes_vadinHA17	g__norank_f__Bacteroidetes_vadinHA17	s__uncultured_bacterium_g__norank_f__Bacteroidetes_vadinHA17	OTU3454	0	0	0	0	0	0	0	0	0	0	0	0	15	21	22	41	30	23	0	0	0	0	0	0	152	0.25	0.000256826169235
d__Bacteria	k__norank_d__Bacteria	p__Desulfobacterota	c__Desulfuromonadia	o__Geobacterales	f__Geobacteraceae	g__norank_f__Geobacteraceae	s__uncultured_bacterium_g__norank_f__Geobacteraceae	OTU8078	0	0	0	0	0	0	0	0	0	0	0	0	8	9	13	12	5	7	89	54	9	49	47	31	333	0.5	0.000562652068127
d__Bacteria	k__norank_d__Bacteria	p__Chloroflexi	c__TK10	o__norank_c__TK10	f__norank_o__norank_c__TK10	g__norank_f__norank_o__norank_c__TK10	s__unclassified_g__norank_f__norank_o__norank_c__TK10	OTU1108	0	0	0	0	0	0	6	8	11	4	3	6	0	0	0	0	0	0	0	0	0	0	0	0	38	0.25	6.42065423087e-05
d__Bacteria	k__norank_d__Bacteria	p__Acidobacteriota	c__Acidobacteriae	o__Acidobacteriales	f__norank_o__Acidobacteriales	g__norank_f__norank_o__Acidobacteriales	s__unclassified_g__norank_f__norank_o__Acidobacteriales	OTU4451	10	7	2	3	10	2	3	1	0	1	7	2	3	3	2	3	2	5	11	11	8	13	11	17	137	0.958333	0.000231481481481
d__Bacteria	k__norank_d__Bacteria	p__Actinobacteriota	c__Thermoleophilia	o__Gaiellales	f__norank_o__Gaiellales	g__norank_f__norank_o__Gaiellales	s__bacterium_Ellin6517	OTU1443	23	38	45	51	41	75	99	112	112	117	148	130	15	20	30	14	12	4	65	97	29	78	81	63	1499	1	0.00253277912949
d__Bacteria	k__norank_d__Bacteria	p__Desulfobacterota	c__Desulfobacteria	o__Desulfobacterales	f__Desulfosarcinaceae	g__norank_f__Desulfosarcinaceae	s__uncultured_bacterium_g__norank_f__Desulfosarcinaceae	OTU2845	0	0	0	0	0	0	0	0	0	0	0	0	10	7	4	2	4	10	1	0	0	0	0	0	38	0.291667	6.42065423087e-05
d__Bacteria	k__norank_d__Bacteria	p__Acidobacteriota	c__Subgroup_25	o__norank_c__Subgroup_25	f__norank_o__norank_c__Subgroup_25	g__norank_f__norank_o__norank_c__Subgroup_25	s__uncultured_bacterium_g__norank_f__norank_o__norank_c__Subgroup_25	OTU1699	26	14	3	1	13	0	0	0	0	0	0	0	0	1	0	0	0	0	0	0	0	0	0	0	58	0.25	9.79994593133e-05
d__Bacteria	k__norank_d__Bacteria	p__Proteobacteria	c__Alphaproteobacteria	o__unclassified_c__Alphaproteobacteria	f__unclassified_c__Alphaproteobacteria	g__unclassified_c__Alphaproteobacteria	s__unclassified_c__Alphaproteobacteria	OTU7159	0	0	0	0	0	0	3	4	9	4	6	6	1	0	2	0	0	1	1	0	0	1	0	0	38	0.458333	6.42065423087e-05
d__Bacteria	k__norank_d__Bacteria	p__Proteobacteria	c__Alphaproteobacteria	o__Rhizobiales	f__Methyloligellaceae	g__norank_f__Methyloligellaceae	s__unclassified_g__norank_f__Methyloligellaceae	OTU6823	5	2	5	13	3	8	21	8	7	31	58	13	114	231	333	246	120	66	352	382	333	265	374	397	3387	1	0.00572283049473
d__Bacteria	k__norank_d__Bacteria	p__Actinobacteriota	c__Acidimicrobiia	o__Microtrichales	f__norank_o__Microtrichales	g__norank_f__norank_o__Microtrichales	s__unclassified_g__norank_f__norank_o__Microtrichales	OTU3348	0	0	0	0	0	0	0	0	0	0	0	0	3	3	1	9	18	16	0	0	1	0	0	1	52	0.333333	8.78615842119e-05
d__Bacteria	k__norank_d__Bacteria	p__RCP2-54	c__norank_p__RCP2-54	o__norank_c__norank_p__RCP2-54	f__norank_o__norank_c__norank_p__RCP2-54	g__norank_f__norank_o__norank_c__norank_p__RCP2-54	s__uncultured_bacterium_g__norank_f__norank_o__norank_c__norank_p__RCP2-54	OTU1220	0	3	56	46	17	31	2	1	0	0	3	2	0	11	9	7	3	1	2	5	6	3	4	4	216	0.833333	0.00036496350365
d__Bacteria	k__norank_d__Bacteria	p__Actinobacteriota	c__Thermoleophilia	o__Gaiellales	f__norank_o__Gaiellales	g__norank_f__norank_o__Gaiellales	s__uncultured_Rubrobacterales_bacterium_g__norank_f__norank	OTU1005	3	5	11	19	5	33	34	35	35	20	44	16	2	1	2	0	0	0	0	1	1	3	1	4	275	0.833333	0.000464652608813
d__Bacteria	k__norank_d__Bacteria	p__Proteobacteria	c__Gammaproteobacteria	o__Xanthomonadales	f__Rhodanobacteraceae	g__Ahniella	s__metagenome_g__Ahniella	OTU4235	0	0	0	0	0	0	0	0	0	0	0	0	1	1	3	7	12	9	0	0	0	0	0	0	33	0.25	5.57583130576e-05
d__Bacteria	k__norank_d__Bacteria	p__Latescibacterota	c__norank_p__Latescibacterota	o__norank_c__norank_p__Latescibacterota	f__norank_o__norank_c__norank_p__Latescibacterota	g__norank_f__norank_o__norank_c__norank_p__Latescibacterota	s__uncultured_soil_bacterium_PRR-10	OTU7437	0	0	0	0	0	0	0	0	0	0	0	0	2	6	8	9	5	3	5	1	54	12	38	5	148	0.5	0.000250067585834
d__Bacteria	k__norank_d__Bacteria	p__Gemmatimonadota	c__Gemmatimonadetes	o__Gemmatimonadales	f__Gemmatimonadaceae	g__norank_f__Gemmatimonadaceae	s__unclassified_g__norank_f__Gemmatimonadaceae	OTU8106	0	0	0	0	0	0	0	0	0	2	2	2	0	0	1	1	1	0	12	15	2	12	4	16	70	0.5	0.000118275209516
d__Bacteria	k__norank_d__Bacteria	p__Acidobacteriota	c__Acidobacteriae	o__Acidobacteriales	f__norank_o__Acidobacteriales	g__norank_f__norank_o__Acidobacteriales	s__unclassified_g__norank_f__norank_o__Acidobacteriales	OTU606	1	2	7	5	12	0	3	1	0	0	1	0	0	0	1	0	0	1	0	0	2	4	1	0	41	0.541667	6.92754798594e-05
d__Bacteria	k__norank_d__Bacteria	p__Actinobacteriota	c__Thermoleophilia	o__Gaiellales	f__norank_o__Gaiellales	g__norank_f__norank_o__Gaiellales	s__unclassified_g__norank_f__norank_o__Gaiellales	OTU8046	0	0	0	0	0	0	0	0	0	0	0	0	11	13	30	17	14	16	22	12	15	29	15	14	208	0.5	0.000351446336848
d__Bacteria	k__norank_d__Bacteria	p__Chloroflexi	c__Anaerolineae	o__Anaerolineales	f__Anaerolineaceae	g__norank_f__Anaerolineaceae	s__uncultured_soil_bacterium_g__norank_f__Anaerolineaceae	OTU4204	0	0	0	0	0	0	0	0	0	0	0	0	0	8	0	2	8	27	0	0	0	0	0	0	45	0.166667	7.60340632603e-05
d__Bacteria	k__norank_d__Bacteria	p__Acidobacteriota	c__Acidobacteriae	o__unclassified_c__Acidobacteriae	f__unclassified_c__Acidobacteriae	g__unclassified_c__Acidobacteriae	s__unclassified_c__Acidobacteriae	OTU983	0	0	0	0	0	0	38	22	40	17	31	29	0	0	0	0	0	0	0	0	0	0	0	0	177	0.25	0.000299067315491
d__Bacteria	k__norank_d__Bacteria	p__Acidobacteriota	c__Holophagae	o__Subgroup_7	f__norank_o__Subgroup_7	g__norank_f__norank_o__Subgroup_7	s__unclassified_g__norank_f__norank_o__Subgroup_7	OTU8377	0	0	0	0	0	0	0	0	0	0	0	0	0	0	0	2	1	0	27	12	23	5	10	2	82	0.333333	0.000138550959719
d__Bacteria	k__norank_d__Bacteria	p__Actinobacteriota	c__Acidimicrobiia	o__unclassified_c__Acidimicrobiia	f__unclassified_c__Acidimicrobiia	g__unclassified_c__Acidimicrobiia	s__unclassified_c__Acidimicrobiia	OTU514	5	8	36	29	23	41	7	11	8	15	10	15	0	2	12	5	1	1	13	37	6	17	37	29	368	0.958333	0.000621789672885
d__Bacteria	k__norank_d__Bacteria	p__Acidobacteriota	c__Holophagae	o__Subgroup_7	f__norank_o__Subgroup_7	g__norank_f__norank_o__Subgroup_7	s__uncultured_bacterium_g__norank_f__norank_o__Subgroup_7	OTU6265	6	5	7	11	6	7	0	0	0	3	6	8	1	0	5	1	2	0	13	3	1	7	4	6	102	0.791667	0.000172343876723
d__Bacteria	k__norank_d__Bacteria	p__Desulfobacterota	c__Desulfuromonadia	o__norank_c__Desulfuromonadia	f__Desulfuromonadaceae	g__Desulfuromonas	s__uncultured_bacterium_g__Desulfuromonas	OTU3855	0	0	0	0	0	0	0	0	0	0	0	0	0	7	5	1	10	13	0	0	0	0	0	0	36	0.208333	6.08272506083e-05
d__Bacteria	k__norank_d__Bacteria	p__Actinobacteriota	c__Thermoleophilia	o__Gaiellales	f__norank_o__Gaiellales	g__norank_f__norank_o__Gaiellales	s__unclassified_g__norank_f__norank_o__Gaiellales	OTU6852	3	2	2	0	1	3	0	2	0	6	7	5	1	15	7	15	12	1	21	17	16	8	10	7	161	0.875	0.000272032981887
d__Bacteria	k__norank_d__Bacteria	p__Chloroflexi	c__Anaerolineae	o__RBG-13-54-9	f__norank_o__RBG-13-54-9	g__norank_f__norank_o__RBG-13-54-9	s__unclassified_g__norank_f__norank_o__RBG-13-54-9	OTU8434	0	0	0	0	0	0	0	1	0	2	4	1	0	0	0	0	1	0	1	8	3	11	11	1	44	0.458333	7.43444174101e-05
d__Bacteria	k__norank_d__Bacteria	p__Acidobacteriota	c__Acidobacteriae	o__Acidobacteriales	f__Koribacteraceae	g__Candidatus_Koribacter	s__uncultured_Acidobacteria_bacterium_g__Candidatus_Koribacter	OTU8278	0	0	0	1	0	0	0	0	0	2	3	5	4	0	10	9	2	3	63	57	48	65	60	33	365	0.625	0.000616720735334
d__Bacteria	k__norank_d__Bacteria	p__Firmicutes	c__Bacilli	o__Bacillales	f__Planococcaceae	g__Sporosarcina	s__Sporosarcina_luteola	OTU5443	0	0	0	0	0	0	4	1	2	2	4	3	0	0	0	0	0	1	0	0	1	0	0	0	18	0.333333	3.04136253041e-05
d__Bacteria	k__norank_d__Bacteria	p__Chloroflexi	c__Chloroflexia	o__Chloroflexales	f__Roseiflexaceae	g__norank_f__Roseiflexaceae	s__uncultured_bacterium_g__norank_f__Roseiflexaceae	OTU3221	0	0	0	0	0	0	0	0	0	0	0	0	1	2	1	5	6	13	0	0	0	0	0	0	28	0.25	4.73100838064e-05
d__Bacteria	k__norank_d__Bacteria	p__Acidobacteriota	c__Holophagae	o__Subgroup_7	f__norank_o__Subgroup_7	g__norank_f__norank_o__Subgroup_7	s__uncultured_bacterium_g__norank_f__norank_o__Subgroup_7	OTU1087	0	0	3	2	2	3	4	3	0	26	35	33	0	0	3	0	1	3	26	48	23	43	29	28	315	0.75	0.000532238442822
d__Bacteria	k__norank_d__Bacteria	p__Gemmatimonadota	c__Gemmatimonadetes	o__Gemmatimonadales	f__Gemmatimonadaceae	g__Gemmatimonas	s__unclassified_g__Gemmatimonas	OTU871	0	0	0	0	0	0	67	91	156	71	50	118	0	1	0	0	0	0	0	0	0	0	0	0	554	0.291667	0.000936063801027
d__Bacteria	k__norank_d__Bacteria	p__Myxococcota	c__Polyangia	o__Haliangiales	f__Haliangiaceae	g__Haliangium	s__unclassified_g__Haliangium	OTU3697	14	11	5	4	11	4	2	7	0	7	4	7	19	13	6	4	10	3	0	1	0	3	2	1	138	0.875	0.000233171127332
d__Bacteria	k__norank_d__Bacteria	p__Myxococcota	c__Polyangia	o__Polyangiales	f__BIrii41	g__norank_f__BIrii41	s__unclassified_g__norank_f__BIrii41	OTU5476	1	0	4	0	1	1	0	0	0	2	1	1	3	7	8	5	2	10	1	0	0	0	0	3	50	0.625	8.44822925115e-05
d__Bacteria	k__norank_d__Bacteria	p__Actinobacteriota	c__Thermoleophilia	o__Solirubrobacterales	f__67-14	g__norank_f__67-14	s__metagenome_g__norank_f__67-14	OTU1526	11	17	4	5	3	4	5	8	10	10	8	10	32	5	1	3	4	1	8	5	0	4	1	5	164	0.958333	0.000277101919438
d__Bacteria	k__norank_d__Bacteria	p__Actinobacteriota	c__Acidimicrobiia	o__IMCC26256	f__norank_o__IMCC26256	g__norank_f__norank_o__IMCC26256	s__unclassified_g__norank_f__norank_o__IMCC26256	OTU1474	12	5	1	5	3	2	1	0	0	3	6	3	2	3	2	5	4	2	2	7	1	0	2	2	73	0.875	0.000123344147067
d__Bacteria	k__norank_d__Bacteria	p__Acidobacteriota	c__Acidobacteriae	o__AKIW659	f__norank_o__AKIW659	g__norank_f__norank_o__AKIW659	s__unclassified_g__norank_f__norank_o__AKIW659	OTU8169	0	0	0	0	0	0	0	0	0	0	0	0	0	0	0	0	0	0	3	7	3	4	2	0	19	0.208333	3.21032711544e-05
d__Bacteria	k__norank_d__Bacteria	p__Verrucomicrobiota	c__Verrucomicrobiae	o__Chthoniobacterales	f__Chthoniobacteraceae	g__unclassified_f__Chthoniobacteraceae	s__unclassified_f__Chthoniobacteraceae	OTU8753	0	0	1	0	0	0	0	0	0	0	0	0	0	3	0	1	0	0	1	1	5	2	4	5	23	0.375	3.88618545553e-05
d__Bacteria	k__norank_d__Bacteria	p__Acidobacteriota	c__Vicinamibacteria	o__Vicinamibacterales	f__norank_o__Vicinamibacterales	g__norank_f__norank_o__Vicinamibacterales	s__uncultured_bacterium_g__norank_f__norank_o__Vicinamibacterales	OTU7830	0	0	0	0	0	0	0	0	0	0	0	0	1	7	6	3	3	1	1	1	8	5	5	7	48	0.5	8.1103000811e-05
d__Bacteria	k__norank_d__Bacteria	p__WPS-2	c__norank_p__WPS-2	o__norank_c__norank_p__WPS-2	f__norank_o__norank_c__norank_p__WPS-2	g__norank_f__norank_o__norank_c__norank_p__WPS-2	s__uncultured_bacterium_g__norank_f__norank_o__norank_c__norank_p__WPS-2	OTU1862	3	10	122	50	53	9	15	3	2	23	18	10	0	0	3	0	0	0	2	3	5	3	12	5	351	0.791667	0.000593065693431
d__Bacteria	k__norank_d__Bacteria	p__Actinobacteriota	c__Acidimicrobiia	o__IMCC26256	f__norank_o__IMCC26256	g__norank_f__norank_o__IMCC26256	s__uncultured_Ferrimicrobium_sp._g__norank	OTU1759	9	9	7	18	3	5	6	3	0	10	23	13	1	18	11	4	4	0	6	22	16	11	17	9	225	0.916667	0.000380170316302
d__Bacteria	k__norank_d__Bacteria	p__Proteobacteria	c__Gammaproteobacteria	o__Methylococcales	f__Methylomonadaceae	g__Methyloglobulus	s__Methyloglobulus_morosus_KoM1	OTU3534	0	0	0	0	0	0	0	0	0	0	0	0	54	21	23	9	14	13	0	0	0	0	0	0	134	0.25	0.000226412543931
d__Bacteria	k__norank_d__Bacteria	p__Proteobacteria	c__Alphaproteobacteria	o__Caulobacterales	f__Caulobacteraceae	g__Phenylobacterium	s__uncultured_bacterium_g__Phenylobacterium	OTU614	1	1	2	3	2	1	122	119	219	67	86	98	13	12	4	10	15	13	3	0	1	0	3	1	796	0.916667	0.00134495809678
d__Bacteria	k__norank_d__Bacteria	p__Actinobacteriota	c__Actinobacteria	o__Frankiales	f__Acidothermaceae	g__Acidothermus	s__uncultured_actinobacterium_g__Acidothermus	OTU881	2	4	13	14	16	20	4	8	3	10	3	0	0	0	0	0	2	5	0	2	0	0	1	0	107	0.625	0.000180792105975
d__Bacteria	k__norank_d__Bacteria	p__Actinobacteriota	c__Thermoleophilia	o__Gaiellales	f__norank_o__Gaiellales	g__norank_f__norank_o__Gaiellales	s__unclassified_g__norank_f__norank_o__Gaiellales	OTU3464	0	0	0	0	0	0	0	0	0	0	0	0	49	19	18	24	17	20	14	5	8	14	8	11	207	0.5	0.000349756690998
d__Bacteria	k__norank_d__Bacteria	p__Desulfobacterota	c__Desulfuromonadia	o__Geobacterales	f__Geobacteraceae	g__norank_f__Geobacteraceae	s__uncultured_bacterium_g__norank_f__Geobacteraceae	OTU8271	0	0	0	0	0	0	0	0	0	0	1	0	14	12	11	7	9	7	11	7	8	4	8	12	111	0.541667	0.000187550689376
d__Bacteria	k__norank_d__Bacteria	p__Firmicutes	c__Clostridia	o__norank_c__Clostridia	f__Gracilibacteraceae	g__Lutispora	s__uncultured_bacterium_g__Lutispora	OTU3442	0	0	0	0	0	0	0	0	0	0	0	0	8	3	2	3	8	9	0	0	0	0	0	0	33	0.25	5.57583130576e-05
d__Bacteria	k__norank_d__Bacteria	p__Actinobacteriota	c__Actinobacteria	o__Propionibacteriales	f__Nocardioidaceae	g__Nocardioides	s__unclassified_g__Nocardioides	OTU8587	0	0	0	0	0	0	0	0	0	0	0	0	6	13	21	14	44	41	0	0	1	1	1	0	142	0.375	0.000239929710733
d__Bacteria	k__norank_d__Bacteria	p__Firmicutes	c__Bacilli	o__Thermoactinomycetales	f__Thermoactinomycetaceae	g__Thermoactinomyces	s__Thermoactinomyces_sp._JAM-FM1001	OTU998	0	0	3	1	1	2	4	8	5	12	12	15	1	0	0	0	1	0	0	0	0	0	0	0	65	0.5	0.000109826980265
d__Bacteria	k__norank_d__Bacteria	p__Actinobacteriota	c__Thermoleophilia	o__Solirubrobacterales	f__67-14	g__norank_f__67-14	s__Solirubrobacterales_bacterium_67-14	OTU4220	1	0	0	0	0	0	0	0	0	0	0	0	2	4	7	0	6	10	0	0	0	0	0	0	30	0.25	5.06893755069e-05
d__Bacteria	k__norank_d__Bacteria	p__Actinobacteriota	c__Actinobacteria	o__Frankiales	f__Acidothermaceae	g__Acidothermus	s__unclassified_g__Acidothermus	OTU1775	580	738	1033	1322	815	1719	707	654	363	811	1376	551	72	84	141	148	92	60	291	476	236	321	286	368	13244	1	0.0223776696404
d__Bacteria	k__norank_d__Bacteria	p__Chloroflexi	c__Chloroflexia	o__Thermomicrobiales	f__JG30-KF-CM45	g__norank_f__JG30-KF-CM45	s__unclassified_g__norank_f__JG30-KF-CM45	OTU1476	48	18	6	9	19	3	0	0	0	0	1	0	21	8	7	6	3	4	0	0	0	1	0	0	154	0.583333	0.000260205460935
d__Bacteria	k__norank_d__Bacteria	p__Bacteroidota	c__Bacteroidia	o__Cytophagales	f__Hymenobacteraceae	g__Adhaeribacter	s__unclassified_g__Adhaeribacter	OTU2306	5	5	4	9	7	10	0	0	0	0	0	0	2	2	0	0	0	0	0	0	0	0	0	0	44	0.333333	7.43444174101e-05
d__Bacteria	k__norank_d__Bacteria	p__Acidobacteriota	c__Acidobacteriae	o__Solibacterales	f__Solibacteraceae	g__Candidatus_Solibacter	s__unclassified_g__Candidatus_Solibacter	OTU7786	7	10	14	19	15	8	2	1	0	7	2	0	6	7	18	7	7	7	26	41	66	35	33	22	360	0.916667	0.000608272506083
d__Bacteria	k__norank_d__Bacteria	p__Firmicutes	c__Clostridia	o__norank_c__Clostridia	f__Hungateiclostridiaceae	g__HN-HF0106	s__unclassified_g__HN-HF0106	OTU2923	0	0	0	0	0	0	0	0	0	0	0	0	3	3	4	6	12	8	0	0	0	0	0	0	36	0.25	6.08272506083e-05
d__Bacteria	k__norank_d__Bacteria	p__Planctomycetota	c__Planctomycetes	o__Isosphaerales	f__Isosphaeraceae	g__Aquisphaera	s__uncultured_planctomycete_g__Aquisphaera	OTU7767	1	7	9	0	13	3	3	0	2	0	1	2	0	2	1	0	0	1	7	4	7	4	8	4	79	0.75	0.000133482022168
d__Bacteria	k__norank_d__Bacteria	p__Latescibacterota	c__norank_p__Latescibacterota	o__norank_c__norank_p__Latescibacterota	f__norank_o__norank_c__norank_p__Latescibacterota	g__norank_f__norank_o__norank_c__norank_p__Latescibacterota	s__uncultured_Acidobacterium_sp._g__norank_f__norank	OTU3569	0	0	0	0	1	0	0	0	0	0	1	0	12	8	4	5	4	6	4	0	0	0	6	1	52	0.458333	8.78615842119e-05
d__Bacteria	k__norank_d__Bacteria	p__Firmicutes	c__Clostridia	o__Clostridiales	f__Caloramatoraceae	g__Fonticella	s__uncultured_bacterium_g__Fonticella	OTU8236	0	0	0	0	0	0	2	2	2	5	9	3	18	16	9	9	21	6	32	62	65	27	24	72	384	0.75	0.000648824006488
d__Bacteria	k__norank_d__Bacteria	p__Firmicutes	c__Bacilli	o__Bacillales	f__Bacillaceae	g__Bacillus	s__Bacillus_smithii	OTU6716	0	2	1	1	7	3	1	2	1	0	0	3	4	2	0	0	3	1	0	1	0	0	1	0	33	0.625	5.57583130576e-05
d__Bacteria	k__norank_d__Bacteria	p__Firmicutes	c__Clostridia	o__Clostridiales	f__Clostridiaceae	g__Clostridium_sensu_stricto_12	s__uncultured_bacterium_g__Clostridium_sensu_stricto_12	OTU8396	0	0	0	0	0	0	0	0	0	0	0	0	4	4	4	8	12	4	9	2	21	5	8	9	90	0.5	0.000152068126521
d__Bacteria	k__norank_d__Bacteria	p__Chloroflexi	c__OLB14	o__norank_c__OLB14	f__norank_o__norank_c__OLB14	g__norank_f__norank_o__norank_c__OLB14	s__unclassified_g__norank_f__norank_o__norank_c__OLB14	OTU7973	0	0	0	0	0	0	0	0	0	0	0	0	0	7	5	4	4	5	12	14	1	8	2	10	72	0.458333	0.000121654501217
d__Bacteria	k__norank_d__Bacteria	p__Actinobacteriota	c__Actinobacteria	o__Kineosporiales	f__Kineosporiaceae	g__unclassified_f__Kineosporiaceae	s__unclassified_f__Kineosporiaceae	OTU1291	20	13	7	3	5	3	0	2	0	1	2	4	14	13	26	65	38	18	15	8	11	8	13	17	306	0.916667	0.00051703163017
d__Bacteria	k__norank_d__Bacteria	p__Acidobacteriota	c__Acidobacteriae	o__Solibacterales	f__Solibacteraceae	g__Candidatus_Solibacter	s__unclassified_g__Candidatus_Solibacter	OTU892	1	2	0	2	3	6	8	35	25	23	26	14	1	1	0	1	0	0	4	5	1	3	1	3	165	0.833333	0.000278791565288
d__Bacteria	k__norank_d__Bacteria	p__Myxococcota	c__Polyangia	o__Polyangiales	f__Sandaracinaceae	g__norank_f__Sandaracinaceae	s__metagenome_g__norank_f__Sandaracinaceae	OTU1745	12	18	11	8	20	2	0	0	0	0	0	0	0	0	0	0	0	0	1	0	0	0	0	0	72	0.291667	0.000121654501217
d__Bacteria	k__norank_d__Bacteria	p__Proteobacteria	c__Alphaproteobacteria	o__Sphingomonadales	f__Sphingomonadaceae	g__Ellin6055	s__unclassified_g__Ellin6055	OTU4181	1	9	5	6	12	1	4	4	3	3	3	8	8	17	20	10	27	32	0	1	0	4	0	0	178	0.833333	0.000300756961341
d__Bacteria	k__norank_d__Bacteria	p__Verrucomicrobiota	c__Verrucomicrobiae	o__Chthoniobacterales	f__Chthoniobacteraceae	g__Candidatus_Udaeobacter	s__unclassified_g__Candidatus_Udaeobacter	OTU3169	0	3	2	0	4	0	2	0	0	3	1	2	2	1	1	1	1	2	6	3	5	5	9	4	57	0.791667	9.63098134631e-05
d__Bacteria	k__norank_d__Bacteria	p__Actinobacteriota	c__Acidimicrobiia	o__norank_c__Acidimicrobiia	f__norank_o__norank_c__Acidimicrobiia	g__norank_f__norank_o__norank_c__Acidimicrobiia	s__unclassified_g__norank_f__norank_o__norank_c__Acidimicrobiia	OTU804	0	0	1	1	3	1	1	8	5	5	2	1	0	0	0	0	0	0	0	0	0	0	0	0	28	0.416667	4.73100838064e-05
d__Bacteria	k__norank_d__Bacteria	p__Chloroflexi	c__Anaerolineae	o__Anaerolineales	f__Anaerolineaceae	g__norank_f__Anaerolineaceae	s__unclassified_g__norank_f__Anaerolineaceae	OTU8460	1	2	0	0	2	0	0	0	1	0	0	0	0	2	0	7	1	0	63	9	5	15	6	18	132	0.541667	0.00022303325223
d__Bacteria	k__norank_d__Bacteria	p__Acidobacteriota	c__Holophagae	o__Subgroup_7	f__norank_o__Subgroup_7	g__norank_f__norank_o__Subgroup_7	s__uncultured_bacterium_g__norank_f__norank_o__Subgroup_7	OTU4858	0	1	2	2	0	1	0	0	0	0	0	0	0	1	3	1	3	4	13	3	11	9	1	4	59	0.625	9.96891051636e-05
d__Bacteria	k__norank_d__Bacteria	p__Acidobacteriota	c__Acidobacteriae	o__Subgroup_15	f__norank_o__Subgroup_15	g__norank_f__norank_o__Subgroup_15	s__unclassified_g__norank_f__norank_o__Subgroup_15	OTU1112	0	0	0	0	0	0	9	5	12	2	1	2	0	0	0	0	0	0	0	0	1	0	0	1	33	0.333333	5.57583130576e-05
d__Bacteria	k__norank_d__Bacteria	p__Acidobacteriota	c__Acidobacteriae	o__Acidobacteriales	f__norank_o__Acidobacteriales	g__norank_f__norank_o__Acidobacteriales	s__uncultured_Acidobacteriaceae_bacterium_g__norank_f__norank	OTU7929	0	0	0	0	0	0	0	0	0	0	0	0	0	2	0	2	1	0	20	10	8	7	3	16	69	0.375	0.000116585563666
d__Bacteria	k__norank_d__Bacteria	p__Proteobacteria	c__Gammaproteobacteria	o__Burkholderiales	f__Oxalobacteraceae	g__Massilia	s__uncultured_bacterium_g__Massilia	OTU6726	4	0	6	2	11	1	0	0	0	4	2	7	14	19	33	14	44	39	0	1	0	0	2	0	203	0.666667	0.000342998107597
d__Bacteria	k__norank_d__Bacteria	p__Myxococcota	c__Myxococcia	o__Myxococcales	f__Anaeromyxobacteraceae	g__Anaeromyxobacter	s__uncultured_proteobacterium_g__Anaeromyxobacter	OTU1611	5	3	0	1	4	7	0	0	0	2	0	0	0	0	0	0	0	0	0	0	0	0	0	0	22	0.25	3.71722087051e-05
d__Bacteria	k__norank_d__Bacteria	p__Actinobacteriota	c__Coriobacteriia	o__OPB41	f__norank_o__OPB41	g__norank_f__norank_o__OPB41	s__uncultured_bacterium_g__norank_f__norank_o__OPB41	OTU8313	0	0	0	0	0	0	0	0	0	0	0	0	23	6	6	19	11	23	27	16	21	29	27	11	219	0.5	0.0003700324412
d__Bacteria	k__norank_d__Bacteria	p__Desulfobacterota	c__Syntrophia	o__Syntrophales	f__Syntrophaceae	g__Syntrophus	s__unclassified_g__Syntrophus	OTU7662	0	0	0	0	0	0	0	0	0	0	0	0	52	41	58	57	29	27	32	12	21	15	37	5	386	0.5	0.000652203298189
d__Bacteria	k__norank_d__Bacteria	p__Proteobacteria	c__Alphaproteobacteria	o__Elsterales	f__URHD0088	g__norank_f__URHD0088	s__uncultured_bacterium_g__norank_f__URHD0088	OTU1635	11	7	33	36	27	24	11	13	23	21	11	13	36	41	46	38	29	6	33	24	18	6	16	35	558	1	0.000942822384428
d__Bacteria	k__norank_d__Bacteria	p__Chloroflexi	c__Anaerolineae	o__RBG-13-54-9	f__norank_o__RBG-13-54-9	g__norank_f__norank_o__RBG-13-54-9	s__uncultured_sludge_bacterium_A31	OTU3291	1	0	0	0	0	0	0	0	0	0	0	0	21	9	1	1	3	6	0	0	0	0	0	0	42	0.291667	7.09651257097e-05
d__Bacteria	k__norank_d__Bacteria	p__Chloroflexi	c__Ktedonobacteria	o__Ktedonobacterales	f__Ktedonobacteraceae	g__1921-3	s__uncultured_Ktedonobacter_sp._g__1921-3	OTU1007	0	0	0	0	0	0	4	2	0	6	1	6	0	0	2	2	0	0	1	5	0	5	12	3	49	0.5	8.27926466613e-05
d__Bacteria	k__norank_d__Bacteria	p__Firmicutes	c__Negativicutes	o__Veillonellales-Selenomonadales	f__Sporomusaceae	g__unclassified_f__Sporomusaceae	s__unclassified_f__Sporomusaceae	OTU8342	0	0	0	0	0	0	0	0	0	0	0	0	0	0	0	0	0	0	2	3	15	9	13	17	59	0.25	9.96891051636e-05
d__Bacteria	k__norank_d__Bacteria	p__Verrucomicrobiota	c__Verrucomicrobiae	o__Pedosphaerales	f__Pedosphaeraceae	g__norank_f__Pedosphaeraceae	s__metagenome_g__norank_f__Pedosphaeraceae	OTU3099	1	0	0	0	0	0	0	0	0	0	0	0	3	8	6	0	3	6	0	0	0	0	1	2	30	0.333333	5.06893755069e-05
d__Bacteria	k__norank_d__Bacteria	p__Sva0485	c__norank_p__Sva0485	o__norank_c__norank_p__Sva0485	f__norank_o__norank_c__norank_p__Sva0485	g__norank_f__norank_o__norank_c__norank_p__Sva0485	s__uncultured_delta_proteobacterium_g__norank_f__norank_o__norank_c__norank_p__Sva0485	OTU8246	0	0	0	0	0	0	0	0	0	0	0	0	0	5	2	1	0	0	11	5	0	1	2	2	29	0.333333	4.89997296567e-05
d__Bacteria	k__norank_d__Bacteria	p__Chloroflexi	c__AD3	o__norank_c__AD3	f__norank_o__norank_c__AD3	g__norank_f__norank_o__norank_c__AD3	s__uncultured_bacterium_g__norank_f__norank_o__norank_c__AD3	OTU7329	0	1	3	1	2	0	3	1	0	2	3	0	0	0	0	0	0	0	7	12	10	30	4	14	93	0.583333	0.000157137064071
d__Bacteria	k__norank_d__Bacteria	p__Proteobacteria	c__Gammaproteobacteria	o__Burkholderiales	f__SC-I-84	g__norank_f__SC-I-84	s__uncultured_bacterium_g__norank_f__SC-I-84	OTU2419	1	4	1	1	3	1	0	0	0	0	0	0	9	6	0	1	1	3	0	0	0	0	0	0	31	0.458333	5.23790213571e-05
d__Bacteria	k__norank_d__Bacteria	p__Acidobacteriota	c__Acidobacteriae	o__Subgroup_2	f__norank_o__Subgroup_2	g__norank_f__norank_o__Subgroup_2	s__uncultured_forest_soil_bacterium_g__norank_f__norank_o__Subgroup_2	OTU1384	16	41	90	38	59	11	3	0	0	1	2	1	4	11	10	9	4	10	5	9	30	15	15	23	407	0.916667	0.000687685861044
d__Bacteria	k__norank_d__Bacteria	p__Patescibacteria	c__Saccharimonadia	o__Saccharimonadales	f__norank_o__Saccharimonadales	g__norank_f__norank_o__Saccharimonadales	s__uncultured_prokaryote_g__norank_f__norank_o__Saccharimonadales	OTU8440	0	0	0	0	0	0	0	0	0	0	0	0	0	3	0	0	0	3	16	7	4	5	1	11	50	0.333333	8.44822925115e-05
d__Bacteria	k__norank_d__Bacteria	p__Chloroflexi	c__Chloroflexia	o__Chloroflexales	f__Roseiflexaceae	g__norank_f__Roseiflexaceae	s__uncultured_bacterium_g__norank_f__Roseiflexaceae	OTU8033	6	5	6	5	7	3	0	1	0	4	1	0	0	0	1	0	2	0	2	7	1	2	7	5	65	0.708333	0.000109826980265
d__Bacteria	k__norank_d__Bacteria	p__Desulfobacterota	c__Syntrophobacteria	o__Syntrophobacterales	f__Syntrophobacteraceae	g__Syntrophobacter	s__unclassified_g__Syntrophobacter	OTU3942	0	0	0	0	0	0	0	0	0	0	0	0	2	5	6	10	4	0	0	0	1	3	2	1	34	0.375	5.74479589078e-05
d__Bacteria	k__norank_d__Bacteria	p__Elusimicrobiota	c__Lineage_IIa	o__norank_c__Lineage_IIa	f__norank_o__norank_c__Lineage_IIa	g__norank_f__norank_o__norank_c__Lineage_IIa	s__uncultured_bacterium_g__norank_f__norank_o__norank_c__Lineage_IIa	OTU8576	1	1	4	2	1	1	0	0	1	0	0	0	1	1	0	0	0	0	1	2	3	1	1	5	26	0.625	4.3930792106e-05
d__Bacteria	k__norank_d__Bacteria	p__Proteobacteria	c__Alphaproteobacteria	o__Rhizobiales	f__Beijerinckiaceae	g__unclassified_f__Beijerinckiaceae	s__unclassified_f__Beijerinckiaceae	OTU1866	67	73	183	280	93	294	19	23	3	37	65	25	60	84	51	92	56	45	40	26	34	28	36	35	1749	1	0.00295519059205
d__Bacteria	k__norank_d__Bacteria	p__Acidobacteriota	c__Thermoanaerobaculia	o__Thermoanaerobaculales	f__Thermoanaerobaculaceae	g__TPD-58	s__uncultured_Desulfuromonas_sp._g__TPD-58	OTU8770	0	0	0	0	0	0	0	0	0	0	0	0	2	4	3	12	3	0	2	3	1	5	3	1	39	0.458333	6.5896188159e-05
d__Bacteria	k__norank_d__Bacteria	p__Chloroflexi	c__JG30-KF-CM66	o__norank_c__JG30-KF-CM66	f__norank_o__norank_c__JG30-KF-CM66	g__norank_f__norank_o__norank_c__JG30-KF-CM66	s__unclassified_g__norank_f__norank_o__norank_c__JG30-KF-CM66	OTU2036	1	0	2	3	2	3	5	1	0	15	27	6	0	0	2	0	2	2	2	8	1	11	19	3	115	0.791667	0.000194309272776
d__Bacteria	k__norank_d__Bacteria	p__Firmicutes	c__Bacilli	o__Alicyclobacillales	f__Alicyclobacillaceae	g__Alicyclobacillus	s__Alicyclobacillus_pomorum	OTU6713	0	0	0	0	0	1	2	8	7	3	4	4	5	3	6	4	4	3	0	0	0	0	0	0	54	0.541667	9.12408759124e-05
d__Bacteria	k__norank_d__Bacteria	p__Gemmatimonadota	c__Gemmatimonadetes	o__Gemmatimonadales	f__Gemmatimonadaceae	g__Gemmatimonas	s__uncultured_Gemmatimonadaceae_bacterium_g__Gemmatimonas	OTU455	0	0	0	0	0	0	2	4	5	1	8	18	1	0	0	0	0	0	0	0	0	0	0	0	39	0.291667	6.5896188159e-05
d__Bacteria	k__norank_d__Bacteria	p__Gemmatimonadota	c__Gemmatimonadetes	o__Gemmatimonadales	f__Gemmatimonadaceae	g__norank_f__Gemmatimonadaceae	s__uncultured_bacterium_g__norank_f__Gemmatimonadaceae	OTU4062	0	0	0	0	0	0	0	0	0	0	0	0	0	5	9	0	7	6	0	0	0	0	0	0	27	0.166667	4.56204379562e-05
d__Bacteria	k__norank_d__Bacteria	p__Proteobacteria	c__Gammaproteobacteria	o__Gammaproteobacteria_Incertae_Sedis	f__unclassified_o__Gammaproteobacteria_Incertae_Sedis	g__Acidibacter	s__uncultured_gamma_proteobacterium_g__Acidibacter	OTU1037	0	0	0	0	0	0	37	23	23	43	20	20	0	0	0	0	0	0	0	0	0	0	0	0	166	0.25	0.000280481211138
d__Bacteria	k__norank_d__Bacteria	p__Firmicutes	c__Desulfitobacteriia	o__Desulfitobacteriales	f__Desulfitobacteriaceae	g__Desulfosporosinus	s__uncultured_bacterium_g__Desulfosporosinus	OTU7010	0	0	0	0	0	0	0	0	1	0	0	0	11	14	5	7	11	7	7	5	13	3	7	17	108	0.541667	0.000182481751825
d__Bacteria	k__norank_d__Bacteria	p__Proteobacteria	c__Gammaproteobacteria	o__Burkholderiales	f__SC-I-84	g__norank_f__SC-I-84	s__uncultured_bacterium_g__norank_f__SC-I-84	OTU6671	0	0	0	0	0	0	0	0	0	1	1	0	1	3	8	6	5	7	0	0	0	2	1	0	35	0.416667	5.9137604758e-05
d__Bacteria	k__norank_d__Bacteria	p__Bacteroidota	c__Kryptonia	o__Kryptoniales	f__BSV26	g__norank_f__BSV26	s__uncultured_Chlorobi_bacterium_g__norank_f__BSV26	OTU3397	0	0	0	0	0	0	0	0	0	0	0	0	10	1	8	16	7	6	0	2	0	0	0	0	50	0.291667	8.44822925115e-05
d__Bacteria	k__norank_d__Bacteria	p__Patescibacteria	c__Saccharimonadia	o__Saccharimonadales	f__LWQ8	g__norank_f__LWQ8	s__unclassified_g__norank_f__LWQ8	OTU739	0	0	1	5	4	3	35	13	36	3	5	8	0	0	0	0	0	0	0	0	0	0	0	1	114	0.458333	0.000192619626926
d__Bacteria	k__norank_d__Bacteria	p__Planctomycetota	c__Planctomycetes	o__Isosphaerales	f__Isosphaeraceae	g__Aquisphaera	s__uncultured_bacterium_g__Aquisphaera	OTU1683	37	61	79	23	70	12	4	3	6	0	3	4	3	2	0	5	3	0	17	9	9	19	17	35	421	0.875	0.000711340902947
d__Bacteria	k__norank_d__Bacteria	p__Latescibacterota	c__norank_p__Latescibacterota	o__norank_c__norank_p__Latescibacterota	f__norank_o__norank_c__norank_p__Latescibacterota	g__norank_f__norank_o__norank_c__norank_p__Latescibacterota	s__unclassified_g__norank_f__norank_o__norank_c__norank_p__Latescibacterota	OTU3594	2	2	1	0	2	1	0	0	0	0	0	0	11	2	1	1	3	2	1	3	6	4	3	1	46	0.708333	7.77237091106e-05
d__Bacteria	k__norank_d__Bacteria	p__Acidobacteriota	c__Holophagae	o__Subgroup_7	f__norank_o__Subgroup_7	g__norank_f__norank_o__Subgroup_7	s__uncultured_bacterium_g__norank_f__norank_o__Subgroup_7	OTU1377	5	3	5	5	6	8	0	0	0	1	4	0	12	17	11	19	20	6	3	0	0	0	4	0	129	0.666667	0.00021796431468
d__Bacteria	k__norank_d__Bacteria	p__Actinobacteriota	c__Acidimicrobiia	o__IMCC26256	f__norank_o__IMCC26256	g__norank_f__norank_o__IMCC26256	s__unclassified_g__norank_f__norank_o__IMCC26256	OTU329	0	0	2	2	2	2	4	10	5	1	2	5	0	0	0	0	0	0	0	0	0	0	0	0	35	0.416667	5.9137604758e-05
d__Bacteria	k__norank_d__Bacteria	p__Chloroflexi	c__Ktedonobacteria	o__Ktedonobacterales	f__Ktedonobacteraceae	g__FCPS473	s__uncultured_bacterium_g__FCPS473	OTU1524	19	1	4	5	8	1	0	0	0	0	1	0	0	0	0	0	0	0	0	0	0	0	0	0	39	0.291667	6.5896188159e-05
d__Bacteria	k__norank_d__Bacteria	p__Proteobacteria	c__Gammaproteobacteria	o__Burkholderiales	f__Nitrosomonadaceae	g__mle1-7	s__uncultured_Burkholderiales_bacterium_g__mle1-7	OTU7818	12	13	3	5	2	5	0	0	0	0	0	2	56	77	55	58	38	18	76	119	99	49	71	80	838	0.791667	0.00141592322249
d__Bacteria	k__norank_d__Bacteria	p__WS2	c__norank_p__WS2	o__norank_c__norank_p__WS2	f__norank_o__norank_c__norank_p__WS2	g__norank_f__norank_o__norank_c__norank_p__WS2	s__unclassified_g__norank_f__norank_o__norank_c__norank_p__WS2	OTU8261	0	0	0	0	0	0	0	0	0	0	0	0	0	0	0	3	0	0	24	9	21	9	9	2	77	0.291667	0.000130102730468
d__Bacteria	k__norank_d__Bacteria	p__WS2	c__norank_p__WS2	o__norank_c__norank_p__WS2	f__norank_o__norank_c__norank_p__WS2	g__norank_f__norank_o__norank_c__norank_p__WS2	s__unclassified_g__norank_f__norank_o__norank_c__norank_p__WS2	OTU8262	0	0	0	0	0	0	0	0	0	0	0	0	1	1	0	3	3	1	6	1	14	2	8	4	44	0.458333	7.43444174101e-05
d__Bacteria	k__norank_d__Bacteria	p__Acidobacteriota	c__Vicinamibacteria	o__Vicinamibacterales	f__norank_o__Vicinamibacterales	g__norank_f__norank_o__Vicinamibacterales	s__unclassified_g__norank_f__norank_o__Vicinamibacterales	OTU6659	2	8	2	0	5	0	0	1	0	0	0	1	5	1	4	1	0	3	0	2	0	3	2	2	42	0.625	7.09651257097e-05
d__Bacteria	k__norank_d__Bacteria	p__Acidobacteriota	c__Holophagae	o__Subgroup_7	f__norank_o__Subgroup_7	g__norank_f__norank_o__Subgroup_7	s__unclassified_g__norank_f__norank_o__Subgroup_7	OTU8104	0	1	1	2	4	3	0	0	0	9	2	1	5	3	21	4	3	2	47	44	23	38	15	39	267	0.833333	0.000451135442011
d__Bacteria	k__norank_d__Bacteria	p__Chloroflexi	c__Anaerolineae	o__SBR1031	f__norank_o__SBR1031	g__norank_f__norank_o__SBR1031	s__unclassified_g__norank_f__norank_o__SBR1031	OTU7592	0	0	0	0	0	0	0	0	0	0	0	0	0	4	2	4	1	3	3	2	14	6	7	6	52	0.458333	8.78615842119e-05
d__Bacteria	k__norank_d__Bacteria	p__MBNT15	c__norank_p__MBNT15	o__norank_c__norank_p__MBNT15	f__norank_o__norank_c__norank_p__MBNT15	g__norank_f__norank_o__norank_c__norank_p__MBNT15	s__unclassified_g__norank_f__norank_o__norank_c__norank_p__MBNT15	OTU8247	0	0	0	0	0	0	0	0	0	0	0	0	1	0	0	0	0	0	3	6	3	1	2	10	26	0.291667	4.3930792106e-05
d__Bacteria	k__norank_d__Bacteria	p__Chloroflexi	c__Anaerolineae	o__SBR1031	f__norank_o__SBR1031	g__norank_f__norank_o__SBR1031	s__unclassified_g__norank_f__norank_o__SBR1031	OTU7595	0	0	0	0	1	0	0	0	0	0	0	0	0	0	0	0	0	2	6	9	8	11	1	1	39	0.333333	6.5896188159e-05
d__Bacteria	k__norank_d__Bacteria	p__Acidobacteriota	c__Acidobacteriae	o__Bryobacterales	f__Bryobacteraceae	g__Bryobacter	s__unclassified_g__Bryobacter	OTU7015	4	3	7	5	6	2	6	7	1	15	9	6	19	17	29	10	18	39	22	9	9	7	7	9	266	1	0.000449445796161
d__Bacteria	k__norank_d__Bacteria	p__Firmicutes	c__Clostridia	o__norank_c__Clostridia	f__Gracilibacteraceae	g__Lutispora	s__uncultured_Gracilibacteraceae_bacterium	OTU8437	0	1	0	0	0	0	0	0	0	0	1	1	19	11	5	4	6	7	9	9	16	14	4	49	156	0.625	0.000263584752636
d__Bacteria	k__norank_d__Bacteria	p__Actinobacteriota	c__Thermoleophilia	o__Solirubrobacterales	f__67-14	g__norank_f__67-14	s__uncultured_bacterium_g__norank_f__67-14	OTU1763	4	15	6	14	15	13	11	2	0	34	40	13	20	17	10	3	10	5	3	4	0	2	7	0	248	0.875	0.000419032170857
d__Bacteria	k__norank_d__Bacteria	p__Bacteroidota	c__Bacteroidia	o__Flavobacteriales	f__Flavobacteriaceae	g__Flavobacterium	s__unclassified_g__Flavobacterium	OTU1634	1	1	2	1	5	4	0	1	0	0	0	0	0	1	0	0	0	0	0	0	0	0	0	0	16	0.333333	2.70343336037e-05
d__Bacteria	k__norank_d__Bacteria	p__Chloroflexi	c__Anaerolineae	o__Anaerolineales	f__Anaerolineaceae	g__norank_f__Anaerolineaceae	s__uncultured_sludge_bacterium_S41	OTU3015	4	1	2	0	0	0	0	0	0	0	0	0	27	10	1	3	12	19	0	0	0	0	0	0	79	0.375	0.000133482022168
d__Bacteria	k__norank_d__Bacteria	p__Actinobacteriota	c__Actinobacteria	o__Micrococcales	f__Microbacteriaceae	g__Cryobacterium	s__unclassified_g__Cryobacterium	OTU3427	58	38	17	26	36	22	25	40	34	26	18	61	35	107	89	101	246	192	1	1	0	2	5	1	1181	0.958333	0.00199547174912
d__Bacteria	k__norank_d__Bacteria	p__Actinobacteriota	c__Acidimicrobiia	o__Microtrichales	f__Microtrichaceae	g__IMCC26207	s__metagenome_g__IMCC26207	OTU3034	0	0	0	0	0	0	0	0	0	0	0	0	1	2	6	2	7	5	0	0	0	0	0	0	23	0.25	3.88618545553e-05
d__Bacteria	k__norank_d__Bacteria	p__WPS-2	c__norank_p__WPS-2	o__norank_c__norank_p__WPS-2	f__norank_o__norank_c__norank_p__WPS-2	g__norank_f__norank_o__norank_c__norank_p__WPS-2	s__uncultured_bacterium_g__norank_f__norank_o__norank_c__norank_p__WPS-2	OTU328	0	0	0	0	0	0	19	3	2	7	4	1	2	2	8	22	8	3	3	9	17	6	14	10	140	0.75	0.000236550419032
d__Bacteria	k__norank_d__Bacteria	p__Chloroflexi	c__Anaerolineae	o__norank_c__Anaerolineae	f__norank_o__norank_c__Anaerolineae	g__norank_f__norank_o__norank_c__Anaerolineae	s__uncultured_Bellilinea_sp._g__norank_f__norank	OTU841	0	0	1	1	2	0	0	0	0	1	2	2	0	1	1	0	0	0	11	19	3	9	12	11	76	0.583333	0.000128413084617
d__Bacteria	k__norank_d__Bacteria	p__Acidobacteriota	c__Vicinamibacteria	o__Subgroup_17	f__norank_o__Subgroup_17	g__norank_f__norank_o__Subgroup_17	s__uncultured_Acidobacteria_bacterium_g__norank_f__norank_o__Subgroup_17	OTU7051	2	3	1	0	2	0	0	0	0	1	0	0	1	1	2	2	0	1	3	0	14	1	4	4	42	0.625	7.09651257097e-05
d__Bacteria	k__norank_d__Bacteria	p__Actinobacteriota	c__Thermoleophilia	o__Solirubrobacterales	f__67-14	g__norank_f__67-14	s__uncultured_actinobacterium_g__norank_f__67-14	OTU1579	5	2	2	5	4	3	0	0	0	0	2	0	0	1	1	0	1	0	0	0	0	0	0	0	26	0.416667	4.3930792106e-05
d__Bacteria	k__norank_d__Bacteria	p__Proteobacteria	c__Gammaproteobacteria	o__Burkholderiales	f__Comamonadaceae	g__Rhizobacter	s__unclassified_g__Rhizobacter	OTU6107	3	0	3	2	0	1	0	0	0	0	0	0	6	3	12	6	31	12	6	3	1	2	3	4	98	0.666667	0.000165585293323
d__Bacteria	k__norank_d__Bacteria	p__Acidobacteriota	c__Vicinamibacteria	o__Vicinamibacterales	f__norank_o__Vicinamibacterales	g__norank_f__norank_o__Vicinamibacterales	s__uncultured_Acidobacteriales_bacterium_g__norank_f__norank_o__Vicinamibacterales	OTU7870	0	4	0	1	3	0	1	0	0	1	1	4	6	12	10	8	10	14	18	21	49	41	17	16	237	0.791667	0.000400446066504
d__Bacteria	k__norank_d__Bacteria	p__Proteobacteria	c__Gammaproteobacteria	o__Burkholderiales	f__A21b	g__norank_f__A21b	s__uncultured_Rhodocyclaceae_bacterium_g__norank_f__A21b	OTU1017	12	23	32	27	24	36	7	0	0	4	5	3	2	1	7	2	3	2	0	0	1	0	1	0	192	0.75	0.000324412003244
d__Bacteria	k__norank_d__Bacteria	p__Elusimicrobiota	c__Lineage_IIa	o__norank_c__Lineage_IIa	f__norank_o__norank_c__Lineage_IIa	g__norank_f__norank_o__norank_c__Lineage_IIa	s__uncultured_bacterium_g__norank_f__norank_o__norank_c__Lineage_IIa	OTU1533	11	4	6	3	7	2	0	0	0	0	0	0	0	0	0	1	0	0	2	0	0	0	0	0	36	0.333333	6.08272506083e-05
d__Bacteria	k__norank_d__Bacteria	p__Proteobacteria	c__Gammaproteobacteria	o__Burkholderiales	f__Rhodocyclaceae	g__unclassified_f__Rhodocyclaceae	s__unclassified_f__Rhodocyclaceae	OTU2675	0	0	0	0	0	0	0	0	0	0	0	0	0	0	4	19	9	32	2	0	1	2	0	0	69	0.291667	0.000116585563666
d__Bacteria	k__norank_d__Bacteria	p__Firmicutes	c__Bacilli	o__Bacillales	f__Planococcaceae	g__unclassified_f__Planococcaceae	s__unclassified_f__Planococcaceae	OTU5073	10	3	0	2	5	5	0	1	1	3	1	0	0	0	0	1	1	1	3	2	6	1	5	3	54	0.75	9.12408759124e-05
d__Bacteria	k__norank_d__Bacteria	p__Myxococcota	c__Myxococcia	o__Myxococcales	f__Anaeromyxobacteraceae	g__Anaeromyxobacter	s__uncultured_bacterium_g__Anaeromyxobacter	OTU7609	0	0	0	0	1	0	0	0	0	0	0	0	10	3	6	14	13	4	5	8	0	8	7	19	98	0.5	0.000165585293323
d__Bacteria	k__norank_d__Bacteria	p__Firmicutes	c__Desulfitobacteriia	o__Desulfitobacteriales	f__Desulfitobacteriaceae	g__Desulfosporosinus	s__unclassified_g__Desulfosporosinus	OTU8640	0	0	0	0	0	0	0	0	0	0	0	0	3	1	1	4	3	1	1	10	2	5	2	3	36	0.5	6.08272506083e-05
d__Bacteria	k__norank_d__Bacteria	p__Actinobacteriota	c__Acidimicrobiia	o__IMCC26256	f__norank_o__IMCC26256	g__norank_f__norank_o__IMCC26256	s__unclassified_g__norank_f__norank_o__IMCC26256	OTU1458	50	71	55	72	48	59	35	42	32	45	48	39	44	16	29	16	31	8	97	89	126	54	76	200	1382	1	0.00233509056502
d__Bacteria	k__norank_d__Bacteria	p__Proteobacteria	c__Gammaproteobacteria	o__Burkholderiales	f__Nitrosomonadaceae	g__MND1	s__metagenome_g__MND1	OTU414	2	5	3	3	3	1	2	0	0	5	3	3	2	5	4	1	6	3	1	0	0	0	3	0	55	0.75	9.29305217626e-05
d__Bacteria	k__norank_d__Bacteria	p__Actinobacteriota	c__Actinobacteria	o__Pseudonocardiales	f__Pseudonocardiaceae	g__Pseudonocardia	s__uncultured_bacterium_g__Pseudonocardia	OTU789	66	24	12	12	9	6	0	0	0	1	2	1	8	10	0	3	5	2	6	3	0	3	6	0	179	0.75	0.000302446607191
d__Bacteria	k__norank_d__Bacteria	p__Desulfobacterota	c__Desulfovibrionia	o__Desulfovibrionales	f__Desulfovibrionaceae	g__Desulfovibrio	s__Desulfovibrio_sp._enrichment_culture_clone_AP-FeEnrich15	OTU8296	0	0	0	0	0	0	0	0	0	0	0	0	7	1	4	13	8	0	6	3	7	0	3	5	57	0.416667	9.63098134631e-05
d__Bacteria	k__norank_d__Bacteria	p__MBNT15	c__norank_p__MBNT15	o__norank_c__norank_p__MBNT15	f__norank_o__norank_c__norank_p__MBNT15	g__norank_f__norank_o__norank_c__norank_p__MBNT15	s__uncultured_bacterium_g__norank_f__norank_o__norank_c__norank_p__MBNT15	OTU8292	1	0	0	0	0	0	0	0	0	0	0	0	0	0	0	0	1	0	5	6	9	5	3	19	49	0.333333	8.27926466613e-05
d__Bacteria	k__norank_d__Bacteria	p__Proteobacteria	c__Alphaproteobacteria	o__Micropepsales	f__Micropepsaceae	g__Rhizomicrobium	s__uncultured_bacterium_g__Rhizomicrobium	OTU8172	0	0	0	0	0	0	0	2	6	1	0	0	1	2	0	0	1	8	4	2	0	1	0	6	34	0.458333	5.74479589078e-05
d__Bacteria	k__norank_d__Bacteria	p__Bacteroidota	c__Bacteroidia	o__Sphingobacteriales	f__CWT_CU03-E12	g__norank_f__CWT_CU03-E12	s__unclassified_g__norank_f__CWT_CU03-E12	OTU602	0	0	0	2	0	0	18	19	5	20	10	6	0	0	0	0	0	0	1	0	0	0	0	0	81	0.333333	0.000136861313869
d__Bacteria	k__norank_d__Bacteria	p__Acidobacteriota	c__Acidobacteriae	o__Acidobacteriales	f__Acidobacteriaceae_Subgroup_1	g__Granulicella	s__uncultured_Acidobacteria_bacterium_g__Granulicella	OTU630	1	2	1	0	1	0	39	63	32	22	3	31	0	0	1	0	0	0	1	0	0	1	2	0	200	0.583333	0.000337929170046
d__Bacteria	k__norank_d__Bacteria	p__Chloroflexi	c__Ktedonobacteria	o__Ktedonobacterales	f__JG30-KF-AS9	g__norank_f__JG30-KF-AS9	s__unclassified_g__norank_f__JG30-KF-AS9	OTU519	0	0	0	0	0	0	45	27	52	46	10	27	0	0	0	0	0	0	0	0	0	0	0	0	207	0.25	0.000349756690998
d__Bacteria	k__norank_d__Bacteria	p__Acidobacteriota	c__Vicinamibacteria	o__Vicinamibacterales	f__Vicinamibacteraceae	g__norank_f__Vicinamibacteraceae	s__uncultured_Acidobacteriales_bacterium_g__norank_f__Vicinamibacteraceae	OTU5873	1	2	2	0	3	0	0	0	0	0	0	0	28	14	6	1	5	18	0	0	0	0	0	0	80	0.416667	0.000135171668018
d__Bacteria	k__norank_d__Bacteria	p__Myxococcota	c__Myxococcia	o__Myxococcales	f__Myxococcaceae	g__P3OB-42	s__unclassified_g__P3OB-42	OTU1314	26	18	14	23	24	33	9	3	0	16	25	5	54	52	40	35	35	15	20	4	7	6	4	8	476	0.958333	0.000804271424709
d__Bacteria	k__norank_d__Bacteria	p__Chloroflexi	c__OLB14	o__norank_c__OLB14	f__norank_o__norank_c__OLB14	g__norank_f__norank_o__norank_c__OLB14	s__uncultured_bacterium_g__norank_f__norank_o__norank_c__OLB14	OTU1097	0	0	0	0	0	0	95	80	93	26	28	44	0	0	0	0	0	0	0	0	0	0	0	0	366	0.25	0.000618410381184
d__Bacteria	k__norank_d__Bacteria	p__Chloroflexi	c__Anaerolineae	o__SBR1031	f__norank_o__SBR1031	g__norank_f__norank_o__SBR1031	s__uncultured_Gemmatimonadetes_bacterium_g__norank_f__norank	OTU6645	1	1	5	0	0	1	0	0	0	0	0	0	0	0	0	0	0	0	4	0	0	0	0	0	12	0.208333	2.02757502028e-05
d__Bacteria	k__norank_d__Bacteria	p__Myxococcota	c__Polyangia	o__Haliangiales	f__Haliangiaceae	g__Haliangium	s__uncultured_bacterium_g__Haliangium	OTU1685	2	8	1	4	5	3	1	0	0	0	0	0	0	0	0	0	0	0	0	0	0	1	1	1	27	0.416667	4.56204379562e-05
d__Bacteria	k__norank_d__Bacteria	p__Proteobacteria	c__Alphaproteobacteria	o__Acetobacterales	f__Acetobacteraceae	g__norank_f__Acetobacteraceae	s__unclassified_g__norank_f__Acetobacteraceae	OTU3437	0	0	2	0	2	0	24	8	18	8	8	24	2	0	1	0	1	0	2	1	0	0	3	1	105	0.625	0.000177412814274
d__Bacteria	k__norank_d__Bacteria	p__Actinobacteriota	c__Actinobacteria	o__Frankiales	f__Frankiaceae	g__Jatrophihabitans	s__unclassified_g__Jatrophihabitans	OTU6733	7	6	4	6	2	10	13	9	3	15	10	13	11	10	6	7	4	4	5	15	2	1	23	6	192	1	0.000324412003244
d__Bacteria	k__norank_d__Bacteria	p__Firmicutes	c__Bacilli	o__Thermoactinomycetales	f__Thermoactinomycetaceae	g__Geothermomicrobium	s__uncultured_bacterium_g__Geothermomicrobium	OTU637	0	0	0	0	0	0	3	0	0	1	0	1	0	0	0	0	0	0	3	3	1	5	11	3	31	0.375	5.23790213571e-05
d__Bacteria	k__norank_d__Bacteria	p__Patescibacteria	c__Saccharimonadia	o__Saccharimonadales	f__WWH38	g__norank_f__WWH38	s__uncultured_Candidatus_Saccharibacteria_bacterium_g__norank_f__WWH38	OTU742	0	0	0	0	0	1	19	24	32	12	21	15	0	0	0	0	0	0	0	0	0	0	0	0	124	0.291667	0.000209516085428
d__Bacteria	k__norank_d__Bacteria	p__Chloroflexi	c__AD3	o__norank_c__AD3	f__norank_o__norank_c__AD3	g__norank_f__norank_o__norank_c__AD3	s__uncultured_bacterium_g__norank_f__norank_o__norank_c__AD3	OTU474	0	1	25	23	4	17	120	79	69	129	191	92	1	7	6	0	1	4	8	9	9	10	8	5	818	0.916667	0.00138213030549
d__Bacteria	k__norank_d__Bacteria	p__Spirochaetota	c__Spirochaetia	o__Spirochaetales	f__Spirochaetaceae	g__norank_f__Spirochaetaceae	s__uncultured_soil_bacterium_g__norank_f__Spirochaetaceae	OTU8798	0	0	0	0	0	0	0	0	0	0	0	0	5	1	4	13	3	6	0	4	1	2	2	2	43	0.458333	7.26547715599e-05
d__Bacteria	k__norank_d__Bacteria	p__Proteobacteria	c__Alphaproteobacteria	o__Rhizobiales	f__Hyphomicrobiaceae	g__Hyphomicrobium	s__unclassified_g__Hyphomicrobium	OTU3644	0	0	0	0	0	0	0	0	0	0	0	0	0	0	7	3	5	7	0	3	3	2	2	3	35	0.375	5.9137604758e-05
d__Bacteria	k__norank_d__Bacteria	p__Methylomirabilota	c__Methylomirabilia	o__Rokubacteriales	f__norank_o__Rokubacteriales	g__norank_f__norank_o__Rokubacteriales	s__uncultured_bacterium_g__norank_f__norank_o__Rokubacteriales	OTU1500	30	19	15	18	20	35	1	2	0	30	17	38	0	0	1	0	0	1	4	12	0	5	8	5	261	0.75	0.00044099756691
d__Bacteria	k__norank_d__Bacteria	p__Acidobacteriota	c__Acidobacteriae	o__Subgroup_2	f__norank_o__Subgroup_2	g__norank_f__norank_o__Subgroup_2	s__unclassified_g__norank_f__norank_o__Subgroup_2	OTU1468	9	19	42	13	58	6	1	0	0	1	0	0	0	4	5	8	5	0	3	2	7	11	1	4	199	0.75	0.000336239524196
d__Bacteria	k__norank_d__Bacteria	p__Chloroflexi	c__AD3	o__norank_c__AD3	f__norank_o__norank_c__AD3	g__norank_f__norank_o__norank_c__AD3	s__unclassified_g__norank_f__norank_o__norank_c__AD3	OTU544	0	0	2	2	0	3	8	4	3	26	30	17	0	0	0	0	2	3	2	10	5	8	7	1	133	0.708333	0.000224722898081
d__Bacteria	k__norank_d__Bacteria	p__Gemmatimonadota	c__Gemmatimonadetes	o__Gemmatimonadales	f__Gemmatimonadaceae	g__Gemmatimonas	s__uncultured_Gemmatimonadetes_bacterium_g__Gemmatimonas	OTU683	0	0	0	0	0	2	36	70	55	41	48	62	48	6	3	4	3	6	0	1	0	1	1	2	389	0.708333	0.000657272235739
d__Bacteria	k__norank_d__Bacteria	p__Patescibacteria	c__Parcubacteria	o__norank_c__Parcubacteria	f__norank_o__norank_c__Parcubacteria	g__norank_f__norank_o__norank_c__Parcubacteria	s__uncultured_bacterium_g__norank_f__norank_o__norank_c__Parcubacteria	OTU8407	0	0	0	0	0	0	0	0	0	0	0	0	0	0	0	0	0	0	6	4	1	5	0	3	19	0.208333	3.21032711544e-05
d__Bacteria	k__norank_d__Bacteria	p__Acidobacteriota	c__Vicinamibacteria	o__Vicinamibacterales	f__norank_o__Vicinamibacterales	g__norank_f__norank_o__Vicinamibacterales	s__uncultured_Acidobacteriaceae_bacterium_g__norank_f__norank_o__Vicinamibacterales	OTU5672	0	0	0	0	0	0	0	0	0	0	0	0	29	10	10	14	12	22	0	1	0	3	1	3	105	0.416667	0.000177412814274
d__Bacteria	k__norank_d__Bacteria	p__Chloroflexi	c__OLB14	o__norank_c__OLB14	f__norank_o__norank_c__OLB14	g__norank_f__norank_o__norank_c__OLB14	s__metagenome_g__norank_f__norank_o__norank_c__OLB14	OTU6648	1	0	1	2	0	1	0	0	0	0	0	0	7	0	0	0	1	1	4	2	0	0	1	5	26	0.458333	4.3930792106e-05
d__Bacteria	k__norank_d__Bacteria	p__Actinobacteriota	c__Thermoleophilia	o__Gaiellales	f__norank_o__Gaiellales	g__norank_f__norank_o__Gaiellales	s__unclassified_g__norank_f__norank_o__Gaiellales	OTU1187	0	0	0	0	0	0	1	9	6	4	2	3	0	0	0	0	0	0	0	0	0	0	0	0	25	0.25	4.22411462557e-05
d__Bacteria	k__norank_d__Bacteria	p__Acidobacteriota	c__Acidobacteriae	o__Bryobacterales	f__Bryobacteraceae	g__Bryobacter	s__uncultured_bacterium_g__Bryobacter	OTU6889	0	1	0	0	0	0	0	0	0	5	0	2	7	5	7	5	3	1	11	9	8	13	4	10	91	0.625	0.000153757772371
d__Bacteria	k__norank_d__Bacteria	p__Actinobacteriota	c__MB-A2-108	o__norank_c__MB-A2-108	f__norank_o__norank_c__MB-A2-108	g__norank_f__norank_o__norank_c__MB-A2-108	s__uncultured_actinobacterium_g__norank_f__norank_o__norank_c__MB-A2-108	OTU1706	153	89	17	12	43	5	0	0	0	2	2	2	13	16	6	11	8	12	5	6	1	8	9	5	425	0.875	0.000718099486348
d__Bacteria	k__norank_d__Bacteria	p__Actinobacteriota	c__Acidimicrobiia	o__IMCC26256	f__norank_o__IMCC26256	g__norank_f__norank_o__IMCC26256	s__uncultured_Acidimicrobiales_bacterium_g__norank_f__norank	OTU1641	19	32	14	21	22	18	6	8	1	1	6	1	4	5	3	1	1	1	1	1	5	0	2	4	177	0.958333	0.000299067315491
d__Bacteria	k__norank_d__Bacteria	p__Desulfobacterota	c__Desulfobacteria	o__Desulfobacterales	f__Desulfobacteraceae	g__norank_f__Desulfobacteraceae	s__uncultured_Desulfobacula_sp._g__norank	OTU4092	0	0	0	0	0	0	0	0	0	0	0	0	10	4	3	4	3	16	0	0	0	0	0	0	40	0.25	6.75858340092e-05
d__Bacteria	k__norank_d__Bacteria	p__Proteobacteria	c__Alphaproteobacteria	o__Rhizobiales	f__D05-2	g__norank_f__D05-2	s__uncultured_bacterium_g__norank_f__D05-2	OTU383	0	0	0	0	0	0	6	12	4	4	7	4	0	0	0	0	0	0	0	0	0	0	0	0	37	0.25	6.25168964585e-05
d__Bacteria	k__norank_d__Bacteria	p__Chloroflexi	c__Anaerolineae	o__SBR1031	f__A4b	g__norank_f__A4b	s__uncultured_sludge_bacterium_H8	OTU3683	2	0	0	0	0	0	0	0	0	0	0	0	3	6	3	0	7	12	0	0	0	0	0	0	33	0.25	5.57583130576e-05
d__Bacteria	k__norank_d__Bacteria	p__Proteobacteria	c__Alphaproteobacteria	o__Rhizobiales	f__Rhodomicrobiaceae	g__Rhodomicrobium	s__uncultured_Rhodomicrobium_sp._g__Rhodomicrobium	OTU663	0	1	1	7	8	3	3	1	0	2	10	2	31	13	17	37	34	12	37	17	13	38	28	47	362	0.916667	0.000611651797783
d__Bacteria	k__norank_d__Bacteria	p__Acidobacteriota	c__Acidobacteriae	o__Solibacterales	f__Solibacteraceae	g__Candidatus_Solibacter	s__uncultured_Acidobacteria_bacterium_g__Candidatus_Solibacter	OTU1649	57	132	80	64	115	73	0	0	0	4	1	1	117	51	72	51	56	42	93	80	110	46	61	66	1372	0.875	0.00231819410652
d__Bacteria	k__norank_d__Bacteria	p__Actinobacteriota	c__Acidimicrobiia	o__unclassified_c__Acidimicrobiia	f__unclassified_c__Acidimicrobiia	g__unclassified_c__Acidimicrobiia	s__unclassified_c__Acidimicrobiia	OTU1730	12	6	5	4	1	1	0	0	0	0	1	0	0	0	0	0	0	0	0	0	0	0	0	0	30	0.291667	5.06893755069e-05
d__Bacteria	k__norank_d__Bacteria	p__Actinobacteriota	c__Thermoleophilia	o__Gaiellales	f__Gaiellaceae	g__Gaiella	s__unclassified_g__Gaiella	OTU313	2	0	3	3	1	2	3	1	1	7	14	7	0	0	0	1	0	0	0	2	2	0	3	3	55	0.666667	9.29305217626e-05
d__Bacteria	k__norank_d__Bacteria	p__Acidobacteriota	c__Vicinamibacteria	o__Vicinamibacterales	f__Vicinamibacteraceae	g__norank_f__Vicinamibacteraceae	s__unclassified_g__norank_f__Vicinamibacteraceae	OTU5824	6	2	0	1	5	0	0	0	0	0	0	0	20	26	7	6	8	11	0	0	0	0	1	0	93	0.458333	0.000157137064071
d__Bacteria	k__norank_d__Bacteria	p__Patescibacteria	c__ABY1	o__Candidatus_Falkowbacteria	f__norank_o__Candidatus_Falkowbacteria	g__norank_f__norank_o__Candidatus_Falkowbacteria	s__Candidatus_Falkowbacteria_bacterium_GW2011_GWA2_41_14	OTU8468	0	0	0	0	0	0	0	0	0	0	0	0	7	1	0	1	1	6	2	1	2	1	4	2	28	0.458333	4.73100838064e-05
d__Bacteria	k__norank_d__Bacteria	p__Actinobacteriota	c__Acidimicrobiia	o__norank_c__Acidimicrobiia	f__norank_o__norank_c__Acidimicrobiia	g__norank_f__norank_o__norank_c__Acidimicrobiia	s__uncultured_bacterium_g__norank_f__norank_o__norank_c__Acidimicrobiia	OTU444	5	9	9	13	13	6	9	11	0	21	27	23	0	2	9	1	1	1	0	9	5	5	12	0	191	0.833333	0.000322722357394
d__Bacteria	k__norank_d__Bacteria	p__Actinobacteriota	c__Coriobacteriia	o__OPB41	f__norank_o__OPB41	g__norank_f__norank_o__OPB41	s__unclassified_g__norank_f__norank_o__OPB41	OTU7961	0	0	0	0	0	0	0	0	0	0	0	0	13	23	17	24	12	37	23	15	38	26	32	23	283	0.5	0.000478169775615
d__Bacteria	k__norank_d__Bacteria	p__Proteobacteria	c__Gammaproteobacteria	o__Burkholderiales	f__SC-I-84	g__norank_f__SC-I-84	s__unclassified_g__norank_f__SC-I-84	OTU726	0	0	0	0	0	0	16	18	35	11	13	20	0	0	0	0	0	0	0	0	0	0	0	0	113	0.25	0.000190929981076
d__Bacteria	k__norank_d__Bacteria	p__Patescibacteria	c__unclassified_p__Patescibacteria	o__unclassified_p__Patescibacteria	f__unclassified_p__Patescibacteria	g__unclassified_p__Patescibacteria	s__unclassified_p__Patescibacteria	OTU7926	0	0	0	0	0	0	0	0	0	0	0	0	1	0	0	1	1	1	23	2	8	3	4	6	50	0.416667	8.44822925115e-05
d__Bacteria	k__norank_d__Bacteria	p__Methylomirabilota	c__Methylomirabilia	o__Rokubacteriales	f__WX65	g__norank_f__WX65	s__uncultured_bacterium_g__norank_f__WX65	OTU7706	0	2	0	3	1	0	0	1	1	5	6	20	0	0	0	0	0	1	4	1	1	1	7	2	56	0.625	9.46201676129e-05
d__Bacteria	k__norank_d__Bacteria	p__Acidobacteriota	c__Acidobacteriae	o__Acidobacteriales	f__norank_o__Acidobacteriales	g__norank_f__norank_o__Acidobacteriales	s__unclassified_g__norank_f__norank_o__Acidobacteriales	OTU1815	60	65	83	32	74	10	102	89	17	197	143	215	39	70	58	82	42	41	115	106	135	156	223	171	2325	1	0.00392842660178
d__Bacteria	k__norank_d__Bacteria	p__Patescibacteria	c__Saccharimonadia	o__Saccharimonadales	f__LWQ8	g__norank_f__LWQ8	s__uncultured_bacterium_g__norank_f__LWQ8	OTU517	0	0	0	1	0	0	6	3	2	10	2	5	0	0	0	0	0	0	0	0	0	0	0	0	29	0.291667	4.89997296567e-05
d__Bacteria	k__norank_d__Bacteria	p__Bacteroidota	c__Bacteroidia	o__Cytophagales	f__Microscillaceae	g__norank_f__Microscillaceae	s__unclassified_g__norank_f__Microscillaceae	OTU1890	43	11	18	18	13	2	0	0	0	0	0	0	0	0	0	0	0	0	2	0	0	0	0	0	107	0.291667	0.000180792105975
d__Bacteria	k__norank_d__Bacteria	p__Actinobacteriota	c__Acidimicrobiia	o__Microtrichales	f__norank_o__Microtrichales	g__norank_f__norank_o__Microtrichales	s__metagenome_g__norank_f__norank_o__Microtrichales	OTU7057	10	5	5	6	3	4	0	1	0	0	0	0	3	2	2	2	1	1	3	1	0	0	0	0	49	0.625	8.27926466613e-05
d__Bacteria	k__norank_d__Bacteria	p__Actinobacteriota	c__Actinobacteria	o__Frankiales	f__Geodermatophilaceae	g__Blastococcus	s__uncultured_bacterium_g__Blastococcus	OTU6643	13	8	3	7	7	11	38	115	115	74	49	68	95	40	84	56	103	110	0	0	0	0	1	0	997	0.791667	0.00168457691268
d__Bacteria	k__norank_d__Bacteria	p__Bacteroidota	c__Bacteroidia	o__Sphingobacteriales	f__Lentimicrobiaceae	g__norank_f__Lentimicrobiaceae	s__uncultured_bacterium_g__norank_f__Lentimicrobiaceae	OTU3852	0	0	0	0	0	0	0	0	0	0	0	0	3	4	7	10	3	1	2	1	6	1	1	1	40	0.5	6.75858340092e-05
d__Bacteria	k__norank_d__Bacteria	p__Firmicutes	c__Bacilli	o__Alicyclobacillales	f__Alicyclobacillaceae	g__Alicyclobacillus	s__uncultured_Alicyclobacillaceae_bacterium_g__Alicyclobacillus	OTU7093	0	0	0	0	0	0	0	2	0	1	1	0	10	5	7	2	2	1	0	0	0	0	0	0	31	0.375	5.23790213571e-05
d__Bacteria	k__norank_d__Bacteria	p__Chloroflexi	c__Ktedonobacteria	o__B12-WMSP1	f__norank_o__B12-WMSP1	g__norank_f__norank_o__B12-WMSP1	s__uncultured_Chloroflexi_bacterium_g__norank_f__norank_o__B12-WMSP1	OTU1248	0	0	18	17	3	7	1	3	4	1	0	2	0	0	0	0	0	0	0	0	0	1	2	1	60	0.5	0.000101378751014
d__Bacteria	k__norank_d__Bacteria	p__Desulfobacterota	c__Syntrophia	o__Syntrophales	f__Syntrophaceae	g__Syntrophus	s__unclassified_g__Syntrophus	OTU3825	0	0	0	0	0	0	0	0	0	0	0	0	2	14	2	10	1	3	0	0	13	1	11	1	58	0.416667	9.79994593133e-05
d__Bacteria	k__norank_d__Bacteria	p__MBNT15	c__norank_p__MBNT15	o__norank_c__norank_p__MBNT15	f__norank_o__norank_c__norank_p__MBNT15	g__norank_f__norank_o__norank_c__norank_p__MBNT15	s__uncultured_bacterium_g__norank_f__norank_o__norank_c__norank_p__MBNT15	OTU1487	16	23	18	13	18	16	2	1	0	4	8	0	6	4	10	8	8	8	2	2	0	2	0	4	173	0.833333	0.00029230873209
d__Bacteria	k__norank_d__Bacteria	p__Chloroflexi	c__Anaerolineae	o__SBR1031	f__A4b	g__norank_f__A4b	s__uncultured_bacterium_g__norank_f__A4b	OTU3962	0	3	4	0	0	0	0	0	0	0	0	0	0	6	3	4	4	6	0	0	0	0	0	0	30	0.291667	5.06893755069e-05
d__Bacteria	k__norank_d__Bacteria	p__Desulfobacterota	c__Desulfobulbia	o__Desulfobulbales	f__Desulfocapsaceae	g__norank_f__Desulfocapsaceae	s__unclassified_g__norank_f__Desulfocapsaceae	OTU3552	0	0	0	0	0	0	0	0	0	0	0	0	46	10	12	16	37	36	1	0	0	0	0	0	158	0.291667	0.000266964044336
d__Bacteria	k__norank_d__Bacteria	p__Firmicutes	c__Clostridia	o__Clostridiales	f__Clostridiaceae	g__Clostridium_sensu_stricto_10	s__unclassified_g__Clostridium_sensu_stricto_10	OTU6951	0	0	0	0	0	0	0	10	4	2	5	1	1	0	6	2	2	0	11	2	2	4	0	3	55	0.583333	9.29305217626e-05
d__Bacteria	k__norank_d__Bacteria	p__Methylomirabilota	c__Methylomirabilia	o__Rokubacteriales	f__norank_o__Rokubacteriales	g__norank_f__norank_o__Rokubacteriales	s__uncultured_bacterium_g__norank_f__norank_o__Rokubacteriales	OTU749	0	0	0	0	0	0	2	0	0	7	6	8	0	0	0	0	0	0	0	0	0	0	0	0	23	0.166667	3.88618545553e-05
d__Bacteria	k__norank_d__Bacteria	p__Myxococcota	c__Polyangia	o__Haliangiales	f__Haliangiaceae	g__Haliangium	s__uncultured_Haliangium_sp.	OTU689	4	0	1	3	1	5	21	42	7	13	15	12	0	0	0	0	0	1	0	1	1	0	0	1	128	0.625	0.000216274668829
d__Bacteria	k__norank_d__Bacteria	p__Methylomirabilota	c__Methylomirabilia	o__Rokubacteriales	f__norank_o__Rokubacteriales	g__norank_f__norank_o__Rokubacteriales	s__uncultured_bacterium_g__norank_f__norank_o__Rokubacteriales	OTU746	40	22	17	21	21	17	12	3	1	27	41	26	10	9	35	24	20	13	55	64	62	35	42	71	688	1	0.00116247634496
d__Bacteria	k__norank_d__Bacteria	p__Chloroflexi	c__Ktedonobacteria	o__Ktedonobacterales	f__Ktedonobacteraceae	g__unclassified_f__Ktedonobacteraceae	s__unclassified_f__Ktedonobacteraceae	OTU1144	0	7	0	0	0	0	0	0	1	3	1	4	0	0	0	0	0	0	0	0	0	0	5	0	21	0.25	3.54825628548e-05
d__Bacteria	k__norank_d__Bacteria	p__Actinobacteriota	c__Acidimicrobiia	o__IMCC26256	f__norank_o__IMCC26256	g__norank_f__norank_o__IMCC26256	s__uncultured_actinobacterium_g__norank_f__norank_o__IMCC26256	OTU5463	12	8	1	2	4	1	0	0	0	0	0	0	0	0	0	0	0	0	0	0	0	0	0	0	28	0.25	4.73100838064e-05
d__Bacteria	k__norank_d__Bacteria	p__Verrucomicrobiota	c__Verrucomicrobiae	o__Chthoniobacterales	f__Chthoniobacteraceae	g__Candidatus_Udaeobacter	s__unclassified_g__Candidatus_Udaeobacter	OTU1348	64	208	227	32	262	23	164	7	21	98	88	60	81	81	69	46	34	54	72	88	294	223	178	231	2705	1	0.00457049202487
d__Bacteria	k__norank_d__Bacteria	p__Chloroflexi	c__Ktedonobacteria	o__Ktedonobacterales	f__JG30-KF-AS9	g__norank_f__JG30-KF-AS9	s__unclassified_g__norank_f__JG30-KF-AS9	OTU706	0	0	0	0	0	0	29	31	10	20	2	19	0	0	0	0	0	0	0	0	0	0	0	0	111	0.25	0.000187550689376
d__Bacteria	k__norank_d__Bacteria	p__Proteobacteria	c__Gammaproteobacteria	o__Burkholderiales	f__A21b	g__norank_f__A21b	s__uncultured_Rhodocyclaceae_bacterium_g__norank_f__A21b	OTU1070	1	1	0	1	0	0	4	0	1	6	10	1	6	11	14	6	7	2	0	0	0	0	0	1	72	0.625	0.000121654501217
d__Bacteria	k__norank_d__Bacteria	p__Proteobacteria	c__Alphaproteobacteria	o__Rhizobiales	f__Xanthobacteraceae	g__Rhodoplanes	s__unclassified_g__Rhodoplanes	OTU1402	74	98	44	49	49	44	0	0	0	1	0	0	77	45	19	11	15	16	18	7	29	23	12	5	636	0.791667	0.00107461476075
d__Bacteria	k__norank_d__Bacteria	p__Chloroflexi	c__AD3	o__norank_c__AD3	f__norank_o__norank_c__AD3	g__norank_f__norank_o__norank_c__AD3	s__unclassified_g__norank_f__norank_o__norank_c__AD3	OTU371	0	1	23	23	8	9	70	87	31	168	187	217	1	3	7	1	5	6	6	14	1	13	42	4	927	0.958333	0.00156630170316
d__Bacteria	k__norank_d__Bacteria	p__Actinobacteriota	c__Thermoleophilia	o__Solirubrobacterales	f__Solirubrobacteraceae	g__Conexibacter	s__unclassified_g__Conexibacter	OTU1719	16	13	3	5	5	4	0	0	0	0	1	0	0	0	0	0	0	0	0	0	0	0	0	0	47	0.291667	7.94133549608e-05
d__Bacteria	k__norank_d__Bacteria	p__Acidobacteriota	c__Acidobacteriae	o__Bryobacterales	f__Bryobacteraceae	g__Bryobacter	s__uncultured_Acidobacteria_bacterium_g__Bryobacter	OTU1480	61	66	56	65	50	48	24	64	37	48	45	27	19	21	25	17	25	15	66	73	51	54	31	62	1050	1	0.00177412814274
d__Bacteria	k__norank_d__Bacteria	p__Chloroflexi	c__Anaerolineae	o__Caldilineales	f__Caldilineaceae	g__norank_f__Caldilineaceae	s__uncultured_Caldilineales_bacterium_g__norank_f__Caldilineaceae	OTU1538	14	10	6	1	9	1	0	0	0	0	0	0	0	0	2	1	3	3	0	0	0	0	0	0	50	0.416667	8.44822925115e-05
d__Bacteria	k__norank_d__Bacteria	p__Proteobacteria	c__Gammaproteobacteria	o__Burkholderiales	f__SC-I-84	g__norank_f__SC-I-84	s__unclassified_g__norank_f__SC-I-84	OTU551	0	0	0	0	0	1	74	83	82	57	62	76	6	1	1	1	0	0	0	0	0	0	0	0	444	0.458333	0.000750202757502
d__Bacteria	k__norank_d__Bacteria	p__Proteobacteria	c__Gammaproteobacteria	o__Burkholderiales	f__Gallionellaceae	g__Gallionella	s__unclassified_g__Gallionella	OTU8577	0	0	0	0	0	0	0	0	0	0	0	0	2	7	4	6	2	1	2	2	7	3	6	4	46	0.5	7.77237091106e-05
d__Bacteria	k__norank_d__Bacteria	p__Actinobacteriota	c__Thermoleophilia	o__Gaiellales	f__Gaiellaceae	g__Gaiella	s__uncultured_bacterium_g__Gaiella	OTU2307	27	7	4	10	2	2	0	0	0	1	0	0	2	6	14	3	27	28	0	0	0	0	0	0	133	0.541667	0.000224722898081
d__Bacteria	k__norank_d__Bacteria	p__Acidobacteriota	c__Holophagae	o__Subgroup_7	f__norank_o__Subgroup_7	g__norank_f__norank_o__Subgroup_7	s__uncultured_Acidobacterium_sp._g__norank_f__norank_o__Subgroup_7	OTU3563	0	0	0	0	0	0	0	0	0	0	0	0	8	8	1	4	6	11	0	0	0	0	0	0	38	0.25	6.42065423087e-05
d__Bacteria	k__norank_d__Bacteria	p__Proteobacteria	c__Gammaproteobacteria	o__Burkholderiales	f__SC-I-84	g__norank_f__SC-I-84	s__unclassified_g__norank_f__SC-I-84	OTU1844	12	9	10	7	14	8	0	0	0	0	0	0	48	31	43	25	41	27	25	17	12	12	8	8	357	0.75	0.000603203568532
d__Bacteria	k__norank_d__Bacteria	p__Actinobacteriota	c__Acidimicrobiia	o__Microtrichales	f__Iamiaceae	g__Iamia	s__metagenome_g__Iamia	OTU945	0	0	5	0	2	5	10	13	11	10	11	12	12	6	7	10	6	2	10	6	1	4	2	7	152	0.875	0.000256826169235
d__Bacteria	k__norank_d__Bacteria	p__Actinobacteriota	c__Acidimicrobiia	o__IMCC26256	f__norank_o__IMCC26256	g__norank_f__norank_o__IMCC26256	s__unclassified_g__norank_f__norank_o__IMCC26256	OTU522	0	0	0	0	0	1	12	4	5	2	5	1	0	0	0	0	0	0	0	0	0	0	0	0	30	0.291667	5.06893755069e-05
d__Bacteria	k__norank_d__Bacteria	p__Chloroflexi	c__Chloroflexia	o__Thermomicrobiales	f__JG30-KF-CM45	g__norank_f__JG30-KF-CM45	s__uncultured_soil_bacterium_g__norank_f__JG30-KF-CM45	OTU3065	0	0	0	0	0	0	0	0	0	0	0	0	3	3	2	8	11	25	0	0	0	0	0	0	52	0.25	8.78615842119e-05
d__Bacteria	k__norank_d__Bacteria	p__Bacteroidota	c__Ignavibacteria	o__Ignavibacteriales	f__norank_o__Ignavibacteriales	g__norank_f__norank_o__Ignavibacteriales	s__uncultured_bacterium_g__norank_f__norank_o__Ignavibacteriales	OTU3386	0	0	0	0	0	0	0	0	0	0	0	0	6	2	2	1	12	13	2	0	0	0	0	3	41	0.333333	6.92754798594e-05
d__Bacteria	k__norank_d__Bacteria	p__Planctomycetota	c__Planctomycetes	o__Isosphaerales	f__Isosphaeraceae	g__norank_f__Isosphaeraceae	s__unclassified_g__norank_f__Isosphaeraceae	OTU6578	2	4	16	3	11	1	0	0	0	0	0	0	1	0	0	0	1	1	0	0	1	1	3	3	48	0.541667	8.1103000811e-05
d__Bacteria	k__norank_d__Bacteria	p__Proteobacteria	c__Alphaproteobacteria	o__Elsterales	f__norank_o__Elsterales	g__norank_f__norank_o__Elsterales	s__uncultured_bacterium_g__norank_f__norank_o__Elsterales	OTU843	0	0	0	0	0	0	44	44	71	35	45	48	6	0	0	0	1	0	0	0	1	2	2	0	299	0.458333	0.000505204109219
d__Bacteria	k__norank_d__Bacteria	p__Desulfobacterota	c__Desulfobulbia	o__Desulfobulbales	f__Desulfocapsaceae	g__unclassified_f__Desulfocapsaceae	s__unclassified_f__Desulfocapsaceae	OTU3562	0	0	0	0	0	0	0	0	0	0	0	0	15	19	11	24	19	13	11	3	3	7	0	11	136	0.458333	0.000229791835631
d__Bacteria	k__norank_d__Bacteria	p__Bacteroidota	c__Bacteroidia	o__Bacteroidales	f__Bacteroidetes_vadinHA17	g__norank_f__Bacteroidetes_vadinHA17	s__uncultured_Bacteroidetes_bacterium_g__norank_f__Bacteroidetes_vadinHA17	OTU7901	0	0	0	0	0	0	0	0	0	0	0	0	32	18	30	30	20	11	15	9	40	18	83	16	322	0.5	0.000544065963774
d__Bacteria	k__norank_d__Bacteria	p__Myxococcota	c__Polyangia	o__Polyangiales	f__Polyangiaceae	g__Pajaroellobacter	s__metagenome_g__Pajaroellobacter	OTU1741	21	15	3	3	14	3	1	0	1	0	0	0	4	9	3	3	5	3	0	0	0	0	0	1	89	0.625	0.00015037848067
d__Bacteria	k__norank_d__Bacteria	p__Actinobacteriota	c__Actinobacteria	o__Propionibacteriales	f__Propionibacteriaceae	g__Microlunatus	s__uncultured_bacterium_g__Microlunatus	OTU1690	85	72	58	53	35	21	6	4	0	30	43	11	5	2	2	0	4	9	0	0	0	0	1	0	441	0.708333	0.000745133819951
d__Bacteria	k__norank_d__Bacteria	p__Proteobacteria	c__Gammaproteobacteria	o__Burkholderiales	f__A21b	g__norank_f__A21b	s__unclassified_g__norank_f__A21b	OTU7103	0	3	1	0	1	1	0	0	0	0	0	0	8	2	11	4	6	6	11	7	6	12	5	14	98	0.666667	0.000165585293323
d__Bacteria	k__norank_d__Bacteria	p__Chloroflexi	c__Ktedonobacteria	o__Ktedonobacterales	f__Ktedonobacteraceae	g__FCPS473	s__uncultured_bacterium_g__FCPS473	OTU842	0	0	0	1	1	0	12	3	5	16	5	25	0	0	1	0	1	0	0	2	0	0	2	1	75	0.541667	0.000126723438767
d__Bacteria	k__norank_d__Bacteria	p__Cyanobacteria	c__Sericytochromatia	o__norank_c__Sericytochromatia	f__norank_o__norank_c__Sericytochromatia	g__norank_f__norank_o__norank_c__Sericytochromatia	s__uncultured_bacterium_g__norank_f__norank_o__norank_c__Sericytochromatia	OTU3725	0	0	0	0	0	0	0	0	0	0	0	0	0	7	2	2	8	10	0	0	0	0	0	0	29	0.208333	4.89997296567e-05
d__Bacteria	k__norank_d__Bacteria	p__Actinobacteriota	c__Thermoleophilia	o__Solirubrobacterales	f__67-14	g__norank_f__67-14	s__unclassified_g__norank_f__67-14	OTU1801	2	7	3	8	8	16	3	0	0	2	8	0	1	1	1	0	1	0	0	1	0	1	1	0	64	0.666667	0.000108137334415
d__Bacteria	k__norank_d__Bacteria	p__Proteobacteria	c__Alphaproteobacteria	o__Rhizobiales	f__Beijerinckiaceae	g__Methylobacterium-Methylorubrum	s__unclassified_g__Methylobacterium-Methylorubrum	OTU4741	0	0	0	0	0	0	0	0	0	1	0	2	0	0	6	0	76	7	0	0	0	2	0	0	94	0.25	0.000158826709922
d__Bacteria	k__norank_d__Bacteria	p__Bdellovibrionota	c__Bdellovibrionia	o__Bdellovibrionales	f__Bdellovibrionaceae	g__Bdellovibrio	s__uncultured_bacterium_g__Bdellovibrio	OTU1368	10	2	1	2	4	0	2	0	0	1	0	4	0	1	0	0	1	0	1	2	0	3	0	2	36	0.583333	6.08272506083e-05
d__Bacteria	k__norank_d__Bacteria	p__Chloroflexi	c__unclassified_p__Chloroflexi	o__unclassified_p__Chloroflexi	f__unclassified_p__Chloroflexi	g__unclassified_p__Chloroflexi	s__unclassified_p__Chloroflexi	OTU7685	0	0	0	0	0	0	0	0	0	0	0	0	0	0	3	2	1	1	14	12	11	10	5	9	68	0.416667	0.000114895917816
d__Bacteria	k__norank_d__Bacteria	p__Chloroflexi	c__Chloroflexia	o__Thermomicrobiales	f__Thermomicrobiaceae	g__Nitrolancea	s__uncultured_bacterium_g__Nitrolancea	OTU870	0	0	0	0	0	0	8	8	2	9	0	5	0	0	0	0	0	0	0	0	0	0	0	0	32	0.208333	5.40686672074e-05
d__Bacteria	k__norank_d__Bacteria	p__Firmicutes	c__Bacilli	o__Paenibacillales	f__Paenibacillaceae	g__Cohnella	s__Cohnella_sp._18JY8-7	OTU6018	0	0	4	6	1	3	1	0	0	9	6	2	0	0	0	0	0	0	0	0	0	1	0	0	33	0.375	5.57583130576e-05
d__Bacteria	k__norank_d__Bacteria	p__Gemmatimonadota	c__BD2-11_terrestrial_group	o__norank_c__BD2-11_terrestrial_group	f__norank_o__norank_c__BD2-11_terrestrial_group	g__norank_f__norank_o__norank_c__BD2-11_terrestrial_group	s__uncultured_bacterium_g__norank_f__norank_o__norank_c__BD2-11_terrestrial_group	OTU2934	0	0	0	0	0	0	0	0	0	0	0	0	7	5	3	5	4	2	0	0	0	0	0	0	26	0.25	4.3930792106e-05
d__Bacteria	k__norank_d__Bacteria	p__WPS-2	c__norank_p__WPS-2	o__norank_c__norank_p__WPS-2	f__norank_o__norank_c__norank_p__WPS-2	g__norank_f__norank_o__norank_c__norank_p__WPS-2	s__uncultured_bacterium_g__norank_f__norank_o__norank_c__norank_p__WPS-2	OTU2458	0	3	6	0	7	1	2	0	0	4	4	1	1	0	0	1	1	0	4	0	1	1	4	3	44	0.666667	7.43444174101e-05
d__Bacteria	k__norank_d__Bacteria	p__Chloroflexi	c__Ktedonobacteria	o__B12-WMSP1	f__norank_o__B12-WMSP1	g__norank_f__norank_o__B12-WMSP1	s__uncultured_Chloroflexi_bacterium_g__norank_f__norank_o__B12-WMSP1	OTU7111	0	1	7	1	4	0	4	8	10	0	2	3	0	0	0	2	0	2	2	13	3	10	18	4	94	0.708333	0.000158826709922
d__Bacteria	k__norank_d__Bacteria	p__Actinobacteriota	c__Acidimicrobiia	o__norank_c__Acidimicrobiia	f__norank_o__norank_c__Acidimicrobiia	g__norank_f__norank_o__norank_c__Acidimicrobiia	s__uncultured_bacterium_g__norank_f__norank_o__norank_c__Acidimicrobiia	OTU1157	0	0	0	0	0	0	15	16	10	3	6	5	0	0	0	0	0	0	0	0	0	0	0	0	55	0.25	9.29305217626e-05
d__Bacteria	k__norank_d__Bacteria	p__Actinobacteriota	c__Acidimicrobiia	o__norank_c__Acidimicrobiia	f__norank_o__norank_c__Acidimicrobiia	g__norank_f__norank_o__norank_c__Acidimicrobiia	s__metagenome_g__norank_f__norank_o__norank_c__Acidimicrobiia	OTU1483	14	14	2	4	6	5	2	5	3	1	1	2	3	2	0	2	2	3	5	5	2	0	3	1	87	0.916667	0.00014699918897
d__Bacteria	k__norank_d__Bacteria	p__Actinobacteriota	c__Actinobacteria	o__Micrococcales	f__Dermacoccaceae	g__Flexivirga	s__unclassified_g__Flexivirga	OTU495	0	0	0	0	0	0	14	17	6	5	9	13	0	0	0	0	0	0	0	0	0	0	0	0	64	0.25	0.000108137334415
d__Bacteria	k__norank_d__Bacteria	p__Chloroflexi	c__Anaerolineae	o__Anaerolineales	f__Anaerolineaceae	g__norank_f__Anaerolineaceae	s__uncultured_sludge_bacterium_H39	OTU3245	4	7	4	0	1	0	0	0	0	0	0	0	89	37	20	27	27	194	0	0	0	0	0	1	411	0.458333	0.000694444444444
d__Bacteria	k__norank_d__Bacteria	p__Acidobacteriota	c__Acidobacteriae	o__Acidobacteriales	f__Acidobacteriaceae_Subgroup_1	g__Occallatibacter	s__uncultured_bacterium_g__Occallatibacter	OTU666	3	3	0	0	1	0	64	60	72	27	8	30	1	0	0	1	0	0	4	1	1	1	1	1	279	0.708333	0.000471411192214
d__Bacteria	k__norank_d__Bacteria	p__Fibrobacterota	c__Fibrobacteria	o__Fibrobacterales	f__norank_o__Fibrobacterales	g__BBMC-4	s__uncultured_bacterium_g__BBMC-4	OTU8812	0	0	0	0	0	0	0	0	0	0	0	0	1	9	2	3	11	5	7	6	28	5	12	3	92	0.5	0.000155447418221
d__Bacteria	k__norank_d__Bacteria	p__Patescibacteria	c__Saccharimonadia	o__Saccharimonadales	f__LWQ8	g__norank_f__LWQ8	s__uncultured_bacterium_g__norank_f__LWQ8	OTU356	1	0	0	0	0	0	6	15	14	3	6	12	0	0	0	0	0	0	0	0	0	0	0	0	57	0.291667	9.63098134631e-05
d__Bacteria	k__norank_d__Bacteria	p__Bacteroidota	c__Bacteroidia	o__Sphingobacteriales	f__env.OPS_17	g__norank_f__env.OPS_17	s__uncultured_bacterium_g__norank_f__env.OPS_17	OTU5438	0	0	0	0	0	0	0	0	0	0	0	0	0	0	0	0	0	0	2	2	4	2	2	9	21	0.25	3.54825628548e-05
d__Bacteria	k__norank_d__Bacteria	p__Chloroflexi	c__Ktedonobacteria	o__B12-WMSP1	f__norank_o__B12-WMSP1	g__norank_f__norank_o__B12-WMSP1	s__uncultured_bacterium_g__norank_f__norank_o__B12-WMSP1	OTU878	0	0	0	0	1	0	116	66	261	21	24	95	0	3	3	1	0	0	0	0	0	0	0	0	591	0.416667	0.000998580697486
d__Bacteria	k__norank_d__Bacteria	p__MBNT15	c__norank_p__MBNT15	o__norank_c__norank_p__MBNT15	f__norank_o__norank_c__norank_p__MBNT15	g__norank_f__norank_o__norank_c__norank_p__MBNT15	s__unclassified_g__norank_f__norank_o__norank_c__norank_p__MBNT15	OTU8287	0	0	0	0	0	0	0	0	0	0	0	0	0	0	1	1	0	0	5	2	2	2	3	10	26	0.333333	4.3930792106e-05
d__Bacteria	k__norank_d__Bacteria	p__Proteobacteria	c__Gammaproteobacteria	o__Burkholderiales	f__SC-I-84	g__norank_f__SC-I-84	s__uncultured_soil_bacterium_g__norank_f__SC-I-84	OTU7043	0	0	0	0	0	0	4	7	7	4	3	3	2	2	0	2	1	1	0	0	0	0	0	0	36	0.458333	6.08272506083e-05
d__Bacteria	k__norank_d__Bacteria	p__Desulfobacterota	c__Desulfuromonadia	o__Geobacterales	f__Geobacteraceae	g__norank_f__Geobacteraceae	s__unclassified_g__norank_f__Geobacteraceae	OTU3217	0	0	0	0	0	0	0	0	0	0	0	0	42	25	36	57	46	24	60	31	10	31	36	30	428	0.5	0.000723168423898
d__Bacteria	k__norank_d__Bacteria	p__Acidobacteriota	c__Vicinamibacteria	o__Vicinamibacterales	f__norank_o__Vicinamibacterales	g__norank_f__norank_o__Vicinamibacterales	s__unclassified_g__norank_f__norank_o__Vicinamibacterales	OTU3039	4	8	3	2	11	0	1	0	0	0	1	0	39	41	24	9	15	42	4	0	1	0	3	0	208	0.666667	0.000351446336848
d__Bacteria	k__norank_d__Bacteria	p__Chloroflexi	c__Anaerolineae	o__SBR1031	f__norank_o__SBR1031	g__norank_f__norank_o__SBR1031	s__unclassified_g__norank_f__norank_o__SBR1031	OTU8457	0	0	0	0	0	0	0	0	0	0	0	0	1	4	0	2	2	0	6	0	9	3	6	2	35	0.375	5.9137604758e-05
d__Bacteria	k__norank_d__Bacteria	p__Chloroflexi	c__Gitt-GS-136	o__norank_c__Gitt-GS-136	f__norank_o__norank_c__Gitt-GS-136	g__norank_f__norank_o__norank_c__Gitt-GS-136	s__uncultured_bacterium_g__norank_f__norank_o__norank_c__Gitt-GS-136	OTU4396	1	0	0	0	0	0	0	0	0	0	0	0	0	1	0	6	6	6	0	0	0	0	0	0	20	0.208333	3.37929170046e-05
d__Bacteria	k__norank_d__Bacteria	p__Actinobacteriota	c__Thermoleophilia	o__Gaiellales	f__norank_o__Gaiellales	g__norank_f__norank_o__Gaiellales	s__uncultured_prokaryote_g__norank_f__norank_o__Gaiellales	OTU8574	0	0	0	0	0	0	0	0	0	0	0	0	2	4	2	5	8	5	1	0	6	0	1	1	35	0.416667	5.9137604758e-05
d__Bacteria	k__norank_d__Bacteria	p__Acidobacteriota	c__Acidobacteriae	o__Bryobacterales	f__Bryobacteraceae	g__Bryobacter	s__uncultured_Acidobacteria_bacterium_g__Bryobacter	OTU1675	3	5	13	12	13	7	0	2	0	3	3	0	10	10	22	16	8	10	24	44	25	19	16	27	292	0.875	0.000493376588267
d__Bacteria	k__norank_d__Bacteria	p__Gemmatimonadota	c__Gemmatimonadetes	o__Gemmatimonadales	f__Gemmatimonadaceae	g__norank_f__Gemmatimonadaceae	s__uncultured_Gemmatimonadales_bacterium_g__norank_f__Gemmatimonadaceae	OTU413	49	22	9	12	12	1	51	49	8	255	350	246	141	50	69	47	49	59	18	16	4	15	34	8	1574	1	0.00265950256826
d__Bacteria	k__norank_d__Bacteria	p__Proteobacteria	c__Alphaproteobacteria	o__Acetobacterales	f__Acetobacteraceae	g__norank_f__Acetobacteraceae	s__metagenome_g__norank_f__Acetobacteraceae	OTU831	49	53	47	27	39	36	13	32	47	32	33	30	17	19	8	7	12	14	26	7	4	14	7	11	584	1	0.000986753176534
d__Bacteria	k__norank_d__Bacteria	p__Desulfobacterota	c__Desulfobacteria	o__Desulfatiglandales	f__Desulfatiglandaceae	g__Desulfatiglans	s__unclassified_g__Desulfatiglans	OTU3553	0	0	0	0	0	0	0	0	0	0	0	0	7	4	0	6	4	1	1	1	3	1	0	0	28	0.375	4.73100838064e-05
d__Bacteria	k__norank_d__Bacteria	p__Acidobacteriota	c__Acidobacteriae	o__Acidobacteriales	f__Acidobacteriaceae_Subgroup_1	g__norank_f__Acidobacteriaceae_Subgroup_1	s__uncultured_bacterium_g__norank_f__Acidobacteriaceae_Subgroup_1	OTU1724	4	6	24	3	9	2	0	0	0	0	0	0	0	0	0	0	0	0	0	0	0	0	0	0	48	0.25	8.1103000811e-05
d__Bacteria	k__norank_d__Bacteria	p__Firmicutes	c__Bacilli	o__Bacillales	f__Bacillaceae	g__Bacillus	s__Bacillus_nealsonii	OTU1450	3	2	4	3	4	3	68	48	38	37	75	34	43	11	14	27	21	23	7	34	70	52	20	35	676	1	0.00114220059476
d__Bacteria	k__norank_d__Bacteria	p__unclassified_k__norank_d__Bacteria	c__unclassified_k__norank_d__Bacteria	o__unclassified_k__norank_d__Bacteria	f__unclassified_k__norank_d__Bacteria	g__unclassified_k__norank_d__Bacteria	s__unclassified_k__norank_d__Bacteria	OTU441	0	0	0	0	0	0	8	5	31	7	0	5	0	0	0	0	0	0	0	0	0	0	0	0	56	0.208333	9.46201676129e-05
d__Bacteria	k__norank_d__Bacteria	p__Proteobacteria	c__Alphaproteobacteria	o__Sphingomonadales	f__Sphingomonadaceae	g__Sphingosinicella	s__uncultured_bacterium_g__Sphingosinicella	OTU4161	0	0	0	0	0	0	0	0	0	0	0	0	0	6	8	4	6	6	0	0	0	0	0	0	30	0.208333	5.06893755069e-05
d__Bacteria	k__norank_d__Bacteria	p__Myxococcota	c__Polyangia	o__mle1-27	f__norank_o__mle1-27	g__norank_f__norank_o__mle1-27	s__uncultured_proteobacterium_g__norank_f__norank_o__mle1-27	OTU1645	3	2	1	2	0	2	0	0	0	0	0	0	6	1	2	3	5	1	2	1	0	0	0	0	31	0.541667	5.23790213571e-05
d__Bacteria	k__norank_d__Bacteria	p__Gemmatimonadota	c__Gemmatimonadetes	o__Gemmatimonadales	f__Gemmatimonadaceae	g__norank_f__Gemmatimonadaceae	s__uncultured_bacterium_g__norank_f__Gemmatimonadaceae	OTU7797	0	0	0	0	0	0	0	0	0	0	0	0	0	0	0	2	0	0	9	5	10	11	15	10	62	0.291667	0.000104758042714
d__Bacteria	k__norank_d__Bacteria	p__Proteobacteria	c__Gammaproteobacteria	o__Burkholderiales	f__Comamonadaceae	g__Caenimonas	s__uncultured_bacterium_g__Caenimonas	OTU4327	0	0	0	3	0	0	0	0	0	0	0	0	2	3	9	1	23	19	1	0	0	0	0	0	61	0.333333	0.000103068396864
d__Bacteria	k__norank_d__Bacteria	p__Chloroflexi	c__Ktedonobacteria	o__Ktedonobacterales	f__JG30-KF-AS9	g__norank_f__JG30-KF-AS9	s__unclassified_g__norank_f__JG30-KF-AS9	OTU932	0	0	0	0	1	0	18	25	9	8	3	9	0	0	0	0	1	0	0	0	0	0	0	0	74	0.333333	0.000125033792917
d__Bacteria	k__norank_d__Bacteria	p__Proteobacteria	c__Alphaproteobacteria	o__Rhizobiales	f__Rhizobiales_Incertae_Sedis	g__norank_f__Rhizobiales_Incertae_Sedis	s__uncultured_bacterium_g__norank_f__Rhizobiales_Incertae_Sedis	OTU3667	0	0	0	0	0	0	0	0	0	0	0	0	5	18	6	5	23	9	0	0	0	0	0	0	66	0.25	0.000111516626115
d__Bacteria	k__norank_d__Bacteria	p__Myxococcota	c__Polyangia	o__Polyangiales	f__Polyangiaceae	g__Pajaroellobacter	s__uncultured_bacterium_g__Pajaroellobacter	OTU1700	4	3	14	14	4	15	1	1	1	9	4	2	0	0	0	0	0	0	3	0	0	1	1	1	78	0.666667	0.000131792376318
d__Bacteria	k__norank_d__Bacteria	p__Gemmatimonadota	c__Gemmatimonadetes	o__Gemmatimonadales	f__Gemmatimonadaceae	g__Gemmatimonas	s__uncultured_bacterium_g__Gemmatimonas	OTU1788	19	3	1	7	2	4	0	2	0	3	4	0	2	1	1	1	0	0	0	1	0	0	0	0	51	0.583333	8.61719383617e-05
d__Bacteria	k__norank_d__Bacteria	p__Bacteroidota	c__Bacteroidia	o__Sphingobacteriales	f__Lentimicrobiaceae	g__norank_f__Lentimicrobiaceae	s__unclassified_g__norank_f__Lentimicrobiaceae	OTU8241	0	0	0	0	0	0	0	0	0	0	0	0	0	1	8	1	0	1	9	4	50	5	23	15	117	0.416667	0.000197688564477
d__Bacteria	k__norank_d__Bacteria	p__Actinobacteriota	c__Thermoleophilia	o__Solirubrobacterales	f__Solirubrobacteraceae	g__unclassified_f__Solirubrobacteraceae	s__unclassified_f__Solirubrobacteraceae	OTU113	0	1	10	7	4	7	10	6	17	10	8	9	0	1	1	1	0	0	1	1	0	0	0	0	94	0.666667	0.000158826709922
d__Bacteria	k__norank_d__Bacteria	p__Desulfobacterota	c__Desulfobulbia	o__Desulfobulbales	f__Desulfobulbaceae	g__Desulfobulbus	s__uncultured_Desulfobulbus_sp._g__Desulfobulbus	OTU3260	0	0	0	0	0	0	0	0	0	0	0	0	9	9	6	85	35	20	5	4	2	3	1	5	184	0.5	0.000310894836442
d__Bacteria	k__norank_d__Bacteria	p__Proteobacteria	c__Alphaproteobacteria	o__norank_c__Alphaproteobacteria	f__norank_o__norank_c__Alphaproteobacteria	g__norank_f__norank_o__norank_c__Alphaproteobacteria	s__uncultured_bacterium_g__norank_f__norank_o__norank_c__Alphaproteobacteria	OTU2848	3	9	5	9	1	2	1	0	0	0	0	0	2	5	1	0	2	0	0	0	0	0	0	0	40	0.458333	6.75858340092e-05
d__Bacteria	k__norank_d__Bacteria	p__Proteobacteria	c__Gammaproteobacteria	o__Xanthomonadales	f__Rhodanobacteraceae	g__Rhodanobacter	s__unclassified_g__Rhodanobacter	OTU1098	15	23	6	5	18	7	18	36	5	30	45	23	2	0	0	3	0	0	4	0	0	1	1	0	242	0.708333	0.000408894295756
d__Bacteria	k__norank_d__Bacteria	p__Proteobacteria	c__Gammaproteobacteria	o__Burkholderiales	f__Burkholderiaceae	g__Burkholderia-Caballeronia-Paraburkholderia	s__unclassified_g__Burkholderia-Caballeronia-Paraburkholderia	OTU1486	12	33	27	22	42	43	1	38	4	12	15	62	5	5	1	1	0	1	10	1	0	0	1	1	337	0.875	0.000569410651527
d__Bacteria	k__norank_d__Bacteria	p__Gemmatimonadota	c__Gemmatimonadetes	o__Gemmatimonadales	f__Gemmatimonadaceae	g__Gemmatimonas	s__unclassified_g__Gemmatimonas	OTU8209	0	0	0	0	0	0	0	0	0	0	0	0	0	0	0	0	0	0	5	23	11	12	6	1	58	0.25	9.79994593133e-05
d__Bacteria	k__norank_d__Bacteria	p__Verrucomicrobiota	c__Verrucomicrobiae	o__Chthoniobacterales	f__Chthoniobacteraceae	g__Candidatus_Udaeobacter	s__uncultured_Spartobacteria_bacterium_g__Candidatus_Udaeobacter	OTU1442	3	24	26	8	39	4	0	0	0	0	1	0	1	0	2	2	3	4	1	2	5	1	5	6	137	0.75	0.000231481481481
d__Bacteria	k__norank_d__Bacteria	p__Proteobacteria	c__Gammaproteobacteria	o__Burkholderiales	f__Nitrosomonadaceae	g__IS-44	s__unclassified_g__IS-44	OTU1696	38	17	20	11	16	21	0	0	0	0	2	1	23	17	18	21	32	36	4	4	0	4	4	1	290	0.791667	0.000489997296567
d__Bacteria	k__norank_d__Bacteria	p__Actinobacteriota	c__Acidimicrobiia	o__IMCC26256	f__norank_o__IMCC26256	g__norank_f__norank_o__IMCC26256	s__uncultured_Ferrimicrobium_sp._g__norank	OTU2559	31	38	26	23	15	31	1	7	0	0	7	0	3	1	1	3	3	2	5	5	2	1	2	1	208	0.875	0.000351446336848
d__Bacteria	k__norank_d__Bacteria	p__Firmicutes	c__Clostridia	o__Lachnospirales	f__Lachnospiraceae	g__Lachnospiraceae_UCG-007	s__uncultured_bacterium_g__Lachnospiraceae_UCG-007	OTU857	0	0	0	0	0	0	14	7	5	10	7	4	1	1	0	0	0	0	0	0	0	1	1	0	51	0.416667	8.61719383617e-05
d__Bacteria	k__norank_d__Bacteria	p__Acidobacteriota	c__Holophagae	o__Subgroup_7	f__norank_o__Subgroup_7	g__norank_f__norank_o__Subgroup_7	s__uncultured_bacterium_SJA-36	OTU3210	0	0	0	0	0	0	0	0	0	0	0	0	4	4	7	7	6	0	1	0	1	0	0	1	31	0.333333	5.23790213571e-05
d__Bacteria	k__norank_d__Bacteria	p__Proteobacteria	c__Gammaproteobacteria	o__Xanthomonadales	f__Rhodanobacteraceae	g__Dokdonella	s__uncultured_gamma_proteobacterium_g__Dokdonella	OTU996	0	0	0	0	1	0	1	33	0	1	7	5	0	0	0	0	0	0	0	0	0	0	0	0	48	0.25	8.1103000811e-05
d__Bacteria	k__norank_d__Bacteria	p__Acidobacteriota	c__Vicinamibacteria	o__Vicinamibacterales	f__Vicinamibacteraceae	g__norank_f__Vicinamibacteraceae	s__uncultured_Acidobacteriales_bacterium_g__norank_f__Vicinamibacteraceae	OTU7096	2	4	1	0	1	0	0	0	0	0	0	0	4	3	7	2	7	19	0	0	0	0	0	0	50	0.416667	8.44822925115e-05
d__Bacteria	k__norank_d__Bacteria	p__Proteobacteria	c__Gammaproteobacteria	o__Steroidobacterales	f__Steroidobacteraceae	g__norank_f__Steroidobacteraceae	s__uncultured_soil_bacterium_g__norank_f__Steroidobacteraceae	OTU3226	0	0	0	0	0	0	0	0	0	0	0	0	8	11	9	2	7	12	0	0	0	0	0	0	49	0.25	8.27926466613e-05
d__Bacteria	k__norank_d__Bacteria	p__Chloroflexi	c__Anaerolineae	o__RBG-13-54-9	f__norank_o__RBG-13-54-9	g__norank_f__norank_o__RBG-13-54-9	s__uncultured_Anaerolineaceae_bacterium_g__norank_f__norank_o__RBG-13-54-9	OTU650	0	0	0	0	0	0	2	1	0	1	1	1	0	0	0	0	0	0	0	8	2	4	4	3	27	0.416667	4.56204379562e-05
d__Bacteria	k__norank_d__Bacteria	p__Desulfobacterota	c__Desulfuromonadia	o__Geobacterales	f__Geobacteraceae	g__Geobacter	s__uncultured_bacterium_g__Geobacter	OTU1653	16	16	12	18	7	10	0	0	0	0	0	0	19	23	33	62	33	25	41	41	20	20	24	27	447	0.75	0.000755271695053
d__Bacteria	k__norank_d__Bacteria	p__Acidobacteriota	c__Thermoanaerobaculia	o__Thermoanaerobaculales	f__Thermoanaerobaculaceae	g__Subgroup_10	s__uncultured_soil_bacterium_g__Subgroup_10	OTU4757	0	2	0	0	0	0	0	0	0	0	0	0	0	0	9	4	16	17	0	0	0	0	0	0	48	0.208333	8.1103000811e-05
d__Bacteria	k__norank_d__Bacteria	p__Actinobacteriota	c__Actinobacteria	o__Micrococcales	f__Micrococcaceae	g__Arthrobacter	s__Arthrobacter_sp._DCT-5	OTU836	0	0	0	0	0	0	145	111	23	26	17	202	0	3	1	0	0	1	0	0	0	0	0	0	529	0.375	0.000893822654772
d__Bacteria	k__norank_d__Bacteria	p__Bacteroidota	c__Bacteroidia	o__Bacteroidales	f__Prolixibacteraceae	g__Draconibacterium	s__uncultured_soil_bacterium_g__Draconibacterium	OTU2985	0	0	0	0	0	0	0	0	0	0	0	0	1	2	7	2	5	6	0	0	0	0	0	0	23	0.25	3.88618545553e-05
d__Bacteria	k__norank_d__Bacteria	p__Desulfobacterota	c__norank_p__Desulfobacterota	o__norank_c__norank_p__Desulfobacterota	f__norank_o__norank_c__norank_p__Desulfobacterota	g__norank_f__norank_o__norank_c__norank_p__Desulfobacterota	s__uncultured_Desulfuromonadales_bacterium_g__norank_f__norank_o__norank_c__norank_p__Desulfobacterota	OTU1717	14	11	11	4	8	4	1	0	0	0	1	0	9	2	4	2	4	1	1	2	0	5	4	2	90	0.791667	0.000152068126521
d__Bacteria	k__norank_d__Bacteria	p__Acidobacteriota	c__Vicinamibacteria	o__Vicinamibacterales	f__norank_o__Vicinamibacterales	g__norank_f__norank_o__Vicinamibacterales	s__uncultured_Acidobacteriales_bacterium_g__norank_f__norank_o__Vicinamibacterales	OTU580	0	0	0	0	2	0	87	39	168	31	14	58	0	0	0	0	0	0	0	0	0	0	0	0	399	0.291667	0.000674168694242
d__Bacteria	k__norank_d__Bacteria	p__Proteobacteria	c__Alphaproteobacteria	o__Sphingomonadales	f__Sphingomonadaceae	g__Ellin6055	s__metagenome_g__Ellin6055	OTU6159	3	6	6	3	21	2	0	2	1	8	0	4	4	11	6	11	11	19	2	0	0	2	10	0	132	0.791667	0.00022303325223
d__Bacteria	k__norank_d__Bacteria	p__Bacteroidota	c__Bacteroidia	o__Sphingobacteriales	f__Lentimicrobiaceae	g__norank_f__Lentimicrobiaceae	s__uncultured_bacterium_g__norank_f__Lentimicrobiaceae	OTU3601	0	0	0	0	0	0	0	0	0	0	0	0	9	10	6	13	11	7	1	2	2	2	2	9	74	0.5	0.000125033792917
d__Bacteria	k__norank_d__Bacteria	p__Gemmatimonadota	c__Gemmatimonadetes	o__Gemmatimonadales	f__Gemmatimonadaceae	g__Gemmatimonas	s__uncultured_Gemmatimonas_sp._g__Gemmatimonas	OTU7026	0	0	0	1	0	0	0	0	0	0	0	0	12	5	23	4	7	9	0	0	0	0	0	0	61	0.291667	0.000103068396864
d__Bacteria	k__norank_d__Bacteria	p__Proteobacteria	c__Alphaproteobacteria	o__Rhizobiales	f__Xanthobacteraceae	g__norank_f__Xanthobacteraceae	s__unclassified_g__norank_f__Xanthobacteraceae	OTU2106	3	5	5	9	11	13	1	3	0	1	0	0	2	0	2	1	1	1	1	1	0	1	2	7	70	0.791667	0.000118275209516
d__Bacteria	k__norank_d__Bacteria	p__Acidobacteriota	c__Acidobacteriae	o__unclassified_c__Acidobacteriae	f__unclassified_c__Acidobacteriae	g__unclassified_c__Acidobacteriae	s__unclassified_c__Acidobacteriae	OTU7861	0	0	0	0	0	0	0	0	0	0	0	0	6	13	16	14	12	5	11	11	27	6	11	15	147	0.5	0.000248377939984
d__Bacteria	k__norank_d__Bacteria	p__Actinobacteriota	c__Acidimicrobiia	o__IMCC26256	f__norank_o__IMCC26256	g__norank_f__norank_o__IMCC26256	s__unclassified_g__norank_f__norank_o__IMCC26256	OTU1766	5	16	21	15	20	34	59	49	47	31	36	27	0	0	0	0	0	0	0	0	0	0	0	0	360	0.5	0.000608272506083
d__Bacteria	k__norank_d__Bacteria	p__Chloroflexi	c__Ktedonobacteria	o__Ktedonobacterales	f__Ktedonobacteraceae	g__norank_f__Ktedonobacteraceae	s__unclassified_g__norank_f__Ktedonobacteraceae	OTU609	1	0	4	1	0	1	5	3	8	4	0	5	0	0	0	0	0	0	0	0	0	0	0	0	32	0.375	5.40686672074e-05
d__Bacteria	k__norank_d__Bacteria	p__Spirochaetota	c__Spirochaetia	o__Spirochaetales	f__Spirochaetaceae	g__Treponema	s__unclassified_g__Treponema	OTU2910	0	0	0	0	0	0	0	0	0	0	0	0	14	5	0	63	0	3	0	0	0	0	0	0	85	0.166667	0.00014361989727
d__Bacteria	k__norank_d__Bacteria	p__Firmicutes	c__Bacilli	o__Paenibacillales	f__Paenibacillaceae	g__Paenibacillus	s__Paenibacillus_odorifer	OTU653	1	1	3	2	1	1	5	4	9	10	6	11	11	12	5	12	11	16	3	4	14	9	3	4	158	1	0.000266964044336
d__Bacteria	k__norank_d__Bacteria	p__Actinobacteriota	c__Thermoleophilia	o__Solirubrobacterales	f__67-14	g__norank_f__67-14	s__uncultured_soil_bacterium_g__norank_f__67-14	OTU3964	0	3	0	0	0	0	0	0	0	0	0	0	8	3	6	1	10	8	0	0	0	1	2	0	42	0.375	7.09651257097e-05
d__Bacteria	k__norank_d__Bacteria	p__Proteobacteria	c__Alphaproteobacteria	o__Rhizobiales	f__Beijerinckiaceae	g__Methylocystis	s__uncultured_bacterium_g__Methylocystis	OTU7598	1	1	0	1	2	1	8	4	2	3	2	3	68	16	43	54	37	21	96	46	7	45	33	53	547	0.958333	0.000924236280076
d__Bacteria	k__norank_d__Bacteria	p__Chloroflexi	c__Ktedonobacteria	o__Ktedonobacterales	f__Ktedonobacteraceae	g__JG30a-KF-32	s__uncultured_Ktedobacteria_bacterium_g__JG30a-KF-32	OTU377	0	0	0	0	0	0	17	13	31	7	3	23	0	0	0	0	0	0	0	0	0	0	0	0	94	0.25	0.000158826709922
d__Bacteria	k__norank_d__Bacteria	p__Proteobacteria	c__Alphaproteobacteria	o__Elsterales	f__norank_o__Elsterales	g__norank_f__norank_o__Elsterales	s__unclassified_g__norank_f__norank_o__Elsterales	OTU468	6	7	19	22	19	24	14	16	14	31	28	9	10	17	46	19	20	5	81	57	29	42	33	45	613	1	0.00103575290619
d__Bacteria	k__norank_d__Bacteria	p__Desulfobacterota	c__Desulfobaccia	o__Desulfobaccales	f__Desulfobaccaceae	g__Desulfobacca	s__uncultured_bacterium_g__Desulfobacca	OTU3493	0	0	0	0	0	0	0	0	0	0	0	0	10	2	1	2	4	4	0	0	0	0	0	2	25	0.291667	4.22411462557e-05
d__Bacteria	k__norank_d__Bacteria	p__Actinobacteriota	c__Actinobacteria	o__Streptosporangiales	f__Thermomonosporaceae	g__Actinomadura	s__unclassified_g__Actinomadura	OTU5860	1	2	0	3	2	5	0	3	6	0	0	1	0	0	0	0	1	1	0	0	2	0	2	1	30	0.541667	5.06893755069e-05
d__Bacteria	k__norank_d__Bacteria	p__Acidobacteriota	c__Acidobacteriae	o__Bryobacterales	f__Bryobacteraceae	g__Bryobacter	s__uncultured_Acidobacteria_bacterium_g__Bryobacter	OTU2529	2	4	6	13	13	9	0	0	0	0	0	0	0	1	0	0	0	0	1	0	0	0	0	3	52	0.375	8.78615842119e-05
d__Bacteria	k__norank_d__Bacteria	p__Chloroflexi	c__Ktedonobacteria	o__Ktedonobacterales	f__Ktedonobacteraceae	g__HSB_OF53-F07	s__unclassified_g__HSB_OF53-F07	OTU8729	0	2	1	2	4	0	0	0	1	0	2	0	0	0	0	0	0	0	0	1	0	0	4	1	18	0.375	3.04136253041e-05
d__Bacteria	k__norank_d__Bacteria	p__Actinobacteriota	c__Acidimicrobiia	o__IMCC26256	f__norank_o__IMCC26256	g__norank_f__norank_o__IMCC26256	s__metagenome_g__norank_f__norank_o__IMCC26256	OTU1698	77	60	28	32	47	40	1	4	1	2	2	3	54	49	24	20	46	71	21	26	26	20	13	31	698	1	0.00117937280346
d__Bacteria	k__norank_d__Bacteria	p__Bacteroidota	c__Bacteroidia	o__Chitinophagales	f__Chitinophagaceae	g__norank_f__Chitinophagaceae	s__unclassified_g__norank_f__Chitinophagaceae	OTU5465	4	7	14	10	5	7	0	1	0	0	3	2	11	11	2	2	1	3	10	0	0	0	2	0	95	0.708333	0.000160516355772
d__Bacteria	k__norank_d__Bacteria	p__Proteobacteria	c__Alphaproteobacteria	o__Reyranellales	f__Reyranellaceae	g__Reyranella	s__metagenome_g__Reyranella	OTU1406	2	5	5	15	7	11	0	0	0	0	2	0	0	0	2	0	1	0	1	1	0	0	1	0	53	0.5	8.95512300622e-05
d__Bacteria	k__norank_d__Bacteria	p__Verrucomicrobiota	c__Verrucomicrobiae	o__Verrucomicrobiales	f__Verrucomicrobiaceae	g__norank_f__Verrucomicrobiaceae	s__uncultured_verrucomicrobium_DEV006	OTU2958	0	0	0	0	0	0	0	0	0	0	0	0	1	2	6	1	4	8	0	0	0	0	0	0	22	0.25	3.71722087051e-05
d__Bacteria	k__norank_d__Bacteria	p__Proteobacteria	c__Gammaproteobacteria	o__Burkholderiales	f__Nitrosomonadaceae	g__MND1	s__uncultured_Burkholderiales_bacterium_g__MND1	OTU7713	5	2	5	5	0	9	0	0	0	0	0	0	0	0	0	0	2	0	3	7	1	1	1	1	42	0.5	7.09651257097e-05
d__Bacteria	k__norank_d__Bacteria	p__Verrucomicrobiota	c__Verrucomicrobiae	o__Chthoniobacterales	f__Chthoniobacteraceae	g__Candidatus_Udaeobacter	s__uncultured_bacterium_g__Candidatus_Udaeobacter	OTU8170	0	0	1	0	2	0	4	1	0	8	3	14	1	4	6	2	0	5	21	18	38	48	82	46	304	0.75	0.00051365233847
d__Bacteria	k__norank_d__Bacteria	p__Actinobacteriota	c__Actinobacteria	o__Catenulisporales	f__Actinospicaceae	g__Actinospica	s__unclassified_g__Actinospica	OTU768	6	2	0	0	3	2	14	23	5	14	6	10	0	0	0	0	0	0	0	0	0	0	0	0	85	0.416667	0.00014361989727
d__Bacteria	k__norank_d__Bacteria	p__Acidobacteriota	c__Acidobacteriae	o__Acidobacteriales	f__Acidobacteriaceae_Subgroup_1	g__Acidipila	s__uncultured_Acidobacteria_bacterium_g__Acidipila	OTU3082	4	3	16	8	14	3	5	7	1	3	2	3	14	4	3	3	2	2	6	0	1	2	6	0	112	0.916667	0.000189240335226
d__Bacteria	k__norank_d__Bacteria	p__unclassified_k__norank_d__Bacteria	c__unclassified_k__norank_d__Bacteria	o__unclassified_k__norank_d__Bacteria	f__unclassified_k__norank_d__Bacteria	g__unclassified_k__norank_d__Bacteria	s__unclassified_k__norank_d__Bacteria	OTU8424	7	1	2	2	3	2	0	0	0	0	0	0	34	10	6	5	3	5	5	6	5	3	2	4	105	0.75	0.000177412814274
d__Bacteria	k__norank_d__Bacteria	p__Chloroflexi	c__Anaerolineae	o__Anaerolineales	f__Anaerolineaceae	g__Anaerolinea	s__unclassified_g__Anaerolinea	OTU3985	0	0	0	0	0	0	0	0	0	0	0	0	1	5	2	1	11	15	0	0	0	0	0	0	35	0.25	5.9137604758e-05
d__Bacteria	k__norank_d__Bacteria	p__Chloroflexi	c__OLB14	o__norank_c__OLB14	f__norank_o__norank_c__OLB14	g__norank_f__norank_o__norank_c__OLB14	s__uncultured_bacterium_g__norank_f__norank_o__norank_c__OLB14	OTU1586	2	2	3	3	7	1	2	2	1	1	0	1	3	4	9	7	7	20	10	6	4	9	10	8	122	0.958333	0.000206136793728
d__Bacteria	k__norank_d__Bacteria	p__Proteobacteria	c__Gammaproteobacteria	o__Burkholderiales	f__SC-I-84	g__norank_f__SC-I-84	s__metagenome_g__norank_f__SC-I-84	OTU1544	4	5	0	1	2	0	0	0	0	0	0	0	12	4	6	2	8	12	3	1	0	0	7	0	67	0.541667	0.000113206271965
d__Bacteria	k__norank_d__Bacteria	p__Acidobacteriota	c__Acidobacteriae	o__Acidobacteriales	f__norank_o__Acidobacteriales	g__norank_f__norank_o__Acidobacteriales	s__unclassified_g__norank_f__norank_o__Acidobacteriales	OTU7603	1	1	3	2	1	0	0	0	0	1	0	0	0	0	0	0	0	0	6	7	3	8	6	6	45	0.5	7.60340632603e-05
d__Bacteria	k__norank_d__Bacteria	p__Chloroflexi	c__Ktedonobacteria	o__Ktedonobacterales	f__JG30-KF-AS9	g__norank_f__JG30-KF-AS9	s__uncultured_Thermosporothrix_sp._g__norank_f__JG30-KF-AS9	OTU886	0	0	0	0	0	0	9	13	26	9	1	9	0	0	0	0	0	0	0	0	0	0	0	0	67	0.25	0.000113206271965
d__Bacteria	k__norank_d__Bacteria	p__MBNT15	c__norank_p__MBNT15	o__norank_c__norank_p__MBNT15	f__norank_o__norank_c__norank_p__MBNT15	g__norank_f__norank_o__norank_c__norank_p__MBNT15	s__uncultured_bacterium_g__norank_f__norank_o__norank_c__norank_p__MBNT15	OTU6322	4	3	0	1	2	1	0	0	0	0	0	1	4	0	6	1	8	5	2	1	0	0	0	2	41	0.583333	6.92754798594e-05
d__Bacteria	k__norank_d__Bacteria	p__Nitrospirota	c__Thermodesulfovibrionia	o__norank_c__Thermodesulfovibrionia	f__norank_o__norank_c__Thermodesulfovibrionia	g__norank_f__norank_o__norank_c__Thermodesulfovibrionia	s__uncultured_Nitrospirae_bacterium_g__norank_f__norank_o__norank	OTU3723	0	0	0	0	0	0	0	0	0	0	0	0	39	16	18	20	22	20	0	0	0	0	0	0	135	0.25	0.000228102189781
d__Bacteria	k__norank_d__Bacteria	p__Acidobacteriota	c__Acidobacteriae	o__unclassified_c__Acidobacteriae	f__unclassified_c__Acidobacteriae	g__unclassified_c__Acidobacteriae	s__unclassified_c__Acidobacteriae	OTU7979	0	0	0	1	0	1	0	1	0	3	5	3	0	0	0	0	0	2	9	3	2	3	6	5	44	0.541667	7.43444174101e-05
d__Bacteria	k__norank_d__Bacteria	p__Gemmatimonadota	c__Gemmatimonadetes	o__Gemmatimonadales	f__Gemmatimonadaceae	g__norank_f__Gemmatimonadaceae	s__uncultured_Alphaproteobacteria_bacterium_g__norank_f__Gemmatimonadaceae	OTU8115	13	5	2	5	3	1	0	0	0	1	0	0	0	0	0	0	0	0	4	0	1	1	3	0	39	0.458333	6.5896188159e-05
d__Bacteria	k__norank_d__Bacteria	p__Verrucomicrobiota	c__Verrucomicrobiae	o__Chthoniobacterales	f__Chthoniobacteraceae	g__Candidatus_Udaeobacter	s__unclassified_g__Candidatus_Udaeobacter	OTU7773	0	1	1	0	0	0	1	0	0	0	0	7	2	2	3	0	0	0	6	6	25	11	10	15	90	0.541667	0.000152068126521
d__Bacteria	k__norank_d__Bacteria	p__Bacteroidota	c__Bacteroidia	o__Bacteroidales	f__Prolixibacteraceae	g__norank_f__Prolixibacteraceae	s__uncultured_bacterium_g__norank_f__Prolixibacteraceae	OTU3532	0	0	0	0	0	0	0	0	0	0	0	0	4	1	16	6	2	1	0	0	26	2	0	0	58	0.333333	9.79994593133e-05
d__Bacteria	k__norank_d__Bacteria	p__Chloroflexi	c__Ktedonobacteria	o__B12-WMSP1	f__norank_o__B12-WMSP1	g__norank_f__norank_o__B12-WMSP1	s__uncultured_bacterium_g__norank_f__norank_o__B12-WMSP1	OTU8088	0	0	5	3	4	0	0	1	0	1	0	0	0	0	0	0	0	0	3	0	0	0	0	0	17	0.25	2.87239794539e-05
d__Bacteria	k__norank_d__Bacteria	p__Proteobacteria	c__Gammaproteobacteria	o__Burkholderiales	f__Oxalobacteraceae	g__unclassified_f__Oxalobacteraceae	s__unclassified_f__Oxalobacteraceae	OTU2317	0	0	5	3	2	4	0	0	0	0	0	0	11	8	12	4	13	16	41	2	0	8	1	0	130	0.583333	0.00021965396053
d__Bacteria	k__norank_d__Bacteria	p__Proteobacteria	c__Gammaproteobacteria	o__Burkholderiales	f__Comamonadaceae	g__Caenimonas	s__uncultured_bacterium_g__Caenimonas	OTU3862	2	0	0	2	1	0	0	0	0	0	0	0	3	11	28	14	20	39	1	0	0	0	0	0	121	0.416667	0.000204447147878
d__Bacteria	k__norank_d__Bacteria	p__Firmicutes	c__Bacilli	o__Paenibacillales	f__Paenibacillaceae	g__Paenibacillus	s__unclassified_g__Paenibacillus	OTU1390	3	2	5	8	4	3	3	1	0	2	4	6	2	3	0	2	2	3	10	20	29	15	13	6	146	0.916667	0.000246688294134
d__Bacteria	k__norank_d__Bacteria	p__Nitrospirota	c__Thermodesulfovibrionia	o__norank_c__Thermodesulfovibrionia	f__norank_o__norank_c__Thermodesulfovibrionia	g__norank_f__norank_o__norank_c__Thermodesulfovibrionia	s__uncultured_bacterium_g__norank_f__norank_o__norank_c__Thermodesulfovibrionia	OTU7816	0	0	0	0	0	0	0	0	0	0	0	0	1	1	1	4	1	3	29	14	29	11	14	13	121	0.5	0.000204447147878
d__Bacteria	k__norank_d__Bacteria	p__Armatimonadota	c__Chthonomonadetes	o__Chthonomonadales	f__norank_o__Chthonomonadales	g__norank_f__norank_o__Chthonomonadales	s__uncultured_bacterium_g__norank_f__norank_o__Chthonomonadales	OTU1022	0	0	0	0	0	0	18	2	46	8	2	8	0	0	0	0	0	0	0	0	0	0	0	0	84	0.25	0.000141930251419
d__Bacteria	k__norank_d__Bacteria	p__Patescibacteria	c__Parcubacteria	o__norank_c__Parcubacteria	f__norank_o__norank_c__Parcubacteria	g__norank_f__norank_o__norank_c__Parcubacteria	s__uncultured_bacterium_g__norank_f__norank_o__norank_c__Parcubacteria	OTU5893	3	5	3	1	4	0	0	0	0	0	0	0	0	0	0	0	0	0	0	0	0	0	0	0	16	0.208333	2.70343336037e-05
d__Bacteria	k__norank_d__Bacteria	p__Actinobacteriota	c__Actinobacteria	o__Pseudonocardiales	f__Pseudonocardiaceae	g__Pseudonocardia	s__uncultured_bacterium_g__Pseudonocardia	OTU1754	65	56	24	31	17	48	2	1	0	1	5	1	8	4	0	2	5	7	4	6	0	1	3	10	301	0.875	0.000508583400919
d__Bacteria	k__norank_d__Bacteria	p__Chloroflexi	c__Anaerolineae	o__SBR1031	f__norank_o__SBR1031	g__norank_f__norank_o__SBR1031	s__uncultured_bacterium_g__norank_f__norank_o__SBR1031	OTU7610	3	6	8	1	3	1	0	0	0	0	0	0	0	9	3	3	1	1	37	10	21	15	9	17	148	0.708333	0.000250067585834
d__Bacteria	k__norank_d__Bacteria	p__Acidobacteriota	c__Holophagae	o__Subgroup_7	f__norank_o__Subgroup_7	g__norank_f__norank_o__Subgroup_7	s__uncultured_soil_bacterium_g__norank_f__norank_o__Subgroup_7	OTU2860	0	0	0	0	1	1	0	0	0	0	0	0	21	33	31	7	34	72	0	0	0	0	0	0	200	0.333333	0.000337929170046
d__Bacteria	k__norank_d__Bacteria	p__Proteobacteria	c__Gammaproteobacteria	o__Burkholderiales	f__Nitrosomonadaceae	g__MND1	s__unclassified_g__MND1	OTU2398	12	3	3	8	1	2	0	0	0	0	0	0	2	0	0	2	5	6	0	0	0	0	1	0	45	0.458333	7.60340632603e-05
d__Bacteria	k__norank_d__Bacteria	p__Myxococcota	c__Polyangia	o__Haliangiales	f__Haliangiaceae	g__Haliangium	s__unclassified_g__Haliangium	OTU2382	3	6	8	2	4	5	0	0	0	0	0	0	3	0	1	0	0	0	1	0	0	0	0	1	34	0.416667	5.74479589078e-05
d__Bacteria	k__norank_d__Bacteria	p__Myxococcota	c__Myxococcia	o__Myxococcales	f__Anaeromyxobacteraceae	g__Anaeromyxobacter	s__uncultured_bacterium_g__Anaeromyxobacter	OTU7585	0	0	0	0	0	0	0	0	0	0	0	0	0	0	4	2	3	0	11	6	1	4	5	6	42	0.375	7.09651257097e-05
d__Bacteria	k__norank_d__Bacteria	p__Acidobacteriota	c__Acidobacteriae	o__Subgroup_13	f__norank_o__Subgroup_13	g__norank_f__norank_o__Subgroup_13	s__uncultured_bacterium_g__norank_f__norank_o__Subgroup_13	OTU7686	0	1	3	0	0	0	1	0	0	1	0	0	0	2	2	0	0	1	5	11	21	9	9	8	74	0.541667	0.000125033792917
d__Bacteria	k__norank_d__Bacteria	p__Acidobacteriota	c__Vicinamibacteria	o__Vicinamibacterales	f__norank_o__Vicinamibacterales	g__norank_f__norank_o__Vicinamibacterales	s__uncultured_bacterium_g__norank_f__norank_o__Vicinamibacterales	OTU1036	0	0	0	0	0	0	25	7	44	10	1	17	0	0	0	0	0	0	0	0	0	0	0	0	104	0.25	0.000175723168424
d__Bacteria	k__norank_d__Bacteria	p__Chloroflexi	c__JG30-KF-CM66	o__norank_c__JG30-KF-CM66	f__norank_o__norank_c__JG30-KF-CM66	g__norank_f__norank_o__norank_c__JG30-KF-CM66	s__unclassified_g__norank_f__norank_o__norank_c__JG30-KF-CM66	OTU388	0	0	5	1	0	0	4	2	7	2	1	5	0	0	0	0	0	0	0	0	1	1	3	1	33	0.5	5.57583130576e-05
d__Bacteria	k__norank_d__Bacteria	p__Acidobacteriota	c__Holophagae	o__Subgroup_7	f__norank_o__Subgroup_7	g__norank_f__norank_o__Subgroup_7	s__unclassified_g__norank_f__norank_o__Subgroup_7	OTU3123	0	0	0	0	0	0	0	0	0	0	0	0	10	12	22	24	20	18	10	3	20	1	8	4	152	0.5	0.000256826169235
d__Bacteria	k__norank_d__Bacteria	p__Proteobacteria	c__Gammaproteobacteria	o__Burkholderiales	f__Burkholderiaceae	g__Burkholderia-Caballeronia-Paraburkholderia	s__unclassified_g__Burkholderia-Caballeronia-Paraburkholderia	OTU962	0	0	0	0	0	0	8	18	13	30	20	43	3	2	0	0	0	0	0	0	0	0	0	0	137	0.333333	0.000231481481481
d__Bacteria	k__norank_d__Bacteria	p__Acidobacteriota	c__Vicinamibacteria	o__Vicinamibacterales	f__norank_o__Vicinamibacterales	g__norank_f__norank_o__Vicinamibacterales	s__uncultured_Acidobacteriaceae_bacterium_g__norank_f__norank_o__Vicinamibacterales	OTU2564	0	0	0	0	0	0	0	0	0	0	0	0	0	7	10	5	2	7	2	1	4	5	7	4	54	0.458333	9.12408759124e-05
d__Bacteria	k__norank_d__Bacteria	p__Proteobacteria	c__Gammaproteobacteria	o__Burkholderiales	f__Rhodocyclaceae	g__unclassified_f__Rhodocyclaceae	s__unclassified_f__Rhodocyclaceae	OTU523	0	0	1	0	0	0	1	1	0	3	1	0	1	1	2	3	0	0	3	22	1	12	6	6	64	0.625	0.000108137334415
d__Bacteria	k__norank_d__Bacteria	p__Actinobacteriota	c__Acidimicrobiia	o__Microtrichales	f__Iamiaceae	g__Iamia	s__uncultured_bacterium_g__Iamia	OTU1887	9	11	10	8	10	14	0	1	0	1	1	1	6	4	1	0	9	1	8	6	2	3	5	6	117	0.875	0.000197688564477
d__Bacteria	k__norank_d__Bacteria	p__Acidobacteriota	c__Vicinamibacteria	o__Vicinamibacterales	f__norank_o__Vicinamibacterales	g__norank_f__norank_o__Vicinamibacterales	s__uncultured_Acidobacteria_bacterium_g__norank_f__norank_o__Vicinamibacterales	OTU1301	23	17	6	0	10	0	0	0	0	0	0	0	7	10	1	1	3	2	0	0	0	0	1	0	81	0.458333	0.000136861313869
d__Bacteria	k__norank_d__Bacteria	p__Proteobacteria	c__Alphaproteobacteria	o__Acetobacterales	f__Acetobacteraceae	g__unclassified_f__Acetobacteraceae	s__unclassified_f__Acetobacteraceae	OTU489	3	1	0	1	8	0	40	41	34	39	25	31	1	0	0	0	0	0	0	0	0	0	0	0	224	0.458333	0.000378480670451
d__Bacteria	k__norank_d__Bacteria	p__Actinobacteriota	c__Thermoleophilia	o__Solirubrobacterales	f__Solirubrobacteraceae	g__norank_f__Solirubrobacteraceae	s__unclassified_g__norank_f__Solirubrobacteraceae	OTU1674	26	31	29	48	18	27	93	81	96	50	53	42	2	0	1	0	1	2	22	49	15	27	16	51	780	0.916667	0.00131792376318
d__Bacteria	k__norank_d__Bacteria	p__Firmicutes	c__Bacilli	o__Paenibacillales	f__Paenibacillaceae	g__Paenibacillus	s__unclassified_g__Paenibacillus	OTU6959	1	0	6	5	8	8	3	1	2	7	18	4	1	0	0	0	0	0	0	1	2	0	0	0	67	0.583333	0.000113206271965
d__Bacteria	k__norank_d__Bacteria	p__Cyanobacteria	c__Cyanobacteriia	o__Cyanobacteriales	f__Nostocaceae	g__Nostoc_PCC-73102	s__unclassified_g__Nostoc_PCC-73102	OTU3027	0	0	0	0	0	0	0	0	0	0	0	0	11	15	2	10	9	16	2	0	1	3	0	0	69	0.375	0.000116585563666
d__Bacteria	k__norank_d__Bacteria	p__Chloroflexi	c__Ktedonobacteria	o__Ktedonobacterales	f__JG30-KF-AS9	g__norank_f__JG30-KF-AS9	s__uncultured_Thermosporothrix_sp._g__norank_f__JG30-KF-AS9	OTU415	0	0	0	0	0	0	14	7	15	12	2	16	0	0	0	0	0	0	0	0	0	0	0	0	66	0.25	0.000111516626115
d__Bacteria	k__norank_d__Bacteria	p__Firmicutes	c__Bacilli	o__Paenibacillales	f__Paenibacillaceae	g__Cohnella	s__uncultured_bacterium_g__Cohnella	OTU5297	0	0	1	2	0	0	0	0	0	2	0	2	0	0	0	0	0	0	2	5	4	3	3	1	25	0.416667	4.22411462557e-05
d__Bacteria	k__norank_d__Bacteria	p__Actinobacteriota	c__Thermoleophilia	o__Solirubrobacterales	f__Solirubrobacteraceae	g__Conexibacter	s__uncultured_bacterium_g__Conexibacter	OTU2003	3	4	5	4	6	9	0	0	0	0	1	0	4	0	0	0	1	3	0	0	0	0	0	0	40	0.416667	6.75858340092e-05
d__Bacteria	k__norank_d__Bacteria	p__Patescibacteria	c__Dojkabacteria	o__norank_c__Dojkabacteria	f__norank_o__norank_c__Dojkabacteria	g__norank_f__norank_o__norank_c__Dojkabacteria	s__unclassified_g__norank_f__norank_o__norank_c__Dojkabacteria	OTU8156	0	0	0	0	0	0	0	0	0	0	0	0	0	1	0	0	0	0	2	0	29	6	27	0	65	0.208333	0.000109826980265
d__Bacteria	k__norank_d__Bacteria	p__Bdellovibrionota	c__Bdellovibrionia	o__Bdellovibrionales	f__Bdellovibrionaceae	g__OM27_clade	s__metagenome_g__OM27_clade	OTU3071	2	0	0	0	2	1	0	0	0	0	0	0	11	6	0	0	2	4	0	0	0	0	0	0	28	0.291667	4.73100838064e-05
d__Bacteria	k__norank_d__Bacteria	p__Actinobacteriota	c__Actinobacteria	o__Frankiales	f__Frankiaceae	g__Jatrophihabitans	s__uncultured_bacterium_g__Jatrophihabitans	OTU1787	15	14	9	16	22	27	4	11	6	7	11	18	1	1	1	1	1	2	9	6	2	5	11	8	208	1	0.000351446336848
d__Bacteria	k__norank_d__Bacteria	p__Proteobacteria	c__Gammaproteobacteria	o__Burkholderiales	f__Comamonadaceae	g__norank_f__Comamonadaceae	s__unclassified_g__norank_f__Comamonadaceae	OTU2500	1	1	0	0	0	0	0	0	0	0	0	0	7	10	12	5	14	14	1	0	0	0	0	0	65	0.375	0.000109826980265
d__Bacteria	k__norank_d__Bacteria	p__Actinobacteriota	c__Acidimicrobiia	o__Microtrichales	f__Ilumatobacteraceae	g__CL500-29_marine_group	s__unclassified_g__CL500-29_marine_group	OTU1404	5	1	0	0	2	1	0	0	0	0	0	0	13	26	32	20	39	41	7	3	1	1	1	3	196	0.666667	0.000331170586645
d__Bacteria	k__norank_d__Bacteria	p__Patescibacteria	c__Saccharimonadia	o__Saccharimonadales	f__norank_o__Saccharimonadales	g__norank_f__norank_o__Saccharimonadales	s__unclassified_g__norank_f__norank_o__Saccharimonadales	OTU3680	0	0	0	0	0	0	0	0	0	0	0	0	18	24	16	25	38	18	0	1	2	3	5	0	150	0.416667	0.000253446877534
d__Bacteria	k__norank_d__Bacteria	p__Actinobacteriota	c__Acidimicrobiia	o__norank_c__Acidimicrobiia	f__norank_o__norank_c__Acidimicrobiia	g__norank_f__norank_o__norank_c__Acidimicrobiia	s__unclassified_g__norank_f__norank_o__norank_c__Acidimicrobiia	OTU7833	3	3	6	17	5	15	8	17	3	7	6	7	0	0	1	1	0	3	6	0	1	0	2	0	111	0.75	0.000187550689376
d__Bacteria	k__norank_d__Bacteria	p__Patescibacteria	c__Parcubacteria	o__Candidatus_Moranbacteria	f__norank_o__Candidatus_Moranbacteria	g__norank_f__norank_o__Candidatus_Moranbacteria	s__uncultured_bacterium_g__norank_f__norank_o__Candidatus_Moranbacteria	OTU8254	0	0	0	0	0	0	0	0	0	0	0	0	0	0	0	1	0	2	20	3	3	7	1	2	39	0.333333	6.5896188159e-05
d__Bacteria	k__norank_d__Bacteria	p__Planctomycetota	c__Planctomycetes	o__Isosphaerales	f__Isosphaeraceae	g__Tundrisphaera	s__uncultured_bacterium_g__Tundrisphaera	OTU1124	1	4	7	0	4	0	9	2	14	3	1	15	2	0	0	2	1	1	0	0	0	0	1	0	67	0.625	0.000113206271965
d__Bacteria	k__norank_d__Bacteria	p__Proteobacteria	c__Alphaproteobacteria	o__Rhodospirillales	f__Rhodospirillaceae	g__norank_f__Rhodospirillaceae	s__uncultured_bacterium_g__norank_f__Rhodospirillaceae	OTU995	0	1	2	2	2	2	4	7	4	3	4	4	0	0	0	0	0	1	0	0	0	0	0	0	36	0.5	6.08272506083e-05
d__Bacteria	k__norank_d__Bacteria	p__Patescibacteria	c__Saccharimonadia	o__Saccharimonadales	f__norank_o__Saccharimonadales	g__norank_f__norank_o__Saccharimonadales	s__uncultured_bacterium_g__norank_f__norank_o__Saccharimonadales	OTU2302	0	0	5	2	3	2	0	0	0	0	0	0	0	1	0	1	3	4	0	0	0	0	0	2	23	0.375	3.88618545553e-05
d__Bacteria	k__norank_d__Bacteria	p__RCP2-54	c__norank_p__RCP2-54	o__norank_c__norank_p__RCP2-54	f__norank_o__norank_c__norank_p__RCP2-54	g__norank_f__norank_o__norank_c__norank_p__RCP2-54	s__uncultured_delta_proteobacterium_g__norank_f__norank_o__norank_c__norank_p__RCP2-54	OTU4078	2	4	5	10	6	8	3	2	2	5	5	2	0	5	7	9	4	2	4	4	4	6	5	20	124	0.958333	0.000209516085428
d__Bacteria	k__norank_d__Bacteria	p__Chloroflexi	c__Dehalococcoidia	o__vadinBA26	f__norank_o__vadinBA26	g__norank_f__norank_o__vadinBA26	s__unclassified_g__norank_f__norank_o__vadinBA26	OTU8224	0	0	0	0	0	0	0	0	0	0	0	0	2	0	3	3	0	3	7	10	6	4	2	1	41	0.416667	6.92754798594e-05
d__Bacteria	k__norank_d__Bacteria	p__Proteobacteria	c__Gammaproteobacteria	o__Burkholderiales	f__SC-I-84	g__norank_f__SC-I-84	s__unclassified_g__norank_f__SC-I-84	OTU3487	0	0	0	0	0	0	0	0	0	0	0	0	2	3	9	6	3	2	2	2	1	3	1	2	36	0.5	6.08272506083e-05
d__Bacteria	k__norank_d__Bacteria	p__Methylomirabilota	c__Methylomirabilia	o__Methylomirabilales	f__Methylomirabilaceae	g__Sh765B-TzT-35	s__uncultured_bacterium_g__Sh765B-TzT-35	OTU3246	0	0	0	0	0	0	0	0	0	0	0	0	4	8	10	7	3	0	7	4	5	6	5	6	65	0.458333	0.000109826980265
d__Bacteria	k__norank_d__Bacteria	p__Gemmatimonadota	c__Gemmatimonadetes	o__Gemmatimonadales	f__Gemmatimonadaceae	g__norank_f__Gemmatimonadaceae	s__uncultured_bacterium_g__norank_f__Gemmatimonadaceae	OTU8193	0	0	0	3	0	1	1	1	0	3	2	1	0	0	0	0	0	0	1	2	4	1	3	0	23	0.5	3.88618545553e-05
d__Bacteria	k__norank_d__Bacteria	p__Chloroflexi	c__KD4-96	o__norank_c__KD4-96	f__norank_o__norank_c__KD4-96	g__norank_f__norank_o__norank_c__KD4-96	s__uncultured_bacterium_g__norank_f__norank_o__norank_c__KD4-96	OTU5534	5	6	0	0	5	0	1	4	0	0	2	1	5	0	7	13	13	14	1	3	0	4	4	1	89	0.708333	0.00015037848067
d__Bacteria	k__norank_d__Bacteria	p__Chloroflexi	c__Ktedonobacteria	o__Ktedonobacterales	f__JG30-KF-AS9	g__norank_f__JG30-KF-AS9	s__uncultured_bacterium_g__norank_f__JG30-KF-AS9	OTU908	0	0	0	0	0	0	8	9	13	10	3	14	0	0	0	0	0	0	0	0	0	0	0	0	57	0.25	9.63098134631e-05
d__Bacteria	k__norank_d__Bacteria	p__Acidobacteriota	c__Aminicenantia	o__Aminicenantales	f__norank_o__Aminicenantales	g__norank_f__norank_o__Aminicenantales	s__uncultured_Desulfovibrio_sp._g__norank_f__norank	OTU3241	0	0	0	0	0	0	0	0	0	0	0	0	56	43	36	41	42	18	2	0	71	2	27	7	345	0.458333	0.000582927818329
d__Bacteria	k__norank_d__Bacteria	p__Actinobacteriota	c__Actinobacteria	o__Frankiales	f__norank_o__Frankiales	g__norank_f__norank_o__Frankiales	s__uncultured_bacterium_g__norank_f__norank_o__Frankiales	OTU7039	6	10	9	9	9	4	16	17	9	35	25	21	3	8	21	19	28	25	5	3	2	5	5	2	296	1	0.000500135171668
d__Bacteria	k__norank_d__Bacteria	p__Firmicutes	c__Bacilli	o__Bacillales	f__Bacillaceae	g__Bacillus	s__Bacillus_lentus	OTU853	0	0	0	0	0	0	9	13	8	4	9	9	0	0	0	0	0	0	0	0	0	0	0	0	52	0.25	8.78615842119e-05
d__Bacteria	k__norank_d__Bacteria	p__Firmicutes	c__Clostridia	o__unclassified_c__Clostridia	f__unclassified_c__Clostridia	g__unclassified_c__Clostridia	s__unclassified_c__Clostridia	OTU8265	0	0	0	0	0	0	1	0	5	0	0	0	1	4	0	0	0	1	6	7	10	0	7	6	48	0.416667	8.1103000811e-05
d__Bacteria	k__norank_d__Bacteria	p__Actinobacteriota	c__Acidimicrobiia	o__IMCC26256	f__norank_o__IMCC26256	g__norank_f__norank_o__IMCC26256	s__unclassified_g__norank_f__norank_o__IMCC26256	OTU2508	28	34	8	18	24	11	0	0	0	0	0	0	0	6	0	2	3	0	2	0	0	0	0	0	136	0.416667	0.000229791835631
d__Bacteria	k__norank_d__Bacteria	p__Actinobacteriota	c__Thermoleophilia	o__Gaiellales	f__norank_o__Gaiellales	g__norank_f__norank_o__Gaiellales	s__unclassified_g__norank_f__norank_o__Gaiellales	OTU942	141	266	310	345	280	502	981	1055	1347	635	921	633	36	31	14	19	15	18	33	75	59	51	37	58	7862	1	0.0132839956745
d__Bacteria	k__norank_d__Bacteria	p__Desulfobacterota	c__Desulfobaccia	o__Desulfobaccales	f__Desulfobaccaceae	g__Desulfobacca	s__uncultured_bacterium_g__Desulfobacca	OTU3308	0	0	0	0	0	0	0	0	0	0	0	0	37	47	50	51	34	11	4	3	3	4	4	15	263	0.5	0.00044437685861
d__Bacteria	k__norank_d__Bacteria	p__Chloroflexi	c__TK10	o__norank_c__TK10	f__norank_o__norank_c__TK10	g__norank_f__norank_o__norank_c__TK10	s__unclassified_g__norank_f__norank_o__norank_c__TK10	OTU6846	3	1	3	4	3	2	0	0	1	0	0	0	7	11	6	3	9	10	2	0	0	0	0	1	66	0.625	0.000111516626115
d__Bacteria	k__norank_d__Bacteria	p__Proteobacteria	c__Alphaproteobacteria	o__Rhizobiales	f__Beijerinckiaceae	g__FFCH5858	s__uncultured_bacterium_g__FFCH5858	OTU1802	3	6	3	0	0	2	0	0	0	0	0	0	14	0	4	8	6	6	7	9	3	3	4	8	86	0.625	0.00014530954312
d__Bacteria	k__norank_d__Bacteria	p__Bacteroidota	c__Bacteroidia	o__Bacteroidales	f__Dysgonomonadaceae	g__norank_f__Dysgonomonadaceae	s__uncultured_soil_bacterium_g__norank_f__Dysgonomonadaceae	OTU2998	0	0	0	0	0	0	0	0	0	0	0	0	8	11	1	3	4	3	0	0	0	0	0	0	30	0.25	5.06893755069e-05
d__Bacteria	k__norank_d__Bacteria	p__Proteobacteria	c__Gammaproteobacteria	o__Burkholderiales	f__Nitrosomonadaceae	g__mle1-7	s__uncultured_bacterium_g__mle1-7	OTU8282	12	5	1	0	1	4	0	0	0	0	0	4	18	16	6	2	5	4	30	15	22	27	24	20	216	0.75	0.00036496350365
d__Bacteria	k__norank_d__Bacteria	p__Proteobacteria	c__Alphaproteobacteria	o__Rhizobiales	f__Rhizobiaceae	g__Mesorhizobium	s__Mesorhizobium_mediterraneum	OTU1770	61	69	27	36	33	29	2	6	0	3	4	20	31	26	21	20	66	70	5	2	0	3	1	3	538	0.916667	0.000909029467424
d__Bacteria	k__norank_d__Bacteria	p__MBNT15	c__norank_p__MBNT15	o__norank_c__norank_p__MBNT15	f__norank_o__norank_c__norank_p__MBNT15	g__norank_f__norank_o__norank_c__norank_p__MBNT15	s__unclassified_g__norank_f__norank_o__norank_c__norank_p__MBNT15	OTU8184	0	0	2	3	1	2	0	0	0	1	0	1	3	0	0	2	0	0	14	9	14	2	6	17	77	0.583333	0.000130102730468
d__Bacteria	k__norank_d__Bacteria	p__Desulfobacterota	c__Desulfuromonadia	o__Geobacterales	f__Geobacteraceae	g__norank_f__Geobacteraceae	s__uncultured_delta_proteobacterium_g__norank_f__Geobacteraceae	OTU8420	0	0	0	0	0	0	0	0	0	0	1	0	8	17	36	19	22	14	85	52	73	45	31	68	471	0.541667	0.000795823195458
d__Bacteria	k__norank_d__Bacteria	p__Nitrospirota	c__Nitrospiria	o__Nitrospirales	f__Nitrospiraceae	g__Nitrospira	s__unclassified_g__Nitrospira	OTU8225	0	0	0	0	0	0	0	0	0	0	0	0	0	0	0	0	0	0	1	7	7	5	5	4	29	0.25	4.89997296567e-05
d__Bacteria	k__norank_d__Bacteria	p__Acidobacteriota	c__Subgroup_11	o__norank_c__Subgroup_11	f__norank_o__norank_c__Subgroup_11	g__norank_f__norank_o__norank_c__Subgroup_11	s__uncultured_Acidobacterium_sp._g__norank_f__norank_o__norank_c__Subgroup_11	OTU3838	0	0	0	0	0	0	0	0	0	0	0	0	0	5	4	6	0	2	0	0	0	0	0	0	17	0.166667	2.87239794539e-05
d__Bacteria	k__norank_d__Bacteria	p__Proteobacteria	c__Alphaproteobacteria	o__Sphingomonadales	f__Sphingomonadaceae	g__Sphingomonas	s__uncultured_Sphingomonadaceae_bacterium_g__Sphingomonas	OTU5580	5	3	0	0	1	2	6	9	23	13	7	27	4	8	4	1	3	5	0	0	0	0	0	0	121	0.666667	0.000204447147878
d__Bacteria	k__norank_d__Bacteria	p__Chloroflexi	c__Ktedonobacteria	o__C0119	f__norank_o__C0119	g__norank_f__norank_o__C0119	s__uncultured_bacterium_g__norank_f__norank_o__C0119	OTU1111	0	0	0	0	1	0	65	65	218	39	58	140	0	0	1	1	2	0	3	4	0	6	0	3	606	0.583333	0.00102392538524
d__Bacteria	k__norank_d__Bacteria	p__Firmicutes	c__Bacilli	o__Thermoactinomycetales	f__Thermoactinomycetaceae	g__Shimazuella	s__uncultured_bacterium_g__Shimazuella	OTU5803	3	1	0	0	2	1	3	3	2	5	9	5	0	0	0	0	0	0	1	1	1	3	0	1	41	0.625	6.92754798594e-05
d__Bacteria	k__norank_d__Bacteria	p__Proteobacteria	c__Alphaproteobacteria	o__Rhizobiales	f__Rhizobiales_Incertae_Sedis	g__Bauldia	s__metagenome_g__Bauldia	OTU3664	2	2	1	0	0	3	0	0	0	0	0	0	19	17	14	4	25	37	0	1	1	0	1	0	127	0.541667	0.000214585022979
d__Bacteria	k__norank_d__Bacteria	p__Firmicutes	c__Clostridia	o__Clostridiales	f__Clostridiaceae	g__Clostridium_sensu_stricto_12	s__Clostridium_akagii	OTU7667	0	0	0	0	0	0	1	0	0	0	0	0	11	4	14	3	6	8	0	5	2	1	5	4	64	0.5	0.000108137334415
d__Bacteria	k__norank_d__Bacteria	p__Acidobacteriota	c__Acidobacteriae	o__Solibacterales	f__Solibacteraceae	g__Candidatus_Solibacter	s__unclassified_g__Candidatus_Solibacter	OTU1284	0	0	0	0	0	1	0	1	0	0	2	0	0	1	2	3	1	1	6	5	1	0	2	1	27	0.541667	4.56204379562e-05
d__Bacteria	k__norank_d__Bacteria	p__Gemmatimonadota	c__Gemmatimonadetes	o__Gemmatimonadales	f__Gemmatimonadaceae	g__norank_f__Gemmatimonadaceae	s__unclassified_g__norank_f__Gemmatimonadaceae	OTU7692	0	0	1	0	0	0	0	0	0	9	1	0	1	0	0	1	0	1	4	19	3	5	12	0	57	0.458333	9.63098134631e-05
d__Bacteria	k__norank_d__Bacteria	p__Bacteroidota	c__Bacteroidia	o__Bacteroidales	f__Prolixibacteraceae	g__norank_f__Prolixibacteraceae	s__uncultured_bacterium_g__norank_f__Prolixibacteraceae	OTU3333	0	0	0	0	0	0	0	0	0	0	0	0	15	21	14	17	29	5	0	0	0	0	0	0	101	0.25	0.000170654230873
d__Bacteria	k__norank_d__Bacteria	p__Chloroflexi	c__AD3	o__norank_c__AD3	f__norank_o__norank_c__AD3	g__norank_f__norank_o__norank_c__AD3	s__uncultured_bacterium_g__norank_f__norank_o__norank_c__AD3	OTU988	5	0	12	10	4	3	22	9	13	24	27	11	3	1	5	3	5	13	16	78	30	76	67	39	476	0.958333	0.000804271424709
d__Bacteria	k__norank_d__Bacteria	p__RCP2-54	c__norank_p__RCP2-54	o__norank_c__norank_p__RCP2-54	f__norank_o__norank_c__norank_p__RCP2-54	g__norank_f__norank_o__norank_c__norank_p__RCP2-54	s__hydrothermal_vent_metagenome_g__norank_f__norank_o__norank_c__norank_p__RCP2-54	OTU3900	0	0	0	0	0	0	0	0	0	0	0	0	4	6	4	3	6	4	0	0	0	0	0	0	27	0.25	4.56204379562e-05
d__Bacteria	k__norank_d__Bacteria	p__Chloroflexi	c__KD4-96	o__norank_c__KD4-96	f__norank_o__norank_c__KD4-96	g__norank_f__norank_o__norank_c__KD4-96	s__unclassified_g__norank_f__norank_o__norank_c__KD4-96	OTU245	5	3	1	0	5	1	0	1	2	1	0	0	6	6	2	2	3	3	4	1	4	3	6	2	61	0.833333	0.000103068396864
d__Bacteria	k__norank_d__Bacteria	p__Acidobacteriota	c__Vicinamibacteria	o__Vicinamibacterales	f__norank_o__Vicinamibacterales	g__norank_f__norank_o__Vicinamibacterales	s__uncultured_prokaryote_g__norank_f__norank_o__Vicinamibacterales	OTU3443	0	0	0	0	0	0	0	0	0	0	0	0	68	37	61	39	40	79	1	0	0	0	0	1	326	0.333333	0.000550824547175
d__Bacteria	k__norank_d__Bacteria	p__Actinobacteriota	c__Actinobacteria	o__Propionibacteriales	f__Nocardioidaceae	g__Nocardioides	s__metagenome_g__Nocardioides	OTU1493	39	26	7	9	6	0	0	0	0	0	0	0	0	1	3	1	4	3	0	0	0	0	3	0	102	0.458333	0.000172343876723
d__Bacteria	k__norank_d__Bacteria	p__Firmicutes	c__Bacilli	o__Paenibacillales	f__Paenibacillaceae	g__Paenibacillus	s__unclassified_g__Paenibacillus	OTU67	0	0	0	0	0	0	2	0	0	9	7	2	0	0	0	0	0	0	2	6	2	2	6	2	40	0.416667	6.75858340092e-05
d__Bacteria	k__norank_d__Bacteria	p__Firmicutes	c__Bacilli	o__Alicyclobacillales	f__Alicyclobacillaceae	g__Alicyclobacillus	s__unclassified_g__Alicyclobacillus	OTU3358	0	0	0	0	0	0	0	0	0	0	0	13	1	5	4	5	2	1	0	0	0	0	0	0	31	0.291667	5.23790213571e-05
d__Bacteria	k__norank_d__Bacteria	p__Nitrospirota	c__Thermodesulfovibrionia	o__norank_c__Thermodesulfovibrionia	f__norank_o__norank_c__Thermodesulfovibrionia	g__norank_f__norank_o__norank_c__Thermodesulfovibrionia	s__uncultured_bacterium_g__norank_f__norank_o__norank_c__Thermodesulfovibrionia	OTU8381	0	0	0	0	0	0	0	0	0	0	0	0	4	8	10	18	12	4	7	13	2	2	1	6	87	0.5	0.00014699918897
d__Bacteria	k__norank_d__Bacteria	p__Firmicutes	c__Bacilli	o__Bacillales	f__Planococcaceae	g__Psychrobacillus	s__unclassified_g__Psychrobacillus	OTU6212	1	4	4	1	2	1	4	0	5	5	7	5	6	5	4	7	6	1	4	5	8	5	4	4	98	0.958333	0.000165585293323
d__Bacteria	k__norank_d__Bacteria	p__Actinobacteriota	c__Thermoleophilia	o__Gaiellales	f__Gaiellaceae	g__Gaiella	s__unclassified_g__Gaiella	OTU1996	0	1	1	10	2	2	0	5	0	1	5	0	1	0	2	1	1	1	3	4	9	9	6	6	70	0.791667	0.000118275209516
d__Bacteria	k__norank_d__Bacteria	p__Myxococcota	c__Myxococcia	o__Myxococcales	f__Myxococcaceae	g__unclassified_f__Myxococcaceae	s__unclassified_f__Myxococcaceae	OTU3216	0	0	0	1	0	0	0	0	1	0	0	1	3	4	3	5	1	9	0	0	0	0	0	1	29	0.416667	4.89997296567e-05
d__Bacteria	k__norank_d__Bacteria	p__Verrucomicrobiota	c__Verrucomicrobiae	o__Chthoniobacterales	f__Chthoniobacteraceae	g__Candidatus_Udaeobacter	s__unclassified_g__Candidatus_Udaeobacter	OTU764	1	3	5	1	1	0	5	0	0	10	3	6	2	0	2	2	1	0	8	9	20	12	11	5	107	0.791667	0.000180792105975
d__Bacteria	k__norank_d__Bacteria	p__Actinobacteriota	c__Acidimicrobiia	o__unclassified_c__Acidimicrobiia	f__unclassified_c__Acidimicrobiia	g__unclassified_c__Acidimicrobiia	s__unclassified_c__Acidimicrobiia	OTU1469	1	2	10	13	2	7	5	17	11	6	10	2	0	0	1	0	0	0	7	11	12	6	5	8	136	0.791667	0.000229791835631
d__Bacteria	k__norank_d__Bacteria	p__Chloroflexi	c__Chloroflexia	o__Thermomicrobiales	f__JG30-KF-CM45	g__norank_f__JG30-KF-CM45	s__uncultured_bacterium_g__norank_f__JG30-KF-CM45	OTU7016	0	0	0	0	0	0	19	11	13	12	13	11	4	8	7	3	2	1	5	3	7	0	3	3	125	0.708333	0.000211205731279
d__Bacteria	k__norank_d__Bacteria	p__Acidobacteriota	c__Acidobacteriae	o__norank_c__Acidobacteriae	f__norank_o__norank_c__Acidobacteriae	g__Paludibaculum	s__uncultured_bacterium_g__Paludibaculum	OTU1459	1	2	0	0	1	0	0	0	0	0	0	0	48	26	9	19	24	28	0	1	1	0	0	0	160	0.458333	0.000270343336037
d__Bacteria	k__norank_d__Bacteria	p__Acidobacteriota	c__Vicinamibacteria	o__Vicinamibacterales	f__norank_o__Vicinamibacterales	g__norank_f__norank_o__Vicinamibacterales	s__uncultured_Acidobacteria_bacterium_g__norank_f__norank_o__Vicinamibacterales	OTU3480	14	33	31	6	45	3	0	1	0	0	0	2	22	24	5	4	6	11	0	2	0	1	1	0	211	0.708333	0.000356515274398
d__Bacteria	k__norank_d__Bacteria	p__Actinobacteriota	c__Acidimicrobiia	o__IMCC26256	f__norank_o__IMCC26256	g__norank_f__norank_o__IMCC26256	s__uncultured_Acidimicrobiales_bacterium_g__norank_f__norank	OTU1841	207	170	89	115	114	112	32	43	44	34	43	26	87	41	31	33	42	41	39	35	19	29	27	16	1469	1	0.00248208975399
d__Bacteria	k__norank_d__Bacteria	p__Nitrospirota	c__Thermodesulfovibrionia	o__norank_c__Thermodesulfovibrionia	f__norank_o__norank_c__Thermodesulfovibrionia	g__norank_f__norank_o__norank_c__Thermodesulfovibrionia	s__uncultured_bacterium_g__norank_f__norank_o__norank_c__Thermodesulfovibrionia	OTU7744	0	0	0	0	0	0	0	0	0	0	0	0	108	123	219	224	121	109	339	255	154	196	114	199	2161	0.5	0.00365132468235
d__Bacteria	k__norank_d__Bacteria	p__Acidobacteriota	c__Vicinamibacteria	o__Vicinamibacterales	f__norank_o__Vicinamibacterales	g__norank_f__norank_o__Vicinamibacterales	s__uncultured_bacterium_g__norank_f__norank_o__Vicinamibacterales	OTU8029	0	0	0	0	0	0	0	0	0	0	0	0	38	22	52	39	12	22	17	8	37	32	13	11	303	0.5	0.00051196269262
d__Bacteria	k__norank_d__Bacteria	p__Patescibacteria	c__Saccharimonadia	o__Saccharimonadales	f__unclassified_o__Saccharimonadales	g__unclassified_o__Saccharimonadales	s__unclassified_o__Saccharimonadales	OTU1015	0	0	0	0	0	0	3	6	3	4	4	2	0	0	0	0	0	0	0	0	0	0	0	0	22	0.25	3.71722087051e-05
d__Bacteria	k__norank_d__Bacteria	p__Desulfobacterota	c__Desulfobulbia	o__Desulfobulbales	f__Desulfobulbaceae	g__norank_f__Desulfobulbaceae	s__uncultured_bacterium_g__norank_f__Desulfobulbaceae	OTU7766	0	0	0	0	0	0	0	0	0	0	0	0	1	4	3	2	5	5	6	2	2	2	2	5	39	0.5	6.5896188159e-05
d__Bacteria	k__norank_d__Bacteria	p__Desulfobacterota	c__Desulfomonilia	o__Desulfomonilales	f__Desulfomonilaceae	g__Desulfomonile	s__unclassified_g__Desulfomonile	OTU3624	0	0	0	0	0	0	0	0	0	0	0	0	41	27	34	56	30	18	17	19	15	12	13	10	292	0.5	0.000493376588267
d__Bacteria	k__norank_d__Bacteria	p__Nitrospirota	c__Nitrospiria	o__Nitrospirales	f__Nitrospiraceae	g__Nitrospira	s__unclassified_g__Nitrospira	OTU6773	0	0	0	0	2	2	0	2	0	17	9	5	0	0	1	0	1	0	20	11	2	7	9	5	93	0.583333	0.000157137064071
d__Bacteria	k__norank_d__Bacteria	p__Chloroflexi	c__KD4-96	o__norank_c__KD4-96	f__norank_o__norank_c__KD4-96	g__norank_f__norank_o__norank_c__KD4-96	s__unclassified_g__norank_f__norank_o__norank_c__KD4-96	OTU7659	87	42	106	15	93	15	28	23	10	40	26	46	177	104	109	108	138	177	60	73	102	96	118	131	1924	1	0.00325087861584
d__Bacteria	k__norank_d__Bacteria	p__Myxococcota	c__Polyangia	o__Polyangiales	f__Polyangiaceae	g__Pajaroellobacter	s__metagenome_g__Pajaroellobacter	OTU7134	2	6	4	2	4	5	0	0	0	0	0	2	4	3	11	13	11	12	5	8	2	2	2	13	111	0.791667	0.000187550689376
d__Bacteria	k__norank_d__Bacteria	p__Proteobacteria	c__Alphaproteobacteria	o__Rhizobiales	f__Pleomorphomonadaceae	g__Chthonobacter	s__uncultured_bacterium_g__Chthonobacter	OTU3495	0	0	0	0	0	0	0	0	0	0	0	0	6	10	4	6	10	16	0	0	0	0	0	0	52	0.25	8.78615842119e-05
d__Bacteria	k__norank_d__Bacteria	p__Caldisericota	c__Caldisericia	o__Caldisericales	f__WCHB1-02	g__norank_f__WCHB1-02	s__uncultured_eubacterium_WCHB1-02	OTU7286	0	0	0	0	0	0	0	0	0	0	0	0	1	9	4	3	3	0	1	0	13	3	2	1	40	0.416667	6.75858340092e-05
d__Bacteria	k__norank_d__Bacteria	p__Actinobacteriota	c__Acidimicrobiia	o__IMCC26256	f__norank_o__IMCC26256	g__norank_f__norank_o__IMCC26256	s__unclassified_g__norank_f__norank_o__IMCC26256	OTU7040	0	0	0	0	0	0	0	2	0	0	0	0	4	1	5	1	2	1	9	6	0	8	1	5	45	0.5	7.60340632603e-05
d__Bacteria	k__norank_d__Bacteria	p__Acidobacteriota	c__Acidobacteriae	o__Acidobacteriales	f__norank_o__Acidobacteriales	g__norank_f__norank_o__Acidobacteriales	s__uncultured_Acidobacteriaceae_bacterium_g__norank_f__norank	OTU1824	184	204	223	114	199	46	101	54	11	147	128	176	235	252	300	258	128	102	687	481	644	710	548	620	6552	1	0.0110705596107
d__Bacteria	k__norank_d__Bacteria	p__Acidobacteriota	c__Vicinamibacteria	o__Vicinamibacterales	f__norank_o__Vicinamibacterales	g__norank_f__norank_o__Vicinamibacterales	s__unclassified_g__norank_f__norank_o__Vicinamibacterales	OTU1424	3	1	0	1	5	0	0	0	0	0	0	0	9	22	12	8	8	15	0	0	0	0	0	0	84	0.416667	0.000141930251419
d__Bacteria	k__norank_d__Bacteria	p__Proteobacteria	c__Alphaproteobacteria	o__Tistrellales	f__Geminicoccaceae	g__Candidatus_Alysiosphaera	s__metagenome_g__Candidatus_Alysiosphaera	OTU1833	22	16	7	13	14	8	0	0	0	0	0	0	11	31	12	7	17	15	2	0	0	2	3	0	180	0.625	0.000304136253041
d__Bacteria	k__norank_d__Bacteria	p__Firmicutes	c__Clostridia	o__Lachnospirales	f__Lachnospiraceae	g__Anaerocolumna	s__uncultured_bacterium_g__Anaerocolumna	OTU3242	0	2	0	0	2	0	4	1	1	2	6	2	14	8	1	2	12	5	1	1	0	0	1	3	68	0.75	0.000114895917816
d__Bacteria	k__norank_d__Bacteria	p__Chloroflexi	c__Ktedonobacteria	o__Ktedonobacterales	f__Ktedonobacteraceae	g__1921-3	s__uncultured_bacterium_g__1921-3	OTU7123	0	1	40	11	52	2	1	5	1	16	6	18	0	1	1	1	2	0	11	14	5	6	63	4	261	0.875	0.00044099756691
d__Bacteria	k__norank_d__Bacteria	p__Firmicutes	c__Clostridia	o__norank_c__Clostridia	f__Hungateiclostridiaceae	g__norank_f__Hungateiclostridiaceae	s__uncultured_bacterium_g__norank_f__Hungateiclostridiaceae	OTU8272	0	0	0	0	0	0	1	1	0	0	0	0	5	9	5	5	11	2	6	21	18	8	5	12	109	0.583333	0.000184171397675
d__Bacteria	k__norank_d__Bacteria	p__Chloroflexi	c__Anaerolineae	o__RBG-13-54-9	f__norank_o__RBG-13-54-9	g__norank_f__norank_o__RBG-13-54-9	s__unclassified_g__norank_f__norank_o__RBG-13-54-9	OTU7914	0	0	0	0	0	0	0	0	0	0	0	0	10	5	1	6	5	2	24	21	8	16	10	10	118	0.5	0.000199378210327
d__Bacteria	k__norank_d__Bacteria	p__Acidobacteriota	c__Acidobacteriae	o__Bryobacterales	f__Bryobacteraceae	g__Bryobacter	s__unclassified_g__Bryobacter	OTU1758	47	42	39	56	47	41	83	151	97	103	100	88	36	25	42	31	30	17	81	54	48	44	27	78	1407	1	0.00237733171127
d__Bacteria	k__norank_d__Bacteria	p__Chloroflexi	c__Anaerolineae	o__SBR1031	f__A4b	g__norank_f__A4b	s__uncultured_bacterium_g__norank_f__A4b	OTU5548	5	7	1	0	0	0	0	0	0	0	0	0	0	1	0	0	2	4	0	0	0	1	2	1	24	0.375	4.05515004055e-05
d__Bacteria	k__norank_d__Bacteria	p__Proteobacteria	c__Alphaproteobacteria	o__Rhizobiales	f__Beijerinckiaceae	g__Microvirga	s__unclassified_g__Microvirga	OTU6689	0	3	1	0	0	1	0	0	0	0	0	0	3	10	0	7	9	9	0	1	0	0	0	0	44	0.375	7.43444174101e-05
d__Bacteria	k__norank_d__Bacteria	p__Acidobacteriota	c__Blastocatellia	o__11-24	f__norank_o__11-24	g__norank_f__norank_o__11-24	s__uncultured_Acidobacteria_bacterium_g__norank_f__norank_o__11-24	OTU6152	6	6	7	0	8	0	0	0	0	0	0	0	3	1	1	1	1	0	0	0	0	0	0	0	34	0.375	5.74479589078e-05
d__Bacteria	k__norank_d__Bacteria	p__Proteobacteria	c__Gammaproteobacteria	o__Gammaproteobacteria_Incertae_Sedis	f__unclassified_o__Gammaproteobacteria_Incertae_Sedis	g__Acidibacter	s__unclassified_g__Acidibacter	OTU1099	0	0	0	0	0	0	40	29	18	30	21	23	0	0	0	0	0	0	0	0	0	0	0	0	161	0.25	0.000272032981887
d__Bacteria	k__norank_d__Bacteria	p__Verrucomicrobiota	c__Verrucomicrobiae	o__Chthoniobacterales	f__Chthoniobacteraceae	g__Candidatus_Udaeobacter	s__uncultured_Verrucomicrobia_bacterium_g__Candidatus_Udaeobacter	OTU2342	3	8	7	1	7	0	1	0	0	0	0	0	0	0	0	2	0	0	0	0	0	0	0	1	30	0.333333	5.06893755069e-05
d__Bacteria	k__norank_d__Bacteria	p__Acidobacteriota	c__Subgroup_18	o__norank_c__Subgroup_18	f__norank_o__norank_c__Subgroup_18	g__norank_f__norank_o__norank_c__Subgroup_18	s__uncultured_Acidobacteria_bacterium_g__norank_f__norank_o__norank_c__Subgroup_18	OTU8270	0	0	0	0	0	0	0	0	0	0	0	0	3	2	6	1	3	9	4	1	9	5	10	11	64	0.5	0.000108137334415
d__Bacteria	k__norank_d__Bacteria	p__Proteobacteria	c__Gammaproteobacteria	o__WD260	f__norank_o__WD260	g__norank_f__norank_o__WD260	s__uncultured_bacterium_g__norank_f__norank_o__WD260	OTU8386	1	0	6	9	3	4	0	0	0	0	0	0	1	3	0	1	0	0	3	0	0	0	1	0	32	0.416667	5.40686672074e-05
d__Bacteria	k__norank_d__Bacteria	p__Nitrospirota	c__Thermodesulfovibrionia	o__norank_c__Thermodesulfovibrionia	f__norank_o__norank_c__Thermodesulfovibrionia	g__norank_f__norank_o__norank_c__Thermodesulfovibrionia	s__unclassified_g__norank_f__norank_o__norank_c__Thermodesulfovibrionia	OTU8002	0	0	0	0	0	0	0	0	0	0	0	0	2	3	7	9	5	0	40	89	81	42	45	56	379	0.458333	0.000640375777237
d__Bacteria	k__norank_d__Bacteria	p__Bacteroidota	c__Bacteroidia	o__Flavobacteriales	f__Flavobacteriaceae	g__Flavobacterium	s__metagenome_g__Flavobacterium	OTU1305	17	11	24	16	15	57	0	0	0	0	0	0	1	5	2	0	0	2	1	0	1	0	0	0	152	0.5	0.000256826169235
d__Bacteria	k__norank_d__Bacteria	p__Chloroflexi	c__Ktedonobacteria	o__C0119	f__norank_o__C0119	g__norank_f__norank_o__C0119	s__uncultured_soil_bacterium_g__norank_f__norank_o__C0119	OTU6745	0	0	0	0	0	0	0	0	0	0	0	0	5	0	3	2	5	5	0	0	0	0	0	0	20	0.208333	3.37929170046e-05
d__Bacteria	k__norank_d__Bacteria	p__Firmicutes	c__Bacilli	o__Erysipelotrichales	f__Erysipelotrichaceae	g__Turicibacter	s__Turicibacter_sp._H121	OTU481	0	1	0	0	0	0	60	45	47	104	44	36	6	29	6	1	2	1	0	0	0	0	1	0	383	0.583333	0.000647134360638
d__Bacteria	k__norank_d__Bacteria	p__Proteobacteria	c__Gammaproteobacteria	o__Burkholderiales	f__TRA3-20	g__norank_f__TRA3-20	s__unclassified_g__norank_f__TRA3-20	OTU3276	0	0	0	0	0	0	0	0	0	0	0	0	2	9	7	7	10	7	0	0	0	0	0	0	42	0.25	7.09651257097e-05
d__Bacteria	k__norank_d__Bacteria	p__Firmicutes	c__Clostridia	o__norank_c__Clostridia	f__Hungateiclostridiaceae	g__unclassified_f__Hungateiclostridiaceae	s__unclassified_f__Hungateiclostridiaceae	OTU8244	0	0	0	0	0	0	0	0	0	0	0	0	0	0	1	0	0	0	11	3	2	3	1	11	32	0.291667	5.40686672074e-05
d__Bacteria	k__norank_d__Bacteria	p__Firmicutes	c__Clostridia	o__Peptococcales	f__Peptococcaceae	g__norank_f__Peptococcaceae	s__uncultured_bacterium_g__norank_f__Peptococcaceae	OTU7433	0	0	0	0	0	0	0	0	0	0	0	1	3	2	3	2	1	1	0	1	25	3	10	5	57	0.5	9.63098134631e-05
d__Bacteria	k__norank_d__Bacteria	p__Desulfobacterota	c__Desulfobaccia	o__Desulfobaccales	f__Desulfobaccaceae	g__Desulfobacca	s__uncultured_bacterium_g__Desulfobacca	OTU2677	0	0	0	0	0	0	0	0	0	0	0	0	4	5	8	6	16	0	0	0	0	0	0	0	39	0.208333	6.5896188159e-05
d__Bacteria	k__norank_d__Bacteria	p__Planctomycetota	c__Planctomycetes	o__Isosphaerales	f__Isosphaeraceae	g__Aquisphaera	s__unclassified_g__Aquisphaera	OTU543	1	0	2	1	2	1	12	9	37	5	2	26	0	0	0	0	0	0	0	0	0	0	0	0	98	0.458333	0.000165585293323
d__Bacteria	k__norank_d__Bacteria	p__Bacteroidota	c__Kryptonia	o__Kryptoniales	f__BSV26	g__norank_f__BSV26	s__unclassified_g__norank_f__BSV26	OTU8387	0	0	0	0	0	0	0	0	0	0	0	0	0	0	0	9	4	0	3	3	6	1	3	3	32	0.333333	5.40686672074e-05
d__Bacteria	k__norank_d__Bacteria	p__WPS-2	c__norank_p__WPS-2	o__norank_c__norank_p__WPS-2	f__norank_o__norank_c__norank_p__WPS-2	g__norank_f__norank_o__norank_c__norank_p__WPS-2	s__uncultured_bacterium_g__norank_f__norank_o__norank_c__norank_p__WPS-2	OTU605	2	5	23	4	38	1	670	472	1193	231	140	572	4	6	0	2	3	3	4	2	13	4	6	6	3404	0.958333	0.00575155447418
d__Bacteria	k__norank_d__Bacteria	p__Acidobacteriota	c__Acidobacteriae	o__Bryobacterales	f__Bryobacteraceae	g__Bryobacter	s__unclassified_g__Bryobacter	OTU1438	5	1	0	2	0	1	2	0	1	0	0	0	34	20	18	16	12	11	28	26	10	10	13	14	224	0.75	0.000378480670451
d__Bacteria	k__norank_d__Bacteria	p__Acidobacteriota	c__Vicinamibacteria	o__Vicinamibacterales	f__norank_o__Vicinamibacterales	g__norank_f__norank_o__Vicinamibacterales	s__unclassified_g__norank_f__norank_o__Vicinamibacterales	OTU7216	0	1	4	0	4	2	4	0	0	1	1	0	5	1	0	0	2	0	3	2	14	7	6	2	59	0.666667	9.96891051636e-05
d__Bacteria	k__norank_d__Bacteria	p__Chloroflexi	c__Ktedonobacteria	o__C0119	f__norank_o__C0119	g__norank_f__norank_o__C0119	s__unclassified_g__norank_f__norank_o__C0119	OTU891	0	0	0	0	0	0	13	8	40	4	2	22	0	0	0	0	0	0	0	0	0	0	0	0	89	0.25	0.00015037848067
d__Bacteria	k__norank_d__Bacteria	p__Chloroflexi	c__Chloroflexia	o__Chloroflexales	f__Roseiflexaceae	g__norank_f__Roseiflexaceae	s__uncultured_bacterium_g__norank_f__Roseiflexaceae	OTU1756	3	7	8	1	4	0	0	0	0	0	0	0	1	0	0	0	0	0	2	0	0	1	0	0	27	0.333333	4.56204379562e-05
d__Bacteria	k__norank_d__Bacteria	p__Desulfobacterota	c__Syntrophia	o__Syntrophales	f__Syntrophaceae	g__Syntrophus	s__uncultured_Syntrophaceae_bacterium_g__Syntrophus	OTU8359	0	0	0	0	0	0	0	0	0	0	0	0	61	28	50	42	23	33	6	1	2	3	0	2	251	0.458333	0.000424101108408
d__Bacteria	k__norank_d__Bacteria	p__Acidobacteriota	c__Vicinamibacteria	o__Subgroup_17	f__norank_o__Subgroup_17	g__norank_f__norank_o__Subgroup_17	s__unclassified_g__norank_f__norank_o__Subgroup_17	OTU7384	0	0	0	0	0	0	0	0	0	0	0	0	0	1	2	1	0	2	1	0	4	1	8	7	27	0.375	4.56204379562e-05
d__Bacteria	k__norank_d__Bacteria	p__Chloroflexi	c__Anaerolineae	o__SJA-15	f__norank_o__SJA-15	g__norank_f__norank_o__SJA-15	s__uncultured_bacterium_g__norank_f__norank_o__SJA-15	OTU8291	0	0	0	0	0	0	0	0	0	0	0	0	3	3	3	5	6	0	12	3	8	4	4	7	58	0.458333	9.79994593133e-05
d__Bacteria	k__norank_d__Bacteria	p__Actinobacteriota	c__Acidimicrobiia	o__IMCC26256	f__norank_o__IMCC26256	g__norank_f__norank_o__IMCC26256	s__uncultured_Aciditerrimonas_sp._g__norank_f__norank	OTU1712	178	113	44	62	66	77	4	1	0	4	14	8	31	15	19	9	16	10	16	20	21	14	20	19	781	0.958333	0.00131961340903
d__Bacteria	k__norank_d__Bacteria	p__Desulfobacterota	c__Desulfobacteria	o__Desulfobacterales	f__Desulfosarcinaceae	g__norank_f__Desulfosarcinaceae	s__unclassified_g__norank_f__Desulfosarcinaceae	OTU3455	0	0	0	0	0	0	0	0	0	0	0	0	20	10	10	13	6	13	0	0	0	0	0	0	72	0.25	0.000121654501217
d__Bacteria	k__norank_d__Bacteria	p__Chloroflexi	c__Anaerolineae	o__SBR1031	f__norank_o__SBR1031	g__norank_f__norank_o__SBR1031	s__uncultured_bacterium_g__norank_f__norank_o__SBR1031	OTU8413	0	0	0	1	0	0	0	1	0	0	3	3	1	1	7	3	5	8	23	11	26	18	12	6	129	0.666667	0.00021796431468
d__Bacteria	k__norank_d__Bacteria	p__Patescibacteria	c__WWE3	o__norank_c__WWE3	f__norank_o__norank_c__WWE3	g__norank_f__norank_o__norank_c__WWE3	s__uncultured_candidate_division_WWE3_bacterium	OTU8410	0	0	0	0	0	0	0	0	0	0	0	0	4	0	1	2	3	4	9	4	3	2	1	4	37	0.458333	6.25168964585e-05
d__Bacteria	k__norank_d__Bacteria	p__Chloroflexi	c__Anaerolineae	o__RBG-13-54-9	f__norank_o__RBG-13-54-9	g__norank_f__norank_o__RBG-13-54-9	s__uncultured_Anaerolineaceae_bacterium_g__norank_f__norank_o__RBG-13-54-9	OTU8435	0	0	0	0	0	0	0	0	0	0	0	0	24	24	38	23	12	7	62	98	79	45	30	50	492	0.5	0.000831305758313
d__Bacteria	k__norank_d__Bacteria	p__Firmicutes	c__Negativicutes	o__Veillonellales-Selenomonadales	f__Sporomusaceae	g__Anaerosinus	s__uncultured_bacterium_g__Anaerosinus	OTU8116	0	0	0	0	0	0	0	1	0	1	0	1	15	14	8	11	10	15	9	11	5	5	2	3	111	0.625	0.000187550689376
d__Bacteria	k__norank_d__Bacteria	p__Bacteroidota	c__Bacteroidia	o__Chitinophagales	f__Chitinophagaceae	g__Segetibacter	s__uncultured_bacterium_g__Segetibacter	OTU5732	0	0	0	0	0	0	0	0	0	0	0	0	0	5	4	1	10	12	0	0	0	0	0	0	32	0.208333	5.40686672074e-05
d__Bacteria	k__norank_d__Bacteria	p__Myxococcota	c__Polyangia	o__Haliangiales	f__Haliangiaceae	g__Haliangium	s__uncultured_Myxococcales_bacterium_g__Haliangium	OTU434	4	4	5	4	9	2	38	44	52	40	12	26	22	17	3	3	7	4	9	1	0	3	0	0	309	0.875	0.000522100567721
d__Bacteria	k__norank_d__Bacteria	p__Actinobacteriota	c__Actinobacteria	o__Frankiales	f__Acidothermaceae	g__Acidothermus	s__unclassified_g__Acidothermus	OTU2254	4	10	30	50	33	53	6	9	1	7	2	6	1	0	0	0	2	2	0	2	0	0	0	2	220	0.708333	0.000371722087051
d__Bacteria	k__norank_d__Bacteria	p__Firmicutes	c__Clostridia	o__Christensenellales	f__Christensenellaceae	g__Christensenellaceae_R-7_group	s__unclassified_g__Christensenellaceae_R-7_group	OTU2877	0	0	0	0	0	0	0	0	0	0	0	0	4	2	1	1	3	6	0	0	0	0	0	0	17	0.25	2.87239794539e-05
d__Bacteria	k__norank_d__Bacteria	p__Myxococcota	c__Polyangia	o__Haliangiales	f__Haliangiaceae	g__Haliangium	s__uncultured_bacterium_g__Haliangium	OTU6528	1	6	4	7	2	3	4	2	0	8	0	3	0	2	3	2	0	1	6	2	1	2	0	3	62	0.791667	0.000104758042714
d__Bacteria	k__norank_d__Bacteria	p__Verrucomicrobiota	c__Verrucomicrobiae	o__Chthoniobacterales	f__Chthoniobacteraceae	g__Candidatus_Udaeobacter	s__unclassified_g__Candidatus_Udaeobacter	OTU1676	25	63	52	8	104	2	5	0	1	6	2	3	0	2	2	3	1	5	2	2	8	12	9	11	328	0.916667	0.000554203838875
d__Bacteria	k__norank_d__Bacteria	p__Bacteroidota	c__Kryptonia	o__Kryptoniales	f__BSV26	g__norank_f__BSV26	s__unclassified_g__norank_f__BSV26	OTU7722	0	0	0	0	0	0	0	0	0	0	0	0	4	20	20	9	5	4	1	2	4	3	2	1	75	0.5	0.000126723438767
d__Bacteria	k__norank_d__Bacteria	p__Bacteroidota	c__Bacteroidia	o__Chitinophagales	f__Chitinophagaceae	g__Puia	s__uncultured_bacterium_g__Puia	OTU337	0	0	8	5	1	1	28	19	19	37	16	14	1	0	5	0	0	0	1	0	0	0	0	0	155	0.541667	0.000261895106786
d__Bacteria	k__norank_d__Bacteria	p__Acidobacteriota	c__Aminicenantia	o__Aminicenantales	f__norank_o__Aminicenantales	g__norank_f__norank_o__Aminicenantales	s__unclassified_g__norank_f__norank_o__Aminicenantales	OTU7873	0	0	0	0	0	0	0	0	0	0	0	0	21	13	20	15	10	7	7	4	18	8	6	5	134	0.5	0.000226412543931
d__Bacteria	k__norank_d__Bacteria	p__Proteobacteria	c__Alphaproteobacteria	o__Elsterales	f__norank_o__Elsterales	g__norank_f__norank_o__Elsterales	s__unclassified_g__norank_f__norank_o__Elsterales	OTU2421	1	5	7	17	2	6	0	0	0	0	1	0	0	0	0	0	0	0	0	0	0	0	0	2	41	0.333333	6.92754798594e-05
d__Bacteria	k__norank_d__Bacteria	p__Proteobacteria	c__Alphaproteobacteria	o__Caulobacterales	f__Caulobacteraceae	g__Phenylobacterium	s__unclassified_g__Phenylobacterium	OTU593	4	15	16	12	16	9	14	17	9	13	9	19	11	7	0	4	17	11	15	1	1	5	2	6	233	0.958333	0.000393687483104
d__Bacteria	k__norank_d__Bacteria	p__Actinobacteriota	c__Actinobacteria	o__Micrococcales	f__Microbacteriaceae	g__unclassified_f__Microbacteriaceae	s__unclassified_f__Microbacteriaceae	OTU336	0	0	0	0	0	0	6	16	9	1	0	1	0	0	0	0	0	0	0	0	0	0	0	0	33	0.208333	5.57583130576e-05
d__Bacteria	k__norank_d__Bacteria	p__Proteobacteria	c__Gammaproteobacteria	o__Burkholderiales	f__Nitrosomonadaceae	g__GOUTA6	s__uncultured_bacterium_g__GOUTA6	OTU8592	1	0	0	1	0	2	0	0	0	0	0	0	0	0	2	2	0	0	14	22	1	13	5	16	79	0.458333	0.000133482022168
d__Bacteria	k__norank_d__Bacteria	p__Firmicutes	c__Clostridia	o__norank_c__Clostridia	f__Hungateiclostridiaceae	g__unclassified_f__Hungateiclostridiaceae	s__unclassified_f__Hungateiclostridiaceae	OTU6837	0	0	0	0	0	1	0	0	4	1	1	1	0	3	6	4	4	0	1	1	4	3	3	1	38	0.625	6.42065423087e-05
d__Bacteria	k__norank_d__Bacteria	p__Actinobacteriota	c__Actinobacteria	o__Corynebacteriales	f__Nocardiaceae	g__Rhodococcus	s__Rhodococcus_erythropolis	OTU1704	4	0	0	2	1	0	0	3	0	3	3	3	11	3	2	3	6	10	1	1	0	0	0	0	56	0.625	9.46201676129e-05
d__Bacteria	k__norank_d__Bacteria	p__Bacteroidota	c__Bacteroidia	o__Bacteroidales	f__Prolixibacteraceae	g__WCHB1-32	s__uncultured_bacterium_g__WCHB1-32	OTU6914	0	0	0	0	0	0	0	0	0	0	0	0	26	8	10	7	15	9	0	2	0	1	2	0	80	0.375	0.000135171668018
d__Bacteria	k__norank_d__Bacteria	p__Verrucomicrobiota	c__Verrucomicrobiae	o__Chthoniobacterales	f__Chthoniobacteraceae	g__Candidatus_Udaeobacter	s__unclassified_g__Candidatus_Udaeobacter	OTU8260	1	4	92	8	40	6	5	2	1	18	7	14	5	11	16	3	3	3	15	20	55	60	62	47	498	1	0.000841443633414
d__Bacteria	k__norank_d__Bacteria	p__Acidobacteriota	c__Blastocatellia	o__Pyrinomonadales	f__Pyrinomonadaceae	g__RB41	s__unclassified_g__RB41	OTU862	26	50	108	10	73	8	4	3	1	15	2	12	40	42	83	40	19	47	76	69	93	274	53	97	1245	1	0.00210360908354
d__Bacteria	k__norank_d__Bacteria	p__Chloroflexi	c__Chloroflexia	o__Thermomicrobiales	f__JG30-KF-CM45	g__norank_f__JG30-KF-CM45	s__unclassified_g__norank_f__JG30-KF-CM45	OTU3898	0	0	0	0	0	0	0	0	0	0	0	0	0	2	5	3	7	12	0	0	0	0	0	0	29	0.208333	4.89997296567e-05
d__Bacteria	k__norank_d__Bacteria	p__Latescibacterota	c__norank_p__Latescibacterota	o__norank_c__norank_p__Latescibacterota	f__norank_o__norank_c__norank_p__Latescibacterota	g__norank_f__norank_o__norank_c__norank_p__Latescibacterota	s__uncultured_soil_bacterium_PBS-III-30	OTU3978	0	0	0	0	0	0	0	0	0	0	0	0	16	17	14	6	3	7	0	0	0	0	0	0	63	0.25	0.000106447688564
d__Bacteria	k__norank_d__Bacteria	p__Acidobacteriota	c__Holophagae	o__Subgroup_7	f__norank_o__Subgroup_7	g__norank_f__norank_o__Subgroup_7	s__uncultured_bacterium_g__norank_f__norank_o__Subgroup_7	OTU2196	0	0	4	3	0	3	6	1	2	4	5	9	1	0	12	3	0	0	2	0	1	0	1	1	58	0.666667	9.79994593133e-05
d__Bacteria	k__norank_d__Bacteria	p__Chloroflexi	c__Anaerolineae	o__SBR1031	f__norank_o__SBR1031	g__norank_f__norank_o__SBR1031	s__unclassified_g__norank_f__norank_o__SBR1031	OTU7672	0	0	0	0	0	0	0	0	0	0	0	0	0	0	0	0	0	0	15	4	0	8	0	5	32	0.166667	5.40686672074e-05
d__Bacteria	k__norank_d__Bacteria	p__Actinobacteriota	c__Thermoleophilia	o__Solirubrobacterales	f__67-14	g__norank_f__67-14	s__uncultured_Conexibacter_sp._g__norank_f__67-14	OTU7137	0	1	0	0	0	0	0	1	0	1	0	5	0	0	0	0	0	0	2	3	0	2	10	0	25	0.333333	4.22411462557e-05
d__Bacteria	k__norank_d__Bacteria	p__Proteobacteria	c__Alphaproteobacteria	o__Elsterales	f__norank_o__Elsterales	g__norank_f__norank_o__Elsterales	s__uncultured_bacterium_g__norank_f__norank_o__Elsterales	OTU1347	103	149	186	249	161	202	12	4	2	71	26	11	4	1	4	6	6	1	10	12	4	13	9	9	1255	1	0.00212050554204
d__Bacteria	k__norank_d__Bacteria	p__Deferrisomatota	c__Defferrisomatia	o__Defferrisomatales	f__Defferrisomataceae	g__Deferrisoma	s__uncultured_delta_proteobacterium_g__Deferrisoma	OTU2921	0	0	0	0	0	0	0	0	0	0	0	0	8	12	11	5	12	13	2	7	2	2	4	13	91	0.5	0.000153757772371
d__Bacteria	k__norank_d__Bacteria	p__Firmicutes	c__Bacilli	o__Paenibacillales	f__Paenibacillaceae	g__Paenibacillus	s__unclassified_g__Paenibacillus	OTU6816	0	0	0	0	0	0	4	4	2	20	24	17	0	0	0	0	1	0	3	5	3	8	5	2	98	0.541667	0.000165585293323
d__Bacteria	k__norank_d__Bacteria	p__Elusimicrobiota	c__Elusimicrobia	o__Lineage_IV	f__norank_o__Lineage_IV	g__norank_f__norank_o__Lineage_IV	s__unclassified_g__norank_f__norank_o__Lineage_IV	OTU8331	0	0	1	0	0	1	3	2	0	2	1	1	0	0	1	1	1	0	3	1	1	4	3	8	34	0.666667	5.74479589078e-05
d__Bacteria	k__norank_d__Bacteria	p__Bacteroidota	c__Kryptonia	o__Kryptoniales	f__BSV26	g__norank_f__BSV26	s__unidentified_eubacterium_clone_BSV19	OTU8538	0	0	0	0	0	0	0	0	0	0	0	0	1	0	0	2	0	78	0	10	10	2	4	5	112	0.333333	0.000189240335226
d__Bacteria	k__norank_d__Bacteria	p__Gemmatimonadota	c__Gemmatimonadetes	o__Gemmatimonadales	f__Gemmatimonadaceae	g__Gemmatimonas	s__unclassified_g__Gemmatimonas	OTU930	0	0	0	0	0	0	10	18	8	12	7	9	0	0	0	0	0	0	0	0	0	0	0	0	64	0.25	0.000108137334415
d__Bacteria	k__norank_d__Bacteria	p__Latescibacterota	c__norank_p__Latescibacterota	o__norank_c__norank_p__Latescibacterota	f__norank_o__norank_c__norank_p__Latescibacterota	g__norank_f__norank_o__norank_c__norank_p__Latescibacterota	s__unclassified_g__norank_f__norank_o__norank_c__norank_p__Latescibacterota	OTU2954	0	0	0	0	0	0	0	0	0	0	0	0	8	4	28	5	16	41	0	0	0	0	0	0	102	0.25	0.000172343876723
d__Bacteria	k__norank_d__Bacteria	p__Chloroflexi	c__Ktedonobacteria	o__Ktedonobacterales	f__JG30-KF-AS9	g__norank_f__JG30-KF-AS9	s__unclassified_g__norank_f__JG30-KF-AS9	OTU954	0	0	0	0	0	0	401	552	267	160	26	267	0	0	0	0	0	0	0	0	0	0	0	0	1673	0.25	0.00282677750743
d__Bacteria	k__norank_d__Bacteria	p__Chloroflexi	c__Ktedonobacteria	o__Ktedonobacterales	f__JG30-KF-AS9	g__norank_f__JG30-KF-AS9	s__unclassified_g__norank_f__JG30-KF-AS9	OTU952	0	0	0	0	0	0	21	18	23	15	3	19	0	0	0	0	0	0	0	0	0	0	0	0	99	0.25	0.000167274939173
d__Bacteria	k__norank_d__Bacteria	p__Firmicutes	c__Bacilli	o__Alicyclobacillales	f__Alicyclobacillaceae	g__Alicyclobacillus	s__uncultured_Alicyclobacillus_sp._g__Alicyclobacillus	OTU6719	0	0	0	0	0	0	0	0	0	2	1	13	2	6	6	3	1	2	0	0	0	0	0	0	36	0.375	6.08272506083e-05
d__Bacteria	k__norank_d__Bacteria	p__NB1-j	c__norank_p__NB1-j	o__norank_c__norank_p__NB1-j	f__norank_o__norank_c__norank_p__NB1-j	g__norank_f__norank_o__norank_c__norank_p__NB1-j	s__unclassified_g__norank_f__norank_o__norank_c__norank_p__NB1-j	OTU3338	0	1	0	0	1	0	0	0	0	0	0	0	4	15	8	6	20	12	0	0	0	0	0	1	68	0.375	0.000114895917816
d__Bacteria	k__norank_d__Bacteria	p__Bacteroidota	c__SJA-28	o__norank_c__SJA-28	f__norank_o__norank_c__SJA-28	g__norank_f__norank_o__norank_c__SJA-28	s__uncultured_bacterium_g__norank_f__norank_o__norank_c__SJA-28	OTU7652	0	0	0	0	0	0	0	0	0	0	0	0	7	3	10	10	3	0	2	0	2	0	2	1	40	0.375	6.75858340092e-05
d__Bacteria	k__norank_d__Bacteria	p__Bacteroidota	c__Kryptonia	o__Kryptoniales	f__BSV26	g__norank_f__BSV26	s__uncultured_Chlorobi_bacterium_g__norank_f__BSV26	OTU7843	0	0	0	0	0	0	0	0	0	0	0	0	10	15	24	63	23	14	30	9	0	8	4	4	204	0.458333	0.000344687753447
d__Bacteria	k__norank_d__Bacteria	p__Actinobacteriota	c__Acidimicrobiia	o__unclassified_c__Acidimicrobiia	f__unclassified_c__Acidimicrobiia	g__unclassified_c__Acidimicrobiia	s__unclassified_c__Acidimicrobiia	OTU1400	7	4	3	2	2	5	0	0	0	0	2	0	0	0	0	0	0	0	0	0	0	0	0	0	25	0.291667	4.22411462557e-05
d__Bacteria	k__norank_d__Bacteria	p__Actinobacteriota	c__Thermoleophilia	o__Gaiellales	f__norank_o__Gaiellales	g__norank_f__norank_o__Gaiellales	s__uncultured_Conexibacteraceae_bacterium_g__norank	OTU7886	0	0	0	0	0	0	0	0	0	0	0	0	0	9	9	2	8	1	26	31	29	15	20	24	174	0.458333	0.00029399837794
d__Bacteria	k__norank_d__Bacteria	p__Bacteroidota	c__Bacteroidia	o__Sphingobacteriales	f__Lentimicrobiaceae	g__norank_f__Lentimicrobiaceae	s__uncultured_Sphingobacteriales_bacterium_g__norank_f__Lentimicrobiaceae	OTU8176	0	0	0	0	0	0	0	0	0	0	0	0	20	23	20	78	45	26	4	2	9	1	7	5	240	0.5	0.000405515004055
d__Bacteria	k__norank_d__Bacteria	p__Actinobacteriota	c__MB-A2-108	o__norank_c__MB-A2-108	f__norank_o__norank_c__MB-A2-108	g__norank_f__norank_o__norank_c__MB-A2-108	s__unclassified_g__norank_f__norank_o__norank_c__MB-A2-108	OTU493	0	0	0	0	0	0	8	1	2	3	1	7	0	2	2	0	0	0	3	9	11	10	22	3	84	0.583333	0.000141930251419
d__Bacteria	k__norank_d__Bacteria	p__Gemmatimonadota	c__Gemmatimonadetes	o__Gemmatimonadales	f__Gemmatimonadaceae	g__Roseisolibacter	s__uncultured_forest_soil_bacterium_g__Roseisolibacter	OTU390	0	0	0	2	0	1	11	8	20	10	8	8	0	1	0	0	0	0	0	0	0	0	0	0	69	0.375	0.000116585563666
d__Bacteria	k__norank_d__Bacteria	p__Firmicutes	c__Clostridia	o__norank_c__Clostridia	f__Hungateiclostridiaceae	g__norank_f__Hungateiclostridiaceae	s__uncultured_bacterium_g__norank_f__Hungateiclostridiaceae	OTU8043	1	0	0	0	0	0	1	2	0	0	2	0	7	5	6	8	8	5	28	60	33	33	16	33	248	0.666667	0.000419032170857
d__Bacteria	k__norank_d__Bacteria	p__Proteobacteria	c__Gammaproteobacteria	o__Xanthomonadales	f__Rhodanobacteraceae	g__Chujaibacter	s__uncultured_bacterium_g__Chujaibacter	OTU864	0	0	0	0	0	0	280	99	54	174	100	102	0	0	0	0	0	0	0	0	0	0	0	0	809	0.25	0.00136692349284
d__Bacteria	k__norank_d__Bacteria	p__Firmicutes	c__Negativicutes	o__Veillonellales-Selenomonadales	f__Sporomusaceae	g__norank_f__Sporomusaceae	s__unclassified_g__norank_f__Sporomusaceae	OTU1227	0	1	0	0	0	0	0	1	3	0	0	0	2	1	5	4	2	2	0	1	3	1	3	4	33	0.583333	5.57583130576e-05
d__Bacteria	k__norank_d__Bacteria	p__Actinobacteriota	c__Acidimicrobiia	o__norank_c__Acidimicrobiia	f__norank_o__norank_c__Acidimicrobiia	g__norank_f__norank_o__norank_c__Acidimicrobiia	s__uncultured_soil_bacterium_g__norank_f__norank_o__norank_c__Acidimicrobiia	OTU2521	10	18	2	7	11	5	0	0	0	1	0	0	0	0	2	1	0	5	1	1	0	1	0	1	66	0.583333	0.000111516626115
d__Bacteria	k__norank_d__Bacteria	p__Patescibacteria	c__Saccharimonadia	o__Saccharimonadales	f__WWH38	g__norank_f__WWH38	s__uncultured_bacterium_g__norank_f__WWH38	OTU502	0	0	0	0	0	0	8	16	7	10	5	7	0	0	0	0	0	0	0	0	0	0	0	0	53	0.25	8.95512300622e-05
d__Bacteria	k__norank_d__Bacteria	p__Proteobacteria	c__Gammaproteobacteria	o__Burkholderiales	f__unclassified_o__Burkholderiales	g__unclassified_o__Burkholderiales	s__unclassified_o__Burkholderiales	OTU7941	0	0	0	0	0	0	0	0	0	0	0	0	0	0	0	0	0	0	2	3	1	5	5	5	21	0.25	3.54825628548e-05
d__Bacteria	k__norank_d__Bacteria	p__Gemmatimonadota	c__Gemmatimonadetes	o__Gemmatimonadales	f__Gemmatimonadaceae	g__Gemmatimonas	s__unclassified_g__Gemmatimonas	OTU5874	5	4	5	2	8	2	0	0	0	0	0	0	0	0	2	2	1	3	0	0	0	0	0	0	34	0.416667	5.74479589078e-05
d__Bacteria	k__norank_d__Bacteria	p__Chloroflexi	c__Ktedonobacteria	o__B12-WMSP1	f__norank_o__B12-WMSP1	g__norank_f__norank_o__B12-WMSP1	s__unclassified_g__norank_f__norank_o__B12-WMSP1	OTU1065	0	0	0	0	0	0	47	25	112	8	4	37	0	0	0	0	0	0	0	0	0	0	0	0	233	0.25	0.000393687483104
d__Bacteria	k__norank_d__Bacteria	p__Proteobacteria	c__Gammaproteobacteria	o__Diplorickettsiales	f__Diplorickettsiaceae	g__norank_f__Diplorickettsiaceae	s__uncultured_bacterium_g__norank_f__Diplorickettsiaceae	OTU889	0	0	0	0	0	0	6	3	3	5	4	1	0	0	0	0	0	0	0	0	0	0	0	0	22	0.25	3.71722087051e-05
d__Bacteria	k__norank_d__Bacteria	p__Chloroflexi	c__Ktedonobacteria	o__Ktedonobacterales	f__Ktedonobacteraceae	g__HSB_OF53-F07	s__uncultured_Chloroflexi_bacterium_g__HSB_OF53-F07	OTU8443	0	3	2	0	5	0	11	9	2	7	12	25	4	22	11	14	10	13	6	14	41	17	64	18	310	0.875	0.000523790213571
d__Bacteria	k__norank_d__Bacteria	p__Chloroflexi	c__Ktedonobacteria	o__Ktedonobacterales	f__Ktedonobacteraceae	g__unclassified_f__Ktedonobacteraceae	s__unclassified_f__Ktedonobacteraceae	OTU2252	0	2	10	3	7	0	0	0	0	0	0	1	0	0	0	0	0	0	0	0	0	0	0	0	23	0.208333	3.88618545553e-05
d__Bacteria	k__norank_d__Bacteria	p__Proteobacteria	c__Gammaproteobacteria	o__Burkholderiales	f__Sutterellaceae	g__norank_f__Sutterellaceae	s__uncultured_beta_proteobacterium_g__norank_f__Sutterellaceae	OTU3359	3	1	0	2	0	1	0	0	0	0	0	0	6	5	1	4	7	9	0	0	0	0	0	0	39	0.416667	6.5896188159e-05
d__Bacteria	k__norank_d__Bacteria	p__Acidobacteriota	c__Acidobacteriae	o__Solibacterales	f__Solibacteraceae	g__Candidatus_Solibacter	s__unclassified_g__Candidatus_Solibacter	OTU1636	2	11	14	8	7	2	0	0	0	0	0	0	0	0	0	0	0	0	0	0	0	0	0	0	44	0.25	7.43444174101e-05
d__Bacteria	k__norank_d__Bacteria	p__Bacteroidota	c__Bacteroidia	o__Bacteroidales	f__Paludibacteraceae	g__norank_f__Paludibacteraceae	s__uncultured_soil_bacterium_g__norank_f__Paludibacteraceae	OTU3195	0	0	0	0	0	0	0	0	0	0	0	0	2	2	2	65	4	0	5	1	4	1	2	1	89	0.458333	0.00015037848067
d__Bacteria	k__norank_d__Bacteria	p__Gemmatimonadota	c__Gemmatimonadetes	o__Gemmatimonadales	f__Gemmatimonadaceae	g__Gemmatimonas	s__uncultured_bacterium_g__Gemmatimonas	OTU867	3	8	27	25	17	19	10	2	4	5	7	8	11	19	25	21	9	4	5	4	5	5	2	3	248	1	0.000419032170857
d__Bacteria	k__norank_d__Bacteria	p__Bacteroidota	c__Bacteroidia	o__Bacteroidales	f__Marinilabiliaceae	g__Cytophaga_xylanolytica_group	s__uncultured_bacterium_g__Cytophaga_xylanolytica_group	OTU3814	0	0	0	0	0	0	0	0	0	0	0	0	2	4	5	2	0	9	0	0	0	0	0	0	22	0.208333	3.71722087051e-05
d__Bacteria	k__norank_d__Bacteria	p__Actinobacteriota	c__Actinobacteria	o__PeM15	f__norank_o__PeM15	g__norank_f__norank_o__PeM15	s__metagenome_g__norank_f__norank_o__PeM15	OTU3746	0	2	0	2	1	0	0	0	0	0	0	0	1	4	5	7	7	8	0	0	0	0	0	0	37	0.375	6.25168964585e-05
d__Bacteria	k__norank_d__Bacteria	p__Verrucomicrobiota	c__Verrucomicrobiae	o__Chthoniobacterales	f__Chthoniobacteraceae	g__Candidatus_Udaeobacter	s__unclassified_g__Candidatus_Udaeobacter	OTU6985	1	10	10	1	10	0	22	1	2	17	9	4	2	3	1	3	1	2	2	3	5	3	2	9	123	0.958333	0.000207826439578
d__Bacteria	k__norank_d__Bacteria	p__Acidobacteriota	c__Acidobacteriae	o__Bryobacterales	f__Bryobacteraceae	g__Bryobacter	s__uncultured_bacterium_g__Bryobacter	OTU8202	0	0	0	0	0	0	0	0	0	0	0	0	1	0	2	1	1	2	7	4	4	6	3	3	34	0.458333	5.74479589078e-05
d__Bacteria	k__norank_d__Bacteria	p__Acidobacteriota	c__Acidobacteriae	o__Acidobacteriales	f__norank_o__Acidobacteriales	g__norank_f__norank_o__Acidobacteriales	s__uncultured_Acidobacteria_bacterium_g__norank_f__norank_o__Acidobacteriales	OTU332	8	9	3	5	15	2	339	599	905	252	99	391	42	52	28	52	16	34	7	4	2	6	7	8	2885	1	0.00487462827791
d__Bacteria	k__norank_d__Bacteria	p__Chloroflexi	c__Ktedonobacteria	o__B12-WMSP1	f__norank_o__B12-WMSP1	g__norank_f__norank_o__B12-WMSP1	s__uncultured_Chloroflexi_bacterium_g__norank_f__norank_o__B12-WMSP1	OTU7055	0	0	0	0	0	0	0	0	0	0	0	0	0	0	2	0	0	0	4	2	1	7	13	0	29	0.25	4.89997296567e-05
d__Bacteria	k__norank_d__Bacteria	p__Actinobacteriota	c__Actinobacteria	o__Propionibacteriales	f__Nocardioidaceae	g__Marmoricola	s__Marmoricola_sp._g__Marmoricola	OTU8589	1	4	0	3	2	0	0	1	1	0	1	0	5	12	13	24	19	28	0	1	0	1	0	0	116	0.625	0.000195998918627
d__Bacteria	k__norank_d__Bacteria	p__Actinobacteriota	c__Actinobacteria	o__Micromonosporales	f__Micromonosporaceae	g__Luedemannella	s__metagenome_g__Luedemannella	OTU1583	6	6	1	4	5	5	0	0	0	0	0	0	4	3	2	6	1	4	0	0	0	0	0	0	47	0.5	7.94133549608e-05
d__Bacteria	k__norank_d__Bacteria	p__Chloroflexi	c__Chloroflexia	o__Thermomicrobiales	f__JG30-KF-CM45	g__norank_f__JG30-KF-CM45	s__unclassified_g__norank_f__JG30-KF-CM45	OTU714	1	0	0	1	0	0	11	14	28	18	6	18	0	0	1	0	2	3	2	3	0	1	1	0	110	0.625	0.000185861043525
d__Bacteria	k__norank_d__Bacteria	p__Actinobacteriota	c__Actinobacteria	o__Micromonosporales	f__Micromonosporaceae	g__Luedemannella	s__uncultured_bacterium_g__Luedemannella	OTU1296	49	53	26	34	42	39	2	2	1	2	5	1	45	17	3	3	26	17	13	3	6	3	2	10	404	1	0.000682616923493
d__Bacteria	k__norank_d__Bacteria	p__Acidobacteriota	c__Holophagae	o__Holophagales	f__Holophagaceae	g__Geothrix	s__uncultured_bacterium_g__Geothrix	OTU4114	0	0	0	0	0	0	0	0	0	0	0	0	2	2	10	7	12	6	2	4	0	2	5	3	55	0.458333	9.29305217626e-05
d__Bacteria	k__norank_d__Bacteria	p__Acidobacteriota	c__Acidobacteriae	o__Solibacterales	f__Solibacteraceae	g__Candidatus_Solibacter	s__uncultured_bacterium_g__Candidatus_Solibacter	OTU1192	0	6	7	7	3	2	0	2	0	2	0	1	7	3	7	4	5	3	3	3	3	0	9	5	82	0.791667	0.000138550959719
d__Bacteria	k__norank_d__Bacteria	p__MBNT15	c__norank_p__MBNT15	o__norank_c__norank_p__MBNT15	f__norank_o__norank_c__norank_p__MBNT15	g__norank_f__norank_o__norank_c__norank_p__MBNT15	s__unclassified_g__norank_f__norank_o__norank_c__norank_p__MBNT15	OTU7587	2	5	1	1	2	0	0	0	0	0	0	0	0	2	3	1	1	2	12	9	6	3	10	24	84	0.666667	0.000141930251419
d__Bacteria	k__norank_d__Bacteria	p__Desulfobacterota	c__Desulfuromonadia	o__Geobacterales	f__Geobacteraceae	g__norank_f__Geobacteraceae	s__uncultured_delta_proteobacterium_g__norank_f__Geobacteraceae	OTU7717	0	0	0	0	0	0	0	0	0	0	0	0	0	4	1	3	5	0	6	3	2	6	10	11	51	0.416667	8.61719383617e-05
d__Bacteria	k__norank_d__Bacteria	p__MBNT15	c__norank_p__MBNT15	o__norank_c__norank_p__MBNT15	f__norank_o__norank_c__norank_p__MBNT15	g__norank_f__norank_o__norank_c__norank_p__MBNT15	s__uncultured_prokaryote_g__norank_f__norank_o__norank_c__norank_p__MBNT15	OTU7849	0	0	0	0	0	0	0	0	0	0	0	0	105	78	286	201	132	117	155	174	32	88	48	195	1611	0.5	0.00272201946472
d__Bacteria	k__norank_d__Bacteria	p__Planctomycetota	c__Planctomycetes	o__Gemmatales	f__Gemmataceae	g__norank_f__Gemmataceae	s__uncultured_planctomycete_g__norank_f__Gemmataceae	OTU943	0	0	0	0	0	0	10	5	6	5	1	5	0	0	0	0	0	0	0	0	0	0	0	0	32	0.25	5.40686672074e-05
d__Bacteria	k__norank_d__Bacteria	p__Myxococcota	c__Myxococcia	o__Myxococcales	f__Myxococcaceae	g__P3OB-42	s__metagenome_g__P3OB-42	OTU8671	0	0	0	2	1	1	0	0	1	0	1	0	3	7	7	6	14	12	0	1	1	1	0	2	60	0.625	0.000101378751014
d__Bacteria	k__norank_d__Bacteria	p__Planctomycetota	c__Planctomycetes	o__Gemmatales	f__Gemmataceae	g__norank_f__Gemmataceae	s__uncultured_planctomycete_g__norank_f__Gemmataceae	OTU8230	2	2	9	0	10	0	0	0	0	1	0	1	4	1	3	4	2	0	8	3	12	7	4	4	77	0.708333	0.000130102730468
d__Bacteria	k__norank_d__Bacteria	p__Bacteroidota	c__Bacteroidia	o__Sphingobacteriales	f__CWT_CU03-E12	g__norank_f__CWT_CU03-E12	s__uncultured_Bacteroidetes_bacterium_g__norank_f__CWT_CU03-E12	OTU1242	0	0	0	0	0	0	1	5	0	5	3	7	0	0	0	0	0	0	0	0	0	0	0	0	21	0.208333	3.54825628548e-05
d__Bacteria	k__norank_d__Bacteria	p__Firmicutes	c__Clostridia	o__Clostridiales	f__Clostridiaceae	g__Clostridium_sensu_stricto_9	s__uncultured_bacterium_g__Clostridium_sensu_stricto_9	OTU6558	0	0	0	0	0	0	0	5	2	11	16	7	11	32	40	34	15	5	79	102	89	100	72	74	694	0.708333	0.00117261422006
d__Bacteria	k__norank_d__Bacteria	p__Bacteroidota	c__SJA-28	o__norank_c__SJA-28	f__norank_o__norank_c__SJA-28	g__norank_f__norank_o__norank_c__SJA-28	s__uncultured_bacterium_g__norank_f__norank_o__norank_c__SJA-28	OTU3688	0	0	1	1	0	0	0	0	0	0	0	0	17	5	4	4	11	9	0	0	0	0	0	0	52	0.333333	8.78615842119e-05
d__Bacteria	k__norank_d__Bacteria	p__Acidobacteriota	c__Blastocatellia	o__Pyrinomonadales	f__Pyrinomonadaceae	g__RB41	s__unclassified_g__RB41	OTU7690	0	1	0	0	0	0	0	0	0	0	0	0	1	0	0	1	0	1	6	5	2	4	1	2	24	0.416667	4.05515004055e-05
d__Bacteria	k__norank_d__Bacteria	p__Acidobacteriota	c__Vicinamibacteria	o__Subgroup_17	f__norank_o__Subgroup_17	g__norank_f__norank_o__Subgroup_17	s__uncultured_Acidobacteriales_bacterium_g__norank_f__norank_o__Subgroup_17	OTU1799	5	2	9	2	5	0	0	0	0	0	0	0	0	1	0	0	0	0	0	0	0	0	0	0	24	0.25	4.05515004055e-05
d__Bacteria	k__norank_d__Bacteria	p__Acidobacteriota	c__Acidobacteriae	o__Subgroup_2	f__norank_o__Subgroup_2	g__norank_f__norank_o__Subgroup_2	s__uncultured_Holophaga_sp._g__norank_f__norank_o__Subgroup_2	OTU8264	21	31	91	28	46	11	12	7	5	7	6	4	13	9	15	9	8	10	75	43	115	101	55	70	792	1	0.00133819951338
d__Bacteria	k__norank_d__Bacteria	p__Chloroflexi	c__Anaerolineae	o__SBR1031	f__norank_o__SBR1031	g__norank_f__norank_o__SBR1031	s__uncultured_soil_bacterium_g__norank_f__norank_o__SBR1031	OTU4510	1	0	1	0	2	0	0	0	0	0	0	0	9	6	6	12	14	65	0	0	0	0	0	0	116	0.375	0.000195998918627
d__Bacteria	k__norank_d__Bacteria	p__Proteobacteria	c__Gammaproteobacteria	o__Xanthomonadales	f__Xanthomonadaceae	g__Lysobacter	s__Lysobacter_sp._C1802	OTU4193	0	0	0	0	0	0	0	0	0	0	0	0	2	7	32	70	99	105	0	0	0	0	0	0	315	0.25	0.000532238442822
d__Bacteria	k__norank_d__Bacteria	p__Sva0485	c__norank_p__Sva0485	o__norank_c__norank_p__Sva0485	f__norank_o__norank_c__norank_p__Sva0485	g__norank_f__norank_o__norank_c__norank_p__Sva0485	s__unclassified_g__norank_f__norank_o__norank_c__norank_p__Sva0485	OTU3903	0	0	0	0	0	0	0	0	0	0	0	0	2	7	7	5	5	0	0	0	5	0	3	1	35	0.333333	5.9137604758e-05
d__Bacteria	k__norank_d__Bacteria	p__Acidobacteriota	c__Subgroup_11	o__norank_c__Subgroup_11	f__norank_o__norank_c__Subgroup_11	g__norank_f__norank_o__norank_c__Subgroup_11	s__uncultured_bacterium_g__norank_f__norank_o__norank_c__Subgroup_11	OTU3230	0	2	2	1	6	0	0	0	0	0	0	0	11	1	0	2	5	6	0	0	0	0	0	0	36	0.375	6.08272506083e-05
d__Bacteria	k__norank_d__Bacteria	p__Actinobacteriota	c__Thermoleophilia	o__Gaiellales	f__Gaiellaceae	g__Gaiella	s__uncultured_actinobacterium_g__Gaiella	OTU1433	17	12	6	10	6	4	0	1	0	0	1	0	13	55	38	13	40	40	0	0	0	0	0	0	256	0.583333	0.000432549337659
d__Bacteria	k__norank_d__Bacteria	p__Proteobacteria	c__Gammaproteobacteria	o__Burkholderiales	f__SC-I-84	g__norank_f__SC-I-84	s__uncultured_bacterium_g__norank_f__SC-I-84	OTU933	0	0	0	0	0	0	8	10	21	14	5	21	0	1	1	0	3	3	0	0	0	0	0	1	88	0.458333	0.00014868883482
d__Bacteria	k__norank_d__Bacteria	p__Chloroflexi	c__Ktedonobacteria	o__C0119	f__norank_o__C0119	g__norank_f__norank_o__C0119	s__unclassified_g__norank_f__norank_o__C0119	OTU2356	0	0	2	1	5	0	1	1	1	0	0	0	0	0	0	0	1	1	4	2	0	6	2	4	31	0.541667	5.23790213571e-05
d__Bacteria	k__norank_d__Bacteria	p__Actinobacteriota	c__Actinobacteria	o__Frankiales	f__Nakamurellaceae	g__Nakamurella	s__unclassified_g__Nakamurella	OTU1836	31	38	11	15	32	8	9	8	9	2	3	20	97	44	79	64	87	84	72	21	7	27	23	14	805	1	0.00136016490943
d__Bacteria	k__norank_d__Bacteria	p__Bacteroidota	c__Bacteroidia	o__Chitinophagales	f__Chitinophagaceae	g__norank_f__Chitinophagaceae	s__uncultured_Sphingobacteriales_bacterium_g__norank_f__Chitinophagaceae	OTU569	0	0	0	0	0	0	49	26	57	22	22	49	0	0	2	3	1	0	0	0	0	0	0	0	231	0.375	0.000390308191403
d__Bacteria	k__norank_d__Bacteria	p__Myxococcota	c__Polyangia	o__Polyangiales	f__Phaselicystidaceae	g__Phaselicystis	s__uncultured_bacterium_g__Phaselicystis	OTU8131	0	0	0	0	0	0	0	0	0	0	0	0	0	2	0	2	1	0	7	1	3	1	3	8	28	0.375	4.73100838064e-05
d__Bacteria	k__norank_d__Bacteria	p__Proteobacteria	c__Gammaproteobacteria	o__Burkholderiales	f__Burkholderiaceae	g__Burkholderia-Caballeronia-Paraburkholderia	s__unclassified_g__Burkholderia-Caballeronia-Paraburkholderia	OTU903	1	2	1	2	0	1	30	48	22	31	19	46	1	0	0	0	0	0	1	0	0	0	0	0	205	0.541667	0.000346377399297
d__Bacteria	k__norank_d__Bacteria	p__Acidobacteriota	c__Blastocatellia	o__Blastocatellales	f__Blastocatellaceae	g__unclassified_f__Blastocatellaceae	s__unclassified_f__Blastocatellaceae	OTU1570	25	14	11	2	21	0	0	0	0	0	0	0	19	32	24	20	28	46	3	2	5	7	4	3	266	0.708333	0.000449445796161
d__Bacteria	k__norank_d__Bacteria	p__Acidobacteriota	c__Holophagae	o__Subgroup_7	f__norank_o__Subgroup_7	g__norank_f__norank_o__Subgroup_7	s__unclassified_g__norank_f__norank_o__Subgroup_7	OTU3182	0	0	0	0	0	0	0	0	0	0	0	0	3	2	12	1	8	4	0	0	0	0	0	0	30	0.25	5.06893755069e-05
d__Bacteria	k__norank_d__Bacteria	p__Proteobacteria	c__Alphaproteobacteria	o__Elsterales	f__norank_o__Elsterales	g__norank_f__norank_o__Elsterales	s__uncultured_bacterium_g__norank_f__norank_o__Elsterales	OTU5447	0	0	3	2	2	0	2	0	0	8	3	0	0	0	0	1	0	0	1	0	0	0	1	0	23	0.375	3.88618545553e-05
d__Bacteria	k__norank_d__Bacteria	p__Gemmatimonadota	c__Gemmatimonadetes	o__Gemmatimonadales	f__Gemmatimonadaceae	g__norank_f__Gemmatimonadaceae	s__unclassified_g__norank_f__Gemmatimonadaceae	OTU8163	13	8	26	33	19	36	0	0	0	3	6	2	1	2	0	3	0	2	3	4	7	5	5	2	180	0.791667	0.000304136253041
d__Bacteria	k__norank_d__Bacteria	p__Proteobacteria	c__Alphaproteobacteria	o__Rhizobiales	f__Hyphomicrobiaceae	g__Pedomicrobium	s__unclassified_g__Pedomicrobium	OTU3635	4	4	4	3	1	0	0	0	0	0	0	0	33	22	3	8	6	12	0	0	0	0	0	0	100	0.458333	0.000168964585023
d__Bacteria	k__norank_d__Bacteria	p__Proteobacteria	c__Gammaproteobacteria	o__Burkholderiales	f__A21b	g__norank_f__A21b	s__uncultured_bacterium_g__norank_f__A21b	OTU8405	6	11	20	19	23	26	4	0	0	7	6	4	13	14	75	26	13	11	32	40	45	48	28	29	500	0.916667	0.000844822925115
d__Bacteria	k__norank_d__Bacteria	p__Patescibacteria	c__Saccharimonadia	o__Saccharimonadales	f__norank_o__Saccharimonadales	g__norank_f__norank_o__Saccharimonadales	s__unclassified_g__norank_f__norank_o__Saccharimonadales	OTU917	0	0	5	1	1	0	4	9	0	6	4	4	0	0	0	0	0	0	0	0	0	0	1	0	35	0.375	5.9137604758e-05
d__Bacteria	k__norank_d__Bacteria	p__Proteobacteria	c__Alphaproteobacteria	o__Elsterales	f__norank_o__Elsterales	g__norank_f__norank_o__Elsterales	s__uncultured_bacterium_g__norank_f__norank_o__Elsterales	OTU1816	147	180	313	491	255	374	7	3	0	50	30	8	0	0	1	2	0	2	20	5	4	10	1	13	1916	0.833333	0.00323736144904
d__Bacteria	k__norank_d__Bacteria	p__Proteobacteria	c__Gammaproteobacteria	o__Burkholderiales	f__SC-I-84	g__norank_f__SC-I-84	s__uncultured_beta_proteobacterium_g__norank_f__SC-I-84	OTU1137	0	2	11	8	2	3	0	1	0	10	4	0	0	0	0	0	1	0	0	1	0	1	0	0	44	0.458333	7.43444174101e-05
d__Bacteria	k__norank_d__Bacteria	p__Firmicutes	c__Clostridia	o__norank_c__Clostridia	f__Hungateiclostridiaceae	g__Ruminiclostridium	s__Ruminiclostridium_hungatei	OTU4550	0	0	0	0	0	0	0	0	0	0	0	1	3	9	13	18	15	13	2	2	3	1	2	1	83	0.541667	0.000140240605569
d__Bacteria	k__norank_d__Bacteria	p__Spirochaetota	c__Spirochaetia	o__Spirochaetales	f__Spirochaetaceae	g__Spirochaeta	s__Spirochaeta_sp._g__Spirochaeta	OTU8384	1	0	0	0	0	0	0	0	0	0	0	0	13	22	19	14	29	8	21	23	17	14	18	45	244	0.541667	0.000412273587456
d__Bacteria	k__norank_d__Bacteria	p__Patescibacteria	c__Saccharimonadia	o__Saccharimonadales	f__LWQ8	g__norank_f__LWQ8	s__uncultured_bacterium_g__norank_f__LWQ8	OTU902	0	0	0	0	0	0	7	4	2	1	6	6	0	0	0	0	0	0	0	0	0	0	0	0	26	0.25	4.3930792106e-05
d__Bacteria	k__norank_d__Bacteria	p__Bacteroidota	c__Bacteroidia	o__Chitinophagales	f__Chitinophagaceae	g__Terrimonas	s__uncultured_bacterium_g__Terrimonas	OTU1539	5	13	8	2	13	2	0	0	0	0	0	0	33	25	19	13	32	38	0	0	0	0	1	0	204	0.541667	0.000344687753447
d__Bacteria	k__norank_d__Bacteria	p__Chloroflexi	c__Dehalococcoidia	o__S085	f__norank_o__S085	g__norank_f__norank_o__S085	s__metagenome_g__norank_f__norank_o__S085	OTU1496	20	10	7	4	3	3	0	1	0	0	1	1	26	12	9	7	19	38	0	1	0	0	1	1	164	0.75	0.000277101919438
d__Bacteria	k__norank_d__Bacteria	p__Proteobacteria	c__Gammaproteobacteria	o__Burkholderiales	f__Nitrosomonadaceae	g__Ellin6067	s__uncultured_bacterium_g__Ellin6067	OTU2909	0	0	0	1	0	1	0	0	0	0	0	0	20	16	20	10	18	12	3	1	0	0	2	2	106	0.5	0.000179102460124
d__Bacteria	k__norank_d__Bacteria	p__Firmicutes	c__Clostridia	o__norank_c__Clostridia	f__Hungateiclostridiaceae	g__Ercella	s__uncultured_bacterium_g__Ercella	OTU3312	0	0	0	0	0	0	0	0	0	0	0	0	1	8	7	2	11	19	5	0	6	0	3	0	62	0.375	0.000104758042714
d__Bacteria	k__norank_d__Bacteria	p__Acidobacteriota	c__Acidobacteriae	o__Elev-16S-1166	f__norank_o__Elev-16S-1166	g__norank_f__norank_o__Elev-16S-1166	s__unclassified_g__norank_f__norank_o__Elev-16S-1166	OTU1828	1	1	2	0	0	0	0	0	0	0	0	0	2	4	3	5	3	10	0	0	0	0	0	0	31	0.375	5.23790213571e-05
d__Bacteria	k__norank_d__Bacteria	p__Firmicutes	c__Clostridia	o__Lachnospirales	f__Lachnospiraceae	g__Herbinix	s__uncultured_bacterium_g__Herbinix	OTU4483	0	0	0	0	0	0	1	3	0	5	3	8	30	28	21	103	8	17	4	4	3	2	0	6	246	0.666667	0.000415652879157
d__Bacteria	k__norank_d__Bacteria	p__Actinobacteriota	c__Acidimicrobiia	o__IMCC26256	f__norank_o__IMCC26256	g__norank_f__norank_o__IMCC26256	s__uncultured_Ferrimicrobium_sp._g__norank	OTU1831	159	162	217	302	152	266	125	234	141	101	162	102	67	57	80	58	40	30	157	216	157	126	146	150	3407	1	0.00575662341173
d__Bacteria	k__norank_d__Bacteria	p__Chloroflexi	c__Anaerolineae	o__RBG-13-54-9	f__norank_o__RBG-13-54-9	g__norank_f__norank_o__RBG-13-54-9	s__uncultured_Chloroflexi_bacterium_g__norank_f__norank_o__RBG-13-54-9	OTU7707	0	0	0	0	1	0	1	0	0	0	1	0	0	1	1	1	0	0	3	10	20	6	3	6	54	0.5	9.12408759124e-05
d__Bacteria	k__norank_d__Bacteria	p__Proteobacteria	c__Alphaproteobacteria	o__Acetobacterales	f__Acetobacteraceae	g__Acidiphilium	s__unclassified_g__Acidiphilium	OTU1120	0	0	0	0	0	0	3	5	18	10	4	16	1	0	0	0	1	0	0	0	0	0	0	0	58	0.333333	9.79994593133e-05
d__Bacteria	k__norank_d__Bacteria	p__Actinobacteriota	c__Acidimicrobiia	o__Microtrichales	f__Ilumatobacteraceae	g__norank_f__Ilumatobacteraceae	s__unclassified_g__norank_f__Ilumatobacteraceae	OTU5647	36	32	3	19	16	18	0	0	0	2	3	1	7	3	1	6	4	7	0	0	0	0	1	0	159	0.666667	0.000268653690187
d__Bacteria	k__norank_d__Bacteria	p__Chloroflexi	c__Chloroflexia	o__Thermomicrobiales	f__Thermomicrobiaceae	g__Nitrolancea	s__uncultured_bacterium_g__Nitrolancea	OTU914	0	0	0	0	0	0	136	139	111	55	67	96	0	0	0	0	0	0	0	0	0	0	0	0	604	0.25	0.00102054609354
d__Bacteria	k__norank_d__Bacteria	p__Chloroflexi	c__Anaerolineae	o__Anaerolineales	f__Anaerolineaceae	g__Leptolinea	s__unclassified_g__Leptolinea	OTU7410	0	0	0	0	0	0	0	0	0	0	0	0	1	9	2	2	5	11	0	0	5	1	3	0	39	0.375	6.5896188159e-05
d__Bacteria	k__norank_d__Bacteria	p__Proteobacteria	c__Alphaproteobacteria	o__Elsterales	f__norank_o__Elsterales	g__norank_f__norank_o__Elsterales	s__unclassified_g__norank_f__norank_o__Elsterales	OTU361	0	0	0	0	1	0	50	90	58	55	55	62	0	0	0	0	0	0	0	0	0	0	0	0	371	0.291667	0.000626858610435
d__Bacteria	k__norank_d__Bacteria	p__Chloroflexi	c__AD3	o__norank_c__AD3	f__norank_o__norank_c__AD3	g__norank_f__norank_o__norank_c__AD3	s__uncultured_Chloroflexi_bacterium_g__norank_f__norank_o__norank_c__AD3	OTU8796	2	1	5	5	3	7	0	0	0	0	1	0	0	0	1	0	0	0	2	3	1	2	1	1	35	0.583333	5.9137604758e-05
d__Bacteria	k__norank_d__Bacteria	p__Firmicutes	c__Clostridia	o__norank_c__Clostridia	f__Hungateiclostridiaceae	g__norank_f__Hungateiclostridiaceae	s__metagenome_g__norank_f__Hungateiclostridiaceae	OTU3540	0	0	0	0	0	0	0	0	0	0	0	0	10	6	7	4	18	24	0	0	0	0	0	0	69	0.25	0.000116585563666
d__Bacteria	k__norank_d__Bacteria	p__Acidobacteriota	c__Thermoanaerobaculia	o__Thermoanaerobaculales	f__Thermoanaerobaculaceae	g__Subgroup_10	s__unclassified_g__Subgroup_10	OTU3234	0	0	0	0	0	0	0	0	0	0	0	0	4	11	5	3	6	7	0	0	0	0	0	0	36	0.25	6.08272506083e-05
d__Bacteria	k__norank_d__Bacteria	p__Planctomycetota	c__Planctomycetes	o__Isosphaerales	f__Isosphaeraceae	g__norank_f__Isosphaeraceae	s__uncultured_bacterium_g__norank_f__Isosphaeraceae	OTU799	0	3	7	1	2	0	8	5	37	4	2	19	0	0	0	0	0	1	1	1	2	2	0	2	97	0.666667	0.000163895647472
d__Bacteria	k__norank_d__Bacteria	p__Bacteroidota	c__Bacteroidia	o__Sphingobacteriales	f__AKYH767	g__norank_f__AKYH767	s__metagenome_g__norank_f__AKYH767	OTU2990	4	3	6	0	2	0	0	0	0	0	0	0	6	1	0	2	1	1	0	0	0	0	0	1	27	0.416667	4.56204379562e-05
d__Bacteria	k__norank_d__Bacteria	p__Verrucomicrobiota	c__Verrucomicrobiae	o__Chthoniobacterales	f__Chthoniobacteraceae	g__Candidatus_Udaeobacter	s__unclassified_g__Candidatus_Udaeobacter	OTU934	2	40	126	15	65	4	52	9	11	74	38	89	3	19	28	11	8	13	79	80	228	164	187	154	1499	1	0.00253277912949
d__Bacteria	k__norank_d__Bacteria	p__Proteobacteria	c__Gammaproteobacteria	o__Burkholderiales	f__Comamonadaceae	g__Rhizobacter	s__uncultured_bacterium_g__Rhizobacter	OTU7720	3	3	2	0	0	1	0	0	0	0	0	0	36	4	5	12	17	28	9	4	3	3	7	6	143	0.666667	0.000241619356583
d__Bacteria	k__norank_d__Bacteria	p__Latescibacterota	c__norank_p__Latescibacterota	o__norank_c__norank_p__Latescibacterota	f__norank_o__norank_c__norank_p__Latescibacterota	g__norank_f__norank_o__norank_c__norank_p__Latescibacterota	s__uncultured_Desulfuromonadales_bacterium_g__norank_f__norank_o__norank_c__norank_p__Latescibacterota	OTU8625	0	0	0	0	0	0	0	0	2	1	2	7	1	3	2	3	1	1	1	12	11	12	9	9	77	0.666667	0.000130102730468
d__Bacteria	k__norank_d__Bacteria	p__Myxococcota	c__Polyangia	o__Haliangiales	f__Haliangiaceae	g__Haliangium	s__unclassified_g__Haliangium	OTU6792	10	7	7	9	10	8	6	8	4	18	6	4	2	2	0	0	1	0	1	1	0	0	0	0	104	0.708333	0.000175723168424
d__Bacteria	k__norank_d__Bacteria	p__Bacteroidota	c__Bacteroidia	o__Bacteroidales	f__Prolixibacteraceae	g__norank_f__Prolixibacteraceae	s__uncultured_prokaryote_g__norank_f__Prolixibacteraceae	OTU3672	0	0	0	0	0	0	0	0	0	0	0	0	27	11	13	20	21	20	0	0	0	0	0	0	112	0.25	0.000189240335226
d__Bacteria	k__norank_d__Bacteria	p__Chloroflexi	c__KD4-96	o__norank_c__KD4-96	f__norank_o__norank_c__KD4-96	g__norank_f__norank_o__norank_c__KD4-96	s__uncultured_bacterium_g__norank_f__norank_o__norank_c__KD4-96	OTU7088	192	131	90	32	196	22	13	7	1	7	8	16	90	98	144	175	174	207	56	78	162	127	131	83	2240	1	0.00378480670451
d__Bacteria	k__norank_d__Bacteria	p__Actinobacteriota	c__Actinobacteria	o__Micrococcales	f__Micrococcaceae	g__Pseudarthrobacter	s__unclassified_g__Pseudarthrobacter	OTU1071	23	43	65	9	17	4	15	34	16	17	9	66	216	281	377	349	623	670	34	35	23	27	22	28	3003	1	0.00507400648824
d__Bacteria	k__norank_d__Bacteria	p__Acidobacteriota	c__Holophagae	o__Subgroup_7	f__norank_o__Subgroup_7	g__norank_f__norank_o__Subgroup_7	s__uncultured_delta_proteobacterium_g__norank_f__norank_o__Subgroup_7	OTU4186	0	0	0	0	1	0	0	0	0	0	0	0	3	8	6	7	6	5	8	5	5	11	8	4	77	0.541667	0.000130102730468
d__Bacteria	k__norank_d__Bacteria	p__Firmicutes	c__Negativicutes	o__Veillonellales-Selenomonadales	f__Selenomonadaceae	g__Zymophilus	s__Propionispira_paucivorans	OTU8682	0	0	0	0	0	0	0	0	0	0	0	0	18	255	1	3	0	2	0	2	0	39	0	0	320	0.291667	0.000540686672074
d__Bacteria	k__norank_d__Bacteria	p__Actinobacteriota	c__Thermoleophilia	o__Gaiellales	f__norank_o__Gaiellales	g__norank_f__norank_o__Gaiellales	s__unclassified_g__norank_f__norank_o__Gaiellales	OTU920	123	195	195	236	187	249	438	452	582	421	523	427	61	53	80	55	44	47	186	188	80	167	88	183	5260	1	0.00888753717221
d__Bacteria	k__norank_d__Bacteria	p__Proteobacteria	c__Gammaproteobacteria	o__Burkholderiales	f__SC-I-84	g__norank_f__SC-I-84	s__unclassified_g__norank_f__SC-I-84	OTU1757	14	7	2	7	16	10	0	0	0	0	0	0	0	0	0	0	0	0	0	0	0	0	1	1	58	0.333333	9.79994593133e-05
d__Bacteria	k__norank_d__Bacteria	p__Proteobacteria	c__Alphaproteobacteria	o__Micropepsales	f__Micropepsaceae	g__norank_f__Micropepsaceae	s__metagenome_g__norank_f__Micropepsaceae	OTU826	5	2	0	0	1	0	10	10	4	14	13	17	1	0	0	0	1	0	1	0	2	0	0	0	81	0.541667	0.000136861313869
d__Bacteria	k__norank_d__Bacteria	p__Actinobacteriota	c__Actinobacteria	o__Frankiales	f__norank_o__Frankiales	g__norank_f__norank_o__Frankiales	s__unclassified_g__norank_f__norank_o__Frankiales	OTU7668	22	24	15	30	18	13	78	78	74	63	34	73	24	33	32	23	22	12	27	25	12	15	14	19	780	1	0.00131792376318
d__Bacteria	k__norank_d__Bacteria	p__Proteobacteria	c__Alphaproteobacteria	o__Rhizobiales	f__norank_o__Rhizobiales	g__norank_f__norank_o__Rhizobiales	s__uncultured_Hyphomicrobiaceae_bacterium_g__norank_f__norank_o__Rhizobiales	OTU1078	9	5	23	38	17	22	3	4	1	1	0	0	5	11	3	1	2	1	3	0	1	3	3	1	157	0.875	0.000265274398486
d__Bacteria	k__norank_d__Bacteria	p__Chloroflexi	c__Anaerolineae	o__SBR1031	f__norank_o__SBR1031	g__norank_f__norank_o__SBR1031	s__uncultured_Gemmatimonadetes_bacterium_g__norank_f__norank	OTU6724	0	1	18	4	4	0	0	0	0	0	0	0	0	0	0	0	0	0	0	0	2	7	0	2	38	0.291667	6.42065423087e-05
d__Bacteria	k__norank_d__Bacteria	p__Proteobacteria	c__Alphaproteobacteria	o__Sphingomonadales	f__Sphingomonadaceae	g__Novosphingobium	s__uncultured_soil_bacterium_g__Novosphingobium	OTU3415	0	0	0	0	0	0	0	0	0	2	0	1	1	5	11	4	14	6	0	0	0	0	0	1	45	0.375	7.60340632603e-05
d__Bacteria	k__norank_d__Bacteria	p__Acidobacteriota	c__Blastocatellia	o__11-24	f__norank_o__11-24	g__norank_f__norank_o__11-24	s__uncultured_Acidobacteria_bacterium_g__norank_f__norank_o__11-24	OTU8020	4	13	27	4	13	2	0	1	0	11	1	3	10	12	28	12	7	7	18	29	43	95	33	36	409	0.916667	0.000691065152744
d__Bacteria	k__norank_d__Bacteria	p__Campilobacterota	c__Campylobacteria	o__Campylobacterales	f__Sulfurimonadaceae	g__Sulfuricurvum	s__unclassified_g__Sulfuricurvum	OTU8555	0	0	0	0	0	0	0	0	0	0	0	0	25	50	68	63	127	94	0	1	3	0	3	1	435	0.416667	0.00073499594485
d__Bacteria	k__norank_d__Bacteria	p__Proteobacteria	c__Gammaproteobacteria	o__Burkholderiales	f__Gallionellaceae	g__Sideroxydans	s__unclassified_g__Sideroxydans	OTU7639	0	0	0	0	0	0	0	0	0	0	0	0	0	1	1	1	4	1	14	24	6	25	43	53	173	0.458333	0.00029230873209
d__Bacteria	k__norank_d__Bacteria	p__Chloroflexi	c__Ktedonobacteria	o__Ktedonobacterales	f__Ktedonobacteraceae	g__1921-2	s__unclassified_g__1921-2	OTU2365	0	0	33	3	10	1	0	0	0	0	0	0	0	0	0	0	0	0	0	0	0	0	0	0	47	0.166667	7.94133549608e-05
d__Bacteria	k__norank_d__Bacteria	p__Firmicutes	c__Bacilli	o__Bacillales	f__Bacillaceae	g__Bacillus	s__Bacillus_gibsonii	OTU859	0	0	0	0	0	1	4	5	3	1	0	12	4	0	6	5	3	1	0	0	1	1	0	0	47	0.541667	7.94133549608e-05
d__Bacteria	k__norank_d__Bacteria	p__Chloroflexi	c__KD4-96	o__norank_c__KD4-96	f__norank_o__norank_c__KD4-96	g__norank_f__norank_o__norank_c__KD4-96	s__uncultured_bacterium_g__norank_f__norank_o__norank_c__KD4-96	OTU8248	10	17	9	3	21	1	1	0	0	5	2	1	143	53	76	118	59	47	63	124	34	62	20	54	923	0.916667	0.00155954311976
d__Bacteria	k__norank_d__Bacteria	p__Gemmatimonadota	c__Gemmatimonadetes	o__Gemmatimonadales	f__Gemmatimonadaceae	g__Gemmatimonas	s__unclassified_g__Gemmatimonas	OTU2467	2	3	8	7	8	2	0	0	0	0	1	1	0	1	0	0	0	0	0	0	3	0	1	0	37	0.458333	6.25168964585e-05
d__Bacteria	k__norank_d__Bacteria	p__Firmicutes	c__Bacilli	o__Paenibacillales	f__Paenibacillaceae	g__Paenibacillus	s__Paenibacillus_prosopidis	OTU8339	12	3	4	2	4	1	1	3	4	6	3	4	1	2	4	2	6	3	5	7	4	2	3	3	89	1	0.00015037848067
d__Bacteria	k__norank_d__Bacteria	p__Firmicutes	c__Clostridia	o__norank_c__Clostridia	f__Hungateiclostridiaceae	g__norank_f__Hungateiclostridiaceae	s__metagenome_g__norank_f__Hungateiclostridiaceae	OTU3956	0	0	0	0	0	0	0	0	0	0	0	0	1	7	4	6	14	18	0	0	0	0	0	0	50	0.25	8.44822925115e-05
d__Bacteria	k__norank_d__Bacteria	p__Proteobacteria	c__Gammaproteobacteria	o__JG36-TzT-191	f__norank_o__JG36-TzT-191	g__norank_f__norank_o__JG36-TzT-191	s__unclassified_g__norank_f__norank_o__JG36-TzT-191	OTU7727	0	0	0	0	1	0	0	0	0	0	0	0	10	13	3	4	7	9	5	6	1	4	3	7	73	0.541667	0.000123344147067
d__Bacteria	k__norank_d__Bacteria	p__Proteobacteria	c__Alphaproteobacteria	o__Rhizobiales	f__Rhizobiales_Incertae_Sedis	g__norank_f__Rhizobiales_Incertae_Sedis	s__unclassified_g__norank_f__Rhizobiales_Incertae_Sedis	OTU8349	1	2	0	2	0	0	0	0	0	0	2	0	4	0	0	0	1	0	5	3	0	2	6	1	29	0.458333	4.89997296567e-05
d__Bacteria	k__norank_d__Bacteria	p__Desulfobacterota	c__Desulfobaccia	o__Desulfobaccales	f__Desulfobaccaceae	g__Desulfobacca	s__uncultured_bacterium_g__Desulfobacca	OTU7737	0	0	0	0	0	0	0	0	0	0	0	0	2	22	11	10	6	2	10	2	17	3	6	3	94	0.5	0.000158826709922
d__Bacteria	k__norank_d__Bacteria	p__Patescibacteria	c__Gracilibacteria	o__Absconditabacteriales_SR1	f__norank_o__Absconditabacteriales_SR1	g__norank_f__norank_o__Absconditabacteriales_SR1	s__uncultured_candidate_division_SR1_bacterium	OTU2897	0	0	0	0	0	0	0	0	0	0	0	0	7	3	5	4	13	5	1	1	0	0	1	3	43	0.416667	7.26547715599e-05
d__Bacteria	k__norank_d__Bacteria	p__Desulfobacterota	c__Syntrophia	o__Syntrophales	f__Smithellaceae	g__Smithella	s__uncultured_bacterium_g__Smithella	OTU8815	0	0	0	0	0	0	0	0	0	0	0	0	5	17	11	25	10	5	2	5	25	8	29	11	153	0.5	0.000258515815085
d__Bacteria	k__norank_d__Bacteria	p__Proteobacteria	c__Alphaproteobacteria	o__Rickettsiales	f__SM2D12	g__norank_f__SM2D12	s__uncultured_Alphaproteobacteria_bacterium_g__norank_f__SM2D12	OTU812	1	1	0	0	4	1	10	19	7	14	5	5	0	0	0	0	0	0	0	0	0	0	0	0	67	0.416667	0.000113206271965
d__Bacteria	k__norank_d__Bacteria	p__GAL15	c__norank_p__GAL15	o__norank_c__norank_p__GAL15	f__norank_o__norank_c__norank_p__GAL15	g__norank_f__norank_o__norank_c__norank_p__GAL15	s__uncultured_bacterium_g__norank_f__norank_o__norank_c__norank_p__GAL15	OTU781	0	0	4	1	1	0	19	5	3	40	16	22	0	0	4	1	0	1	20	19	2	18	35	5	216	0.75	0.00036496350365
d__Bacteria	k__norank_d__Bacteria	p__Acidobacteriota	c__Acidobacteriae	o__Subgroup_2	f__norank_o__Subgroup_2	g__norank_f__norank_o__Subgroup_2	s__unclassified_g__norank_f__norank_o__Subgroup_2	OTU1642	38	37	107	37	64	12	1	0	0	0	0	0	2	4	8	9	2	2	13	12	13	17	15	11	404	0.791667	0.000682616923493
d__Bacteria	k__norank_d__Bacteria	p__Planctomycetota	c__Planctomycetes	o__Isosphaerales	f__Isosphaeraceae	g__Aquisphaera	s__uncultured_bacterium_g__Aquisphaera	OTU691	0	1	0	0	0	0	8	5	11	1	1	5	2	2	1	0	2	4	6	2	7	5	12	4	79	0.75	0.000133482022168
d__Bacteria	k__norank_d__Bacteria	p__Proteobacteria	c__Gammaproteobacteria	o__Burkholderiales	f__SC-I-84	g__norank_f__SC-I-84	s__unclassified_g__norank_f__SC-I-84	OTU8527	0	0	0	0	0	0	0	0	0	0	0	0	31	20	43	50	19	10	30	10	11	23	8	16	271	0.5	0.000457894025412
d__Bacteria	k__norank_d__Bacteria	p__Proteobacteria	c__Gammaproteobacteria	o__Methylococcales	f__Methylomonadaceae	g__Methyloglobulus	s__uncultured_bacterium_g__Methyloglobulus	OTU3381	0	0	0	0	0	0	0	0	0	0	0	0	2	4	6	1	13	6	0	0	0	0	0	0	32	0.25	5.40686672074e-05
d__Bacteria	k__norank_d__Bacteria	p__Zixibacteria	c__norank_p__Zixibacteria	o__norank_c__norank_p__Zixibacteria	f__norank_o__norank_c__norank_p__Zixibacteria	g__norank_f__norank_o__norank_c__norank_p__Zixibacteria	s__uncultured_bacterium_g__norank_f__norank_o__norank_c__norank_p__Zixibacteria	OTU3756	0	0	0	0	0	0	0	0	0	0	0	0	8	7	23	13	8	26	0	0	0	0	0	0	85	0.25	0.00014361989727
d__Bacteria	k__norank_d__Bacteria	p__Gemmatimonadota	c__Gemmatimonadetes	o__Gemmatimonadales	f__Gemmatimonadaceae	g__norank_f__Gemmatimonadaceae	s__unclassified_g__norank_f__Gemmatimonadaceae	OTU8401	0	0	0	0	0	0	0	0	0	0	0	0	0	0	2	0	0	0	5	6	16	11	7	5	52	0.291667	8.78615842119e-05
d__Bacteria	k__norank_d__Bacteria	p__Planctomycetota	c__Planctomycetes	o__Gemmatales	f__Gemmataceae	g__norank_f__Gemmataceae	s__uncultured_planctomycete_g__norank_f__Gemmataceae	OTU8250	1	1	3	1	4	0	0	0	0	0	1	0	1	0	1	1	1	0	1	2	3	2	4	1	28	0.666667	4.73100838064e-05
d__Bacteria	k__norank_d__Bacteria	p__Actinobacteriota	c__Thermoleophilia	o__Solirubrobacterales	f__Solirubrobacteraceae	g__Solirubrobacter	s__uncultured_bacterium_g__Solirubrobacter	OTU1547	10	5	2	3	4	0	0	0	0	1	1	0	4	2	1	2	0	1	0	1	0	0	0	1	38	0.583333	6.42065423087e-05
d__Bacteria	k__norank_d__Bacteria	p__Firmicutes	c__Negativicutes	o__Veillonellales-Selenomonadales	f__Sporomusaceae	g__norank_f__Sporomusaceae	s__uncultured_bacterium_g__norank_f__Sporomusaceae	OTU3297	0	0	0	0	0	0	0	0	0	0	0	0	18	14	6	43	9	11	3	1	14	7	5	10	141	0.5	0.000238240064882
d__Bacteria	k__norank_d__Bacteria	p__Proteobacteria	c__Gammaproteobacteria	o__Burkholderiales	f__Comamonadaceae	g__Rhodoferax	s__uncultured_Burkholderiales_bacterium_g__Rhodoferax	OTU3407	0	0	0	0	1	1	1	0	0	2	1	1	17	16	21	16	24	19	2	3	1	4	5	3	138	0.75	0.000233171127332
d__Bacteria	k__norank_d__Bacteria	p__Actinobacteriota	c__Actinobacteria	o__Streptosporangiales	f__Thermomonosporaceae	g__Actinomadura	s__unclassified_g__Actinomadura	OTU1871	2	3	7	18	12	13	0	0	0	0	0	0	0	0	0	0	1	2	0	0	0	0	0	0	58	0.333333	9.79994593133e-05
d__Bacteria	k__norank_d__Bacteria	p__Nitrospirota	c__Thermodesulfovibrionia	o__norank_c__Thermodesulfovibrionia	f__norank_o__norank_c__Thermodesulfovibrionia	g__norank_f__norank_o__norank_c__Thermodesulfovibrionia	s__uncultured_bacterium_g__norank_f__norank_o__norank_c__Thermodesulfovibrionia	OTU8510	0	0	0	0	0	0	0	0	0	0	0	0	0	0	0	0	0	0	2	4	0	2	5	5	18	0.208333	3.04136253041e-05
d__Bacteria	k__norank_d__Bacteria	p__Acidobacteriota	c__Vicinamibacteria	o__Vicinamibacterales	f__norank_o__Vicinamibacterales	g__norank_f__norank_o__Vicinamibacterales	s__uncultured_bacterium_g__norank_f__norank_o__Vicinamibacterales	OTU8630	0	0	0	0	0	0	0	0	0	0	0	0	0	0	5	0	1	0	2	3	3	6	3	6	29	0.333333	4.89997296567e-05
d__Bacteria	k__norank_d__Bacteria	p__Proteobacteria	c__Alphaproteobacteria	o__Rhodobacterales	f__Rhodobacteraceae	g__Rubellimicrobium	s__uncultured_bacterium_g__Rubellimicrobium	OTU4131	0	0	0	0	0	0	0	0	0	0	0	0	0	2	8	1	9	9	0	0	0	0	0	0	29	0.208333	4.89997296567e-05
d__Bacteria	k__norank_d__Bacteria	p__Chloroflexi	c__Chloroflexia	o__Chloroflexales	f__Roseiflexaceae	g__norank_f__Roseiflexaceae	s__uncultured_bacterium_g__norank_f__Roseiflexaceae	OTU5945	0	0	0	1	0	0	0	0	0	0	0	0	10	10	8	10	11	20	0	1	0	0	1	0	72	0.375	0.000121654501217
d__Bacteria	k__norank_d__Bacteria	p__Gemmatimonadota	c__Gemmatimonadetes	o__Gemmatimonadales	f__Gemmatimonadaceae	g__norank_f__Gemmatimonadaceae	s__metagenome_g__norank_f__Gemmatimonadaceae	OTU1564	22	10	0	6	10	2	0	0	0	0	0	0	76	63	32	23	49	68	0	0	0	0	1	0	362	0.5	0.000611651797783
d__Bacteria	k__norank_d__Bacteria	p__Proteobacteria	c__Gammaproteobacteria	o__Burkholderiales	f__SC-I-84	g__norank_f__SC-I-84	s__unclassified_g__norank_f__SC-I-84	OTU601	0	0	0	0	0	1	69	78	127	52	35	106	1	0	0	0	0	0	0	0	0	0	0	0	469	0.333333	0.000792443903758
d__Bacteria	k__norank_d__Bacteria	p__Proteobacteria	c__Gammaproteobacteria	o__Burkholderiales	f__SC-I-84	g__norank_f__SC-I-84	s__unclassified_g__norank_f__SC-I-84	OTU603	0	0	0	0	0	0	1	9	9	13	16	8	0	0	2	1	0	0	0	0	0	0	0	0	59	0.333333	9.96891051636e-05
d__Bacteria	k__norank_d__Bacteria	p__Chloroflexi	c__Anaerolineae	o__Anaerolineales	f__Anaerolineaceae	g__Leptolinea	s__metagenome_g__Leptolinea	OTU3941	0	0	0	0	0	0	0	0	0	0	0	0	1	1	2	2	5	43	1	0	8	1	2	2	68	0.458333	0.000114895917816
d__Bacteria	k__norank_d__Bacteria	p__Actinobacteriota	c__Actinobacteria	o__Micromonosporales	f__Micromonosporaceae	g__Actinoplanes	s__unclassified_g__Actinoplanes	OTU1856	16	14	5	7	3	5	0	0	0	0	0	0	0	0	0	0	0	0	0	0	0	0	0	0	50	0.25	8.44822925115e-05
d__Bacteria	k__norank_d__Bacteria	p__Actinobacteriota	c__MB-A2-108	o__norank_c__MB-A2-108	f__norank_o__norank_c__MB-A2-108	g__norank_f__norank_o__norank_c__MB-A2-108	s__uncultured_bacterium_g__norank_f__norank_o__norank_c__MB-A2-108	OTU7101	4	1	2	1	2	1	3	0	0	4	2	5	1	2	3	1	1	1	0	4	7	11	4	2	62	0.875	0.000104758042714
d__Bacteria	k__norank_d__Bacteria	p__Chloroflexi	c__TK10	o__norank_c__TK10	f__norank_o__norank_c__TK10	g__norank_f__norank_o__norank_c__TK10	s__unclassified_g__norank_f__norank_o__norank_c__TK10	OTU1656	22	15	19	20	13	10	14	6	1	23	19	9	0	6	3	2	0	1	9	10	11	15	12	6	246	0.916667	0.000415652879157
d__Bacteria	k__norank_d__Bacteria	p__Acidobacteriota	c__Acidobacteriae	o__Acidobacteriales	f__norank_o__Acidobacteriales	g__norank_f__norank_o__Acidobacteriales	s__uncultured_bacterium_g__norank_f__norank_o__Acidobacteriales	OTU8601	0	0	0	1	1	0	1	0	1	1	1	0	1	1	1	1	0	0	17	15	3	12	17	12	86	0.666667	0.00014530954312
d__Bacteria	k__norank_d__Bacteria	p__Proteobacteria	c__Gammaproteobacteria	o__Steroidobacterales	f__Woeseiaceae	g__JTB255_marine_benthic_group	s__uncultured_bacterium_g__JTB255_marine_benthic_group	OTU1585	11	6	4	4	3	1	0	0	0	0	0	0	1	4	1	0	0	2	0	0	0	0	0	0	37	0.416667	6.25168964585e-05
d__Bacteria	k__norank_d__Bacteria	p__Chloroflexi	c__Anaerolineae	o__Anaerolineales	f__Anaerolineaceae	g__Pelolinea	s__uncultured_Chloroflexi_bacterium_g__Pelolinea	OTU3477	0	0	0	0	0	0	0	0	0	0	0	0	12	9	4	9	3	9	0	0	3	2	0	0	51	0.333333	8.61719383617e-05
d__Bacteria	k__norank_d__Bacteria	p__Proteobacteria	c__Alphaproteobacteria	o__Rhizobiales	f__Rhizobiaceae	g__Allorhizobium-Neorhizobium-Pararhizobium-Rhizobium	s__unclassified_g__Allorhizobium-Neorhizobium-Pararhizobium-Rhizobium	OTU7994	24	20	37	13	10	13	0	2	10	3	2	3	15	26	12	15	29	41	1	2	1	0	10	0	289	0.875	0.000488307650716
d__Bacteria	k__norank_d__Bacteria	p__Chloroflexi	c__JG30-KF-CM66	o__norank_c__JG30-KF-CM66	f__norank_o__norank_c__JG30-KF-CM66	g__norank_f__norank_o__norank_c__JG30-KF-CM66	s__uncultured_Caldilinea_sp._g__norank	OTU1395	1	2	2	1	0	1	2	0	0	2	3	0	2	0	0	0	0	0	8	4	2	4	1	4	39	0.625	6.5896188159e-05
d__Bacteria	k__norank_d__Bacteria	p__Chloroflexi	c__Anaerolineae	o__Anaerolineales	f__Anaerolineaceae	g__norank_f__Anaerolineaceae	s__unclassified_g__norank_f__Anaerolineaceae	OTU7324	0	0	0	0	0	0	0	0	0	0	0	0	4	14	3	9	6	8	1	0	11	2	4	1	63	0.458333	0.000106447688564
d__Bacteria	k__norank_d__Bacteria	p__Firmicutes	c__Bacilli	o__Bacillales	f__Bacillaceae	g__Bacillus	s__Bacillus_sp._X12014	OTU1048	2	2	6	12	8	5	79	52	46	72	77	47	12	4	24	13	9	7	5	11	11	23	5	2	534	1	0.000902270884023
d__Bacteria	k__norank_d__Bacteria	p__Firmicutes	c__Bacilli	o__Bacillales	f__Bacillaceae	g__Bacillus	s__Bacillus_anthracis_g__Bacillus	OTU1380	123	81	34	65	63	35	7	21	8	8	28	7	8	23	21	28	14	9	16	26	32	23	17	16	713	1	0.00120471749121
d__Bacteria	k__norank_d__Bacteria	p__Bacteroidota	c__Bacteroidia	o__Chitinophagales	f__Chitinophagaceae	g__unclassified_f__Chitinophagaceae	s__unclassified_f__Chitinophagaceae	OTU1411	5	4	1	1	0	4	0	0	0	0	0	0	0	0	0	0	0	0	0	0	0	0	0	0	15	0.208333	2.53446877534e-05
d__Bacteria	k__norank_d__Bacteria	p__Proteobacteria	c__Alphaproteobacteria	o__Rhizobiales	f__Xanthobacteraceae	g__norank_f__Xanthobacteraceae	s__unclassified_g__norank_f__Xanthobacteraceae	OTU3948	43	72	46	71	28	100	1	1	0	3	5	1	7	7	8	6	9	12	5	4	0	1	1	4	435	0.916667	0.00073499594485
d__Bacteria	k__norank_d__Bacteria	p__Acidobacteriota	c__Vicinamibacteria	o__Vicinamibacterales	f__norank_o__Vicinamibacterales	g__norank_f__norank_o__Vicinamibacterales	s__unclassified_g__norank_f__norank_o__Vicinamibacterales	OTU2705	1	0	2	0	2	0	0	0	0	0	0	0	9	11	3	3	2	5	0	1	1	2	2	0	44	0.541667	7.43444174101e-05
d__Bacteria	k__norank_d__Bacteria	p__Proteobacteria	c__Gammaproteobacteria	o__Burkholderiales	f__Comamonadaceae	g__Hydrogenophaga	s__uncultured_bacterium_g__Hydrogenophaga	OTU2592	0	0	0	0	0	0	0	0	0	0	0	0	0	3	14	6	44	22	0	0	0	0	0	0	89	0.208333	0.00015037848067
d__Bacteria	k__norank_d__Bacteria	p__Proteobacteria	c__Alphaproteobacteria	o__Elsterales	f__norank_o__Elsterales	g__norank_f__norank_o__Elsterales	s__unclassified_g__norank_f__norank_o__Elsterales	OTU829	1	0	1	1	0	1	13	26	5	9	20	6	0	0	0	0	0	0	0	0	0	0	0	0	83	0.416667	0.000140240605569
d__Bacteria	k__norank_d__Bacteria	p__Myxococcota	c__Myxococcia	o__Myxococcales	f__Anaeromyxobacteraceae	g__Anaeromyxobacter	s__uncultured_bacterium_g__Anaeromyxobacter	OTU6779	1	2	1	6	0	2	9	4	0	18	14	9	27	19	28	17	18	9	1	2	0	12	3	7	209	0.875	0.000353135982698
d__Bacteria	k__norank_d__Bacteria	p__Proteobacteria	c__Gammaproteobacteria	o__Burkholderiales	f__Rhodocyclaceae	g__Candidatus_Accumulibacter	s__uncultured_beta_proteobacterium_g__Candidatus_Accumulibacter	OTU3177	0	0	0	0	0	0	0	0	0	0	0	0	4	8	5	26	10	9	3	0	1	2	1	1	70	0.458333	0.000118275209516
d__Bacteria	k__norank_d__Bacteria	p__Desulfobacterota	c__Desulfobulbia	o__Desulfobulbales	f__Desulfurivibrionaceae	g__Desulfurivibrio	s__uncultured_bacterium_g__Desulfurivibrio	OTU3533	0	0	0	0	0	0	0	0	0	0	0	0	1	9	8	5	12	12	0	0	0	1	0	0	48	0.291667	8.1103000811e-05
d__Bacteria	k__norank_d__Bacteria	p__Proteobacteria	c__Alphaproteobacteria	o__Elsterales	f__norank_o__Elsterales	g__norank_f__norank_o__Elsterales	s__uncultured_bacterium_g__norank_f__norank_o__Elsterales	OTU1304	79	109	169	213	163	195	17	3	0	13	21	1	3	3	3	3	6	3	0	0	0	0	0	3	1007	0.75	0.00170147337118
d__Bacteria	k__norank_d__Bacteria	p__Actinobacteriota	c__MB-A2-108	o__norank_c__MB-A2-108	f__norank_o__norank_c__MB-A2-108	g__norank_f__norank_o__norank_c__MB-A2-108	s__uncultured_bacterium_g__norank_f__norank_o__norank_c__MB-A2-108	OTU1504	1	0	10	3	8	2	3	6	0	12	8	8	2	1	4	1	0	1	1	1	1	2	2	1	78	0.875	0.000131792376318
d__Bacteria	k__norank_d__Bacteria	p__Proteobacteria	c__Gammaproteobacteria	o__Burkholderiales	f__Nitrosomonadaceae	g__mle1-7	s__metagenome_g__mle1-7	OTU1851	24	9	2	1	1	1	0	0	0	0	0	0	12	5	1	3	7	5	0	0	0	0	0	0	71	0.5	0.000119964855366
d__Bacteria	k__norank_d__Bacteria	p__Acidobacteriota	c__Acidobacteriae	o__Acidobacteriales	f__norank_o__Acidobacteriales	g__norank_f__norank_o__Acidobacteriales	s__unclassified_g__norank_f__norank_o__Acidobacteriales	OTU8307	0	2	7	1	10	0	1	1	0	1	3	0	0	0	0	0	0	0	1	1	0	3	0	0	31	0.458333	5.23790213571e-05
d__Bacteria	k__norank_d__Bacteria	p__Bacteroidota	c__Bacteroidia	o__Bacteroidales	f__Prolixibacteraceae	g__BSV13	s__uncultured_bacterium_g__BSV13	OTU8286	0	0	0	0	0	0	0	0	0	0	0	0	6	1	8	1	3	1	5	4	12	2	7	9	59	0.5	9.96891051636e-05
d__Bacteria	k__norank_d__Bacteria	p__Chloroflexi	c__Dehalococcoidia	o__S085	f__norank_o__S085	g__norank_f__norank_o__S085	s__uncultured_bacterium_g__norank_f__norank_o__S085	OTU935	4	2	9	14	1	5	20	5	0	42	60	20	11	7	5	7	7	9	24	82	25	95	90	45	589	0.958333	0.000995201405785
d__Bacteria	k__norank_d__Bacteria	p__Acidobacteriota	c__Vicinamibacteria	o__Vicinamibacterales	f__norank_o__Vicinamibacterales	g__norank_f__norank_o__Vicinamibacterales	s__metagenome_g__norank_f__norank_o__Vicinamibacterales	OTU4331	0	0	0	0	0	0	0	0	0	0	0	0	1	1	12	3	5	14	0	0	0	0	0	0	36	0.25	6.08272506083e-05
d__Bacteria	k__norank_d__Bacteria	p__Actinobacteriota	c__Thermoleophilia	o__Solirubrobacterales	f__Solirubrobacteraceae	g__Conexibacter	s__unclassified_g__Conexibacter	OTU1057	3	4	3	6	5	1	13	12	15	15	18	17	16	9	1	0	5	4	0	0	0	0	1	0	148	0.75	0.000250067585834
d__Bacteria	k__norank_d__Bacteria	p__Firmicutes	c__Bacilli	o__Paenibacillales	f__Paenibacillaceae	g__Paenibacillus	s__unclassified_g__Paenibacillus	OTU6850	0	0	0	1	0	0	0	0	1	5	2	2	0	0	0	4	0	1	1	1	1	2	2	1	24	0.541667	4.05515004055e-05
d__Bacteria	k__norank_d__Bacteria	p__Acidobacteriota	c__Vicinamibacteria	o__Subgroup_17	f__norank_o__Subgroup_17	g__norank_f__norank_o__Subgroup_17	s__uncultured_bacterium_g__norank_f__norank_o__Subgroup_17	OTU8087	0	0	0	0	0	0	0	0	0	0	0	0	3	3	10	6	9	0	1	1	13	1	4	2	53	0.458333	8.95512300622e-05
d__Bacteria	k__norank_d__Bacteria	p__Actinobacteriota	c__Acidimicrobiia	o__IMCC26256	f__norank_o__IMCC26256	g__norank_f__norank_o__IMCC26256	s__unclassified_g__norank_f__norank_o__IMCC26256	OTU778	2	2	3	5	0	3	18	14	13	12	18	3	2	7	4	7	5	1	8	5	8	8	4	5	157	0.958333	0.000265274398486
d__Bacteria	k__norank_d__Bacteria	p__Gemmatimonadota	c__Gemmatimonadetes	o__Gemmatimonadales	f__Gemmatimonadaceae	g__norank_f__Gemmatimonadaceae	s__metagenome_g__norank_f__Gemmatimonadaceae	OTU6150	3	7	0	0	1	0	0	0	0	0	0	0	10	5	3	1	0	3	0	0	0	0	0	1	34	0.375	5.74479589078e-05
d__Bacteria	k__norank_d__Bacteria	p__Desulfobacterota	c__Desulfobacteria	o__Desulfobacterales	f__Desulfosarcinaceae	g__Desulfatirhabdium	s__uncultured_bacterium_g__Desulfatirhabdium	OTU7912	0	0	0	0	0	0	0	0	0	0	0	0	115	156	110	109	126	128	14	5	12	12	9	9	805	0.5	0.00136016490943
d__Bacteria	k__norank_d__Bacteria	p__Nitrospirota	c__Thermodesulfovibrionia	o__norank_c__Thermodesulfovibrionia	f__norank_o__norank_c__Thermodesulfovibrionia	g__norank_f__norank_o__norank_c__Thermodesulfovibrionia	s__uncultured_bacterium_g__norank_f__norank_o__norank_c__Thermodesulfovibrionia	OTU8471	0	0	0	0	0	0	0	0	0	0	0	0	3	6	7	6	1	3	5	2	3	2	3	5	46	0.5	7.77237091106e-05
d__Bacteria	k__norank_d__Bacteria	p__Actinobacteriota	c__Actinobacteria	o__Pseudonocardiales	f__Pseudonocardiaceae	g__Pseudonocardia	s__uncultured_bacterium_g__Pseudonocardia	OTU6855	91	56	32	31	23	28	19	14	3	24	43	13	26	7	7	6	16	6	26	12	6	26	30	19	564	1	0.00095296025953
d__Bacteria	k__norank_d__Bacteria	p__Chloroflexi	c__Ktedonobacteria	o__B12-WMSP1	f__norank_o__B12-WMSP1	g__norank_f__norank_o__B12-WMSP1	s__unclassified_g__norank_f__norank_o__B12-WMSP1	OTU354	0	0	0	0	0	0	13	7	37	2	4	8	0	0	0	0	0	0	0	0	0	0	0	0	71	0.25	0.000119964855366
d__Bacteria	k__norank_d__Bacteria	p__Acidobacteriota	c__Holophagae	o__Subgroup_7	f__norank_o__Subgroup_7	g__norank_f__norank_o__Subgroup_7	s__unclassified_g__norank_f__norank_o__Subgroup_7	OTU8221	2	1	2	2	2	6	0	0	0	0	2	5	0	4	3	4	2	2	17	30	17	20	24	17	162	0.791667	0.000273722627737
d__Bacteria	k__norank_d__Bacteria	p__Actinobacteriota	c__Thermoleophilia	o__Solirubrobacterales	f__unclassified_o__Solirubrobacterales	g__unclassified_o__Solirubrobacterales	s__unclassified_o__Solirubrobacterales	OTU8000	2	2	2	0	1	2	1	1	5	2	2	0	0	0	0	1	0	0	12	25	9	13	4	7	91	0.708333	0.000153757772371
d__Bacteria	k__norank_d__Bacteria	p__Proteobacteria	c__Alphaproteobacteria	o__Rhizobiales	f__Xanthobacteraceae	g__norank_f__Xanthobacteraceae	s__uncultured_bacterium_g__norank_f__Xanthobacteraceae	OTU5617	19	19	36	35	15	35	19	17	8	10	13	7	3	6	5	1	3	2	15	14	7	16	4	20	329	1	0.000555893484726
d__Bacteria	k__norank_d__Bacteria	p__Proteobacteria	c__Alphaproteobacteria	o__Elsterales	f__norank_o__Elsterales	g__norank_f__norank_o__Elsterales	s__unclassified_g__norank_f__norank_o__Elsterales	OTU2209	0	0	6	7	2	5	0	0	0	0	0	0	0	0	0	0	0	0	0	0	0	0	0	0	20	0.166667	3.37929170046e-05
d__Bacteria	k__norank_d__Bacteria	p__Chloroflexi	c__Ktedonobacteria	o__Ktedonobacterales	f__Ktedonobacteraceae	g__Ktedonobacter	s__uncultured_bacterium_g__Ktedonobacter	OTU7145	0	6	5	4	9	1	0	1	0	0	0	0	1	0	0	0	0	0	0	0	1	0	2	1	31	0.416667	5.23790213571e-05
d__Bacteria	k__norank_d__Bacteria	p__Firmicutes	c__Bacilli	o__Erysipelotrichales	f__Erysipelotrichaceae	g__Erysipelothrix	s__uncultured_Firmicutes_bacterium_g__Erysipelothrix	OTU3066	0	0	0	0	0	0	0	0	0	0	0	0	2	2	6	8	21	26	0	0	0	0	0	0	65	0.25	0.000109826980265
d__Bacteria	k__norank_d__Bacteria	p__RCP2-54	c__norank_p__RCP2-54	o__norank_c__norank_p__RCP2-54	f__norank_o__norank_c__norank_p__RCP2-54	g__norank_f__norank_o__norank_c__norank_p__RCP2-54	s__unclassified_g__norank_f__norank_o__norank_c__norank_p__RCP2-54	OTU1331	39	37	30	56	33	31	1	4	0	27	36	21	65	37	72	44	64	35	44	31	20	24	9	68	828	0.958333	0.00139902676399
d__Bacteria	k__norank_d__Bacteria	p__Actinobacteriota	c__Thermoleophilia	o__Gaiellales	f__norank_o__Gaiellales	g__norank_f__norank_o__Gaiellales	s__unclassified_g__norank_f__norank_o__Gaiellales	OTU8597	0	2	1	2	0	5	16	24	1	37	67	60	0	3	10	1	2	2	67	90	8	78	107	24	607	0.875	0.00102561503109
d__Bacteria	k__norank_d__Bacteria	p__Actinobacteriota	c__MB-A2-108	o__norank_c__MB-A2-108	f__norank_o__norank_c__MB-A2-108	g__norank_f__norank_o__norank_c__MB-A2-108	s__uncultured_bacterium_g__norank_f__norank_o__norank_c__MB-A2-108	OTU769	0	0	0	0	0	0	3	0	0	6	3	4	0	0	0	0	0	0	0	2	0	0	7	0	25	0.25	4.22411462557e-05
d__Bacteria	k__norank_d__Bacteria	p__Bacteroidota	c__Bacteroidia	o__Flavobacteriales	f__Flavobacteriaceae	g__Flavobacterium	s__Flavobacterium_urumqiense	OTU3417	0	0	0	0	0	0	0	0	0	0	0	0	1	1	5	4	6	12	0	0	0	0	0	0	29	0.25	4.89997296567e-05
d__Bacteria	k__norank_d__Bacteria	p__Chloroflexi	c__Anaerolineae	o__SBR1031	f__A4b	g__norank_f__A4b	s__uncultured_soil_bacterium_g__norank_f__A4b	OTU2778	0	0	0	0	0	0	0	0	0	0	0	0	1	1	5	3	12	12	0	0	0	0	0	0	34	0.25	5.74479589078e-05
d__Bacteria	k__norank_d__Bacteria	p__Proteobacteria	c__Alphaproteobacteria	o__Caulobacterales	f__Caulobacteraceae	g__norank_f__Caulobacteraceae	s__uncultured_Caulobacter_sp._g__norank	OTU754	4	4	0	3	4	1	8	14	9	3	5	9	0	0	3	0	3	0	5	4	0	1	1	4	85	0.75	0.00014361989727
d__Bacteria	k__norank_d__Bacteria	p__Chloroflexi	c__Anaerolineae	o__SBR1031	f__A4b	g__norank_f__A4b	s__uncultured_soil_bacterium_g__norank_f__A4b	OTU2776	2	7	3	1	2	0	0	0	0	0	0	0	41	24	22	99	148	151	2	0	0	1	1	0	504	0.583333	0.000851581508516
d__Bacteria	k__norank_d__Bacteria	p__Myxococcota	c__Polyangia	o__Haliangiales	f__Haliangiaceae	g__Haliangium	s__uncultured_bacterium_g__Haliangium	OTU1701	10	3	2	0	4	1	15	4	7	7	8	7	0	1	3	1	0	1	3	2	1	1	0	0	81	0.791667	0.000136861313869
d__Bacteria	k__norank_d__Bacteria	p__Firmicutes	c__Bacilli	o__Lactobacillales	f__Carnobacteriaceae	g__Trichococcus	s__unclassified_g__Trichococcus	OTU3002	0	0	0	0	0	0	0	0	0	0	0	0	11	37	69	82	77	41	0	0	0	0	0	0	317	0.25	0.000535617734523
d__Bacteria	k__norank_d__Bacteria	p__Proteobacteria	c__Alphaproteobacteria	o__Rhizobiales	f__Hyphomicrobiaceae	g__Pedomicrobium	s__unclassified_g__Pedomicrobium	OTU1829	7	7	3	0	1	0	0	0	0	0	0	0	3	3	0	0	0	0	0	0	0	0	0	0	24	0.25	4.05515004055e-05
d__Bacteria	k__norank_d__Bacteria	p__Acidobacteriota	c__Vicinamibacteria	o__Vicinamibacterales	f__norank_o__Vicinamibacterales	g__norank_f__norank_o__Vicinamibacterales	s__unclassified_g__norank_f__norank_o__Vicinamibacterales	OTU8552	1	3	4	0	4	0	1	0	0	1	2	5	1	3	3	1	0	1	2	0	4	7	5	3	51	0.75	8.61719383617e-05
d__Bacteria	k__norank_d__Bacteria	p__Firmicutes	c__Bacilli	o__Bacillales	f__Planococcaceae	g__Domibacillus	s__unclassified_g__Domibacillus	OTU711	2	2	1	5	4	6	2	1	0	3	6	5	4	1	4	4	4	3	4	1	8	2	1	6	79	0.958333	0.000133482022168
d__Bacteria	k__norank_d__Bacteria	p__Gemmatimonadota	c__Gemmatimonadetes	o__Gemmatimonadales	f__Gemmatimonadaceae	g__Gemmatimonas	s__unclassified_g__Gemmatimonas	OTU1118	0	0	0	0	0	0	12	20	11	14	24	12	0	0	0	0	0	0	0	0	0	0	0	0	93	0.25	0.000157137064071
d__Bacteria	k__norank_d__Bacteria	p__Proteobacteria	c__Gammaproteobacteria	o__Burkholderiales	f__Rhodocyclaceae	g__Sterolibacterium	s__uncultured_bacterium_g__Sterolibacterium	OTU8891	0	0	0	0	0	0	0	0	0	0	0	0	1	0	3	2	0	2	0	4	1	4	2	10	29	0.375	4.89997296567e-05
d__Bacteria	k__norank_d__Bacteria	p__Actinobacteriota	c__Actinobacteria	o__Streptomycetales	f__Streptomycetaceae	g__Kitasatospora	s__Kitasatospora_sp._MMS16-BH015	OTU1427	80	72	125	98	77	98	25	50	21	52	27	32	11	16	5	3	9	10	16	3	3	11	7	2	853	1	0.00144126791025
d__Bacteria	k__norank_d__Bacteria	p__Actinobacteriota	c__Acidimicrobiia	o__IMCC26256	f__norank_o__IMCC26256	g__norank_f__norank_o__IMCC26256	s__metagenome_g__norank_f__norank_o__IMCC26256	OTU1807	75	47	19	27	26	15	7	13	18	6	11	7	2	2	2	1	4	2	11	5	7	14	5	11	337	1	0.000569410651527
d__Bacteria	k__norank_d__Bacteria	p__Proteobacteria	c__Alphaproteobacteria	o__Elsterales	f__norank_o__Elsterales	g__norank_f__norank_o__Elsterales	s__unclassified_g__norank_f__norank_o__Elsterales	OTU617	1	3	5	4	1	2	46	69	22	79	39	32	0	1	0	0	5	0	0	0	0	0	4	2	315	0.666667	0.000532238442822
d__Bacteria	k__norank_d__Bacteria	p__Gemmatimonadota	c__Gemmatimonadetes	o__Gemmatimonadales	f__Gemmatimonadaceae	g__Gemmatimonas	s__unclassified_g__Gemmatimonas	OTU206	0	0	0	0	0	0	6	1	3	6	9	2	0	0	0	0	0	0	0	0	0	0	0	0	27	0.25	4.56204379562e-05
d__Bacteria	k__norank_d__Bacteria	p__unclassified_k__norank_d__Bacteria	c__unclassified_k__norank_d__Bacteria	o__unclassified_k__norank_d__Bacteria	f__unclassified_k__norank_d__Bacteria	g__unclassified_k__norank_d__Bacteria	s__unclassified_k__norank_d__Bacteria	OTU7638	2	3	2	1	3	0	0	0	1	0	1	0	3	13	3	2	3	3	5	4	1	1	2	5	58	0.791667	9.79994593133e-05
d__Bacteria	k__norank_d__Bacteria	p__Verrucomicrobiota	c__Verrucomicrobiae	o__Chthoniobacterales	f__Chthoniobacteraceae	g__Candidatus_Udaeobacter	s__uncultured_Verrucomicrobia_bacterium_g__Candidatus_Udaeobacter	OTU7132	0	3	9	3	3	1	3	1	0	12	7	20	1	2	0	0	1	0	1	4	10	4	3	4	92	0.791667	0.000155447418221
d__Bacteria	k__norank_d__Bacteria	p__Desulfobacterota	c__norank_p__Desulfobacterota	o__norank_c__norank_p__Desulfobacterota	f__norank_o__norank_c__norank_p__Desulfobacterota	g__norank_f__norank_o__norank_c__norank_p__Desulfobacterota	s__unclassified_g__norank_f__norank_o__norank_c__norank_p__Desulfobacterota	OTU112	1	8	4	3	1	2	0	1	0	14	13	7	0	0	3	0	0	0	3	0	0	0	0	1	61	0.541667	0.000103068396864
d__Bacteria	k__norank_d__Bacteria	p__Patescibacteria	c__Berkelbacteria	o__norank_c__Berkelbacteria	f__norank_o__norank_c__Berkelbacteria	g__norank_f__norank_o__norank_c__Berkelbacteria	s__uncultured_bacterium_g__norank_f__norank_o__norank_c__Berkelbacteria	OTU7718	0	0	0	0	0	0	0	0	0	0	0	0	0	2	1	0	0	0	8	4	2	3	3	6	29	0.333333	4.89997296567e-05
d__Bacteria	k__norank_d__Bacteria	p__Patescibacteria	c__Saccharimonadia	o__Saccharimonadales	f__WWH38	g__norank_f__WWH38	s__uncultured_bacterium_g__norank_f__WWH38	OTU7100	0	1	2	1	0	0	9	10	13	9	5	6	0	0	0	0	0	0	2	4	0	0	1	0	63	0.5	0.000106447688564
d__Bacteria	k__norank_d__Bacteria	p__Myxococcota	c__Polyangia	o__MSB-4B10	f__norank_o__MSB-4B10	g__norank_f__norank_o__MSB-4B10	s__uncultured_proteobacterium_g__norank_f__norank_o__MSB-4B10	OTU1346	5	6	3	2	1	1	0	0	0	0	0	0	0	4	2	0	8	7	0	0	0	0	0	0	39	0.416667	6.5896188159e-05
d__Bacteria	k__norank_d__Bacteria	p__Firmicutes	c__Clostridia	o__norank_c__Clostridia	f__Hungateiclostridiaceae	g__Ruminiclostridium	s__unclassified_g__Ruminiclostridium	OTU8273	0	0	0	0	0	0	0	0	4	0	0	1	1	2	2	1	3	1	20	11	22	25	4	66	163	0.583333	0.000275412273587
d__Bacteria	k__norank_d__Bacteria	p__Actinobacteriota	c__Thermoleophilia	o__Solirubrobacterales	f__Solirubrobacteraceae	g__JCM_18997	s__unclassified_g__JCM_18997	OTU918	0	4	0	0	0	0	5	3	3	5	1	5	0	0	1	0	0	2	0	0	0	0	0	0	29	0.375	4.89997296567e-05
d__Bacteria	k__norank_d__Bacteria	p__Acidobacteriota	c__Acidobacteriae	o__Subgroup_12	f__norank_o__Subgroup_12	g__norank_f__norank_o__Subgroup_12	s__uncultured_bacterium_g__norank_f__norank_o__Subgroup_12	OTU8107	0	0	0	0	0	0	0	0	0	0	0	0	0	0	1	1	1	0	5	1	10	4	4	5	32	0.375	5.40686672074e-05
d__Bacteria	k__norank_d__Bacteria	p__Acidobacteriota	c__Acidobacteriae	o__Subgroup_13	f__norank_o__Subgroup_13	g__norank_f__norank_o__Subgroup_13	s__uncultured_Holophaga_sp._g__norank_f__norank_o__Subgroup_13	OTU7195	0	0	7	1	3	1	4	0	0	5	3	4	2	4	4	0	2	0	9	5	6	14	16	9	99	0.75	0.000167274939173
d__Bacteria	k__norank_d__Bacteria	p__Acidobacteriota	c__Holophagae	o__Subgroup_7	f__norank_o__Subgroup_7	g__norank_f__norank_o__Subgroup_7	s__unclassified_g__norank_f__norank_o__Subgroup_7	OTU8366	0	0	0	0	0	0	0	0	0	0	0	0	2	3	5	10	6	1	6	3	1	6	0	8	51	0.458333	8.61719383617e-05
d__Bacteria	k__norank_d__Bacteria	p__Proteobacteria	c__Alphaproteobacteria	o__Elsterales	f__norank_o__Elsterales	g__norank_f__norank_o__Elsterales	s__unclassified_g__norank_f__norank_o__Elsterales	OTU1375	12	17	21	49	37	37	4	0	0	3	9	0	4	0	0	0	2	0	1	1	2	0	0	2	201	0.625	0.000339618815896
d__Bacteria	k__norank_d__Bacteria	p__Actinobacteriota	c__Actinobacteria	o__Corynebacteriales	f__Nocardiaceae	g__Nocardia	s__Nocardia_sp._g__Nocardia	OTU8335	0	0	3	0	0	0	0	3	4	1	4	5	0	0	1	1	0	0	0	1	0	0	2	1	26	0.458333	4.3930792106e-05
d__Bacteria	k__norank_d__Bacteria	p__Actinobacteriota	c__Actinobacteria	o__0319-7L14	f__norank_o__0319-7L14	g__norank_f__norank_o__0319-7L14	s__uncultured_bacterium_g__norank_f__norank_o__0319-7L14	OTU6824	0	0	0	0	0	0	1	0	0	8	3	5	0	0	0	0	0	0	1	1	0	2	3	0	24	0.333333	4.05515004055e-05
d__Bacteria	k__norank_d__Bacteria	p__Chloroflexi	c__JG30-KF-CM66	o__norank_c__JG30-KF-CM66	f__norank_o__norank_c__JG30-KF-CM66	g__norank_f__norank_o__norank_c__JG30-KF-CM66	s__unclassified_g__norank_f__norank_o__norank_c__JG30-KF-CM66	OTU1044	0	0	5	4	0	2	28	9	28	12	13	26	0	0	0	0	0	0	0	1	1	2	1	0	132	0.541667	0.00022303325223
d__Bacteria	k__norank_d__Bacteria	p__Firmicutes	c__Clostridia	o__norank_c__Clostridia	f__Hungateiclostridiaceae	g__unclassified_f__Hungateiclostridiaceae	s__unclassified_f__Hungateiclostridiaceae	OTU2858	0	0	0	0	0	0	0	0	0	0	0	0	4	5	5	3	4	3	1	2	6	0	1	2	36	0.458333	6.08272506083e-05
d__Bacteria	k__norank_d__Bacteria	p__WPS-2	c__norank_p__WPS-2	o__norank_c__norank_p__WPS-2	f__norank_o__norank_c__norank_p__WPS-2	g__norank_f__norank_o__norank_c__norank_p__WPS-2	s__uncultured_bacterium_g__norank_f__norank_o__norank_c__norank_p__WPS-2	OTU937	0	0	1	0	1	0	71	53	51	12	10	45	0	0	0	0	0	0	0	0	0	0	0	0	244	0.333333	0.000412273587456
d__Bacteria	k__norank_d__Bacteria	p__Acidobacteriota	c__Vicinamibacteria	o__Subgroup_17	f__norank_o__Subgroup_17	g__norank_f__norank_o__Subgroup_17	s__unclassified_g__norank_f__norank_o__Subgroup_17	OTU7823	0	0	0	0	0	0	0	0	0	0	0	0	0	1	4	4	4	2	18	2	8	5	1	5	54	0.458333	9.12408759124e-05
d__Bacteria	k__norank_d__Bacteria	p__Desulfobacterota	c__Desulfobacteria	o__Desulfobacterales	f__Desulfosarcinaceae	g__norank_f__Desulfosarcinaceae	s__uncultured_bacterium_g__norank_f__Desulfosarcinaceae	OTU7845	0	0	0	0	0	0	0	0	0	0	0	0	0	0	0	0	0	0	9	8	0	5	2	0	24	0.166667	4.05515004055e-05
d__Bacteria	k__norank_d__Bacteria	p__Actinobacteriota	c__Actinobacteria	o__Pseudonocardiales	f__Pseudonocardiaceae	g__Kutzneria	s__Kutzneria_albida_DSM_43870	OTU2222	0	0	2	2	2	3	3	7	0	2	3	1	2	1	0	1	1	0	1	0	0	0	0	0	31	0.583333	5.23790213571e-05
d__Bacteria	k__norank_d__Bacteria	p__Chloroflexi	c__Ktedonobacteria	o__B10-SB3A	f__norank_o__B10-SB3A	g__norank_f__norank_o__B10-SB3A	s__uncultured_bacterium_g__norank_f__norank_o__B10-SB3A	OTU925	0	0	0	0	0	0	17	41	21	6	2	12	0	0	0	0	0	0	0	0	0	0	0	0	99	0.25	0.000167274939173
d__Bacteria	k__norank_d__Bacteria	p__Proteobacteria	c__Gammaproteobacteria	o__Xanthomonadales	f__Xanthomonadaceae	g__Lysobacter	s__unclassified_g__Lysobacter	OTU5684	4	2	1	1	6	0	0	0	0	0	0	0	1	1	4	0	4	7	0	0	0	0	0	0	31	0.416667	5.23790213571e-05
d__Bacteria	k__norank_d__Bacteria	p__Acidobacteriota	c__Acidobacteriae	o__Acidobacteriales	f__norank_o__Acidobacteriales	g__norank_f__norank_o__Acidobacteriales	s__uncultured_forest_soil_bacterium_g__norank_f__norank_o__Acidobacteriales	OTU1123	17	18	59	19	32	12	77	90	145	54	34	98	89	86	142	111	49	58	291	204	341	306	372	277	2981	1	0.00503683427954
d__Bacteria	k__norank_d__Bacteria	p__Actinobacteriota	c__Actinobacteria	o__Frankiales	f__Sporichthyaceae	g__Longivirga	s__metagenome_g__Longivirga	OTU8466	0	0	0	0	0	0	0	0	0	0	0	0	17	4	3	13	12	8	21	9	2	4	13	10	116	0.5	0.000195998918627
d__Bacteria	k__norank_d__Bacteria	p__Firmicutes	c__Clostridia	o__norank_c__Clostridia	f__Hungateiclostridiaceae	g__unclassified_f__Hungateiclostridiaceae	s__unclassified_f__Hungateiclostridiaceae	OTU7549	0	0	0	0	0	0	0	2	2	3	0	0	6	5	2	1	2	1	0	8	6	13	7	41	99	0.583333	0.000167274939173
d__Bacteria	k__norank_d__Bacteria	p__Latescibacterota	c__norank_p__Latescibacterota	o__norank_c__norank_p__Latescibacterota	f__norank_o__norank_c__norank_p__Latescibacterota	g__norank_f__norank_o__norank_c__norank_p__Latescibacterota	s__unclassified_g__norank_f__norank_o__norank_c__norank_p__Latescibacterota	OTU75	0	0	0	0	0	0	0	1	0	1	2	5	0	3	0	6	2	2	1	6	5	8	6	8	56	0.583333	9.46201676129e-05
d__Bacteria	k__norank_d__Bacteria	p__Desulfobacterota	c__Desulfobulbia	o__Desulfobulbales	f__Desulfocapsaceae	g__Desulfocapsa	s__unclassified_g__Desulfocapsa	OTU4228	0	0	0	0	0	0	0	0	0	0	0	0	22	49	36	54	68	71	5	3	0	0	0	0	308	0.333333	0.000520410921871
d__Bacteria	k__norank_d__Bacteria	p__Actinobacteriota	c__Acidimicrobiia	o__Microtrichales	f__Ilumatobacteraceae	g__norank_f__Ilumatobacteraceae	s__uncultured_bacterium_g__norank_f__Ilumatobacteraceae	OTU1571	43	44	7	18	29	16	0	0	0	0	0	0	2	4	0	2	2	3	0	0	0	0	0	0	170	0.458333	0.000287239794539
d__Bacteria	k__norank_d__Bacteria	p__Acidobacteriota	c__Acidobacteriae	o__Subgroup_13	f__norank_o__Subgroup_13	g__norank_f__norank_o__Subgroup_13	s__uncultured_bacterium_g__norank_f__norank_o__Subgroup_13	OTU1713	2	3	6	2	4	1	10	8	4	6	8	8	8	2	5	4	1	1	4	3	6	6	4	2	108	1	0.000182481751825
d__Bacteria	k__norank_d__Bacteria	p__Desulfobacterota	c__Syntrophobacteria	o__Syntrophobacterales	f__norank_o__Syntrophobacterales	g__norank_f__norank_o__Syntrophobacterales	s__unclassified_g__norank_f__norank_o__Syntrophobacterales	OTU8578	0	0	0	0	0	0	0	0	0	0	0	0	22	16	27	29	8	7	17	12	8	5	5	9	165	0.5	0.000278791565288
d__Bacteria	k__norank_d__Bacteria	p__Desulfobacterota	c__Syntrophobacteria	o__Syntrophobacterales	f__norank_o__Syntrophobacterales	g__norank_f__norank_o__Syntrophobacterales	s__Deltaproteobacteria_bacterium_RBG_13_43_22	OTU7978	0	0	0	0	0	0	0	0	0	0	0	0	81	29	34	45	28	19	20	12	33	16	19	12	348	0.5	0.00058799675588
d__Bacteria	k__norank_d__Bacteria	p__Bacteroidota	c__Bacteroidia	o__Chitinophagales	f__Saprospiraceae	g__norank_f__Saprospiraceae	s__unclassified_g__norank_f__Saprospiraceae	OTU1405	3	1	3	14	3	1	0	0	0	0	0	0	1	7	11	7	12	15	0	0	0	0	0	0	78	0.5	0.000131792376318
d__Bacteria	k__norank_d__Bacteria	p__Actinobacteriota	c__MB-A2-108	o__norank_c__MB-A2-108	f__norank_o__norank_c__MB-A2-108	g__norank_f__norank_o__norank_c__MB-A2-108	s__unclassified_g__norank_f__norank_o__norank_c__MB-A2-108	OTU8564	0	0	0	0	0	0	5	1	0	6	0	19	0	0	0	1	0	1	0	0	0	0	11	0	44	0.291667	7.43444174101e-05
d__Bacteria	k__norank_d__Bacteria	p__Chloroflexi	c__Anaerolineae	o__SJA-15	f__norank_o__SJA-15	g__norank_f__norank_o__SJA-15	s__uncultured_bacterium_g__norank_f__norank_o__SJA-15	OTU7749	0	0	0	0	0	0	0	0	0	0	0	0	3	2	5	4	5	5	1	38	9	6	20	15	113	0.5	0.000190929981076
d__Bacteria	k__norank_d__Bacteria	p__Proteobacteria	c__Gammaproteobacteria	o__Cellvibrionales	f__Halieaceae	g__OM60NOR5_clade	s__unclassified_g__OM60NOR5_clade	OTU4183	0	0	0	0	1	0	0	0	0	0	0	0	0	9	5	5	8	6	0	0	0	0	0	0	34	0.25	5.74479589078e-05
d__Bacteria	k__norank_d__Bacteria	p__Chloroflexi	c__Ktedonobacteria	o__Ktedonobacterales	f__JG30-KF-AS9	g__norank_f__JG30-KF-AS9	s__uncultured_bacterium_g__norank_f__JG30-KF-AS9	OTU1008	0	0	0	0	0	0	10	3	5	15	2	10	0	0	0	0	0	0	0	0	0	0	0	0	45	0.25	7.60340632603e-05
d__Bacteria	k__norank_d__Bacteria	p__Bacteroidota	c__Bacteroidia	o__Bacteroidales	f__Bacteroidetes_BD2-2	g__norank_f__Bacteroidetes_BD2-2	s__unclassified_g__norank_f__Bacteroidetes_BD2-2	OTU8089	0	0	0	0	0	0	0	0	0	0	0	0	6	7	9	11	5	8	1	0	10	2	6	6	71	0.458333	0.000119964855366
d__Bacteria	k__norank_d__Bacteria	p__Acidobacteriota	c__Vicinamibacteria	o__Vicinamibacterales	f__Vicinamibacteraceae	g__norank_f__Vicinamibacteraceae	s__uncultured_Acidobacteriales_bacterium_g__norank_f__Vicinamibacteraceae	OTU2643	1	0	0	0	0	0	0	0	0	0	0	0	1	3	10	5	8	20	0	0	0	0	0	0	48	0.291667	8.1103000811e-05
d__Bacteria	k__norank_d__Bacteria	p__Acidobacteriota	c__Acidobacteriae	o__Subgroup_2	f__norank_o__Subgroup_2	g__norank_f__norank_o__Subgroup_2	s__uncultured_bacterium_g__norank_f__norank_o__Subgroup_2	OTU757	0	0	0	0	0	0	2	0	0	1	0	0	0	0	1	0	0	0	1	3	25	11	9	8	61	0.375	0.000103068396864
d__Bacteria	k__norank_d__Bacteria	p__Firmicutes	c__Bacilli	o__Thermoactinomycetales	f__Thermoactinomycetaceae	g__Laceyella	s__Laceyella_sacchari	OTU520	0	0	0	0	0	0	80	40	38	15	34	12	0	0	0	0	0	0	0	0	0	0	0	0	219	0.25	0.0003700324412
d__Bacteria	k__norank_d__Bacteria	p__Proteobacteria	c__Gammaproteobacteria	o__Burkholderiales	f__SC-I-84	g__norank_f__SC-I-84	s__unclassified_g__norank_f__SC-I-84	OTU1497	14	14	4	12	11	21	0	0	0	0	0	0	146	73	77	95	67	28	4	8	7	5	3	2	591	0.75	0.000998580697486
d__Bacteria	k__norank_d__Bacteria	p__Actinobacteriota	c__Acidimicrobiia	o__IMCC26256	f__norank_o__IMCC26256	g__norank_f__norank_o__IMCC26256	s__uncultured_bacterium_g__norank_f__norank_o__IMCC26256	OTU1678	14	10	9	8	9	12	9	19	17	15	17	8	4	0	0	1	1	0	2	1	1	7	1	1	166	0.875	0.000280481211138
d__Bacteria	k__norank_d__Bacteria	p__Firmicutes	c__Bacilli	o__Paenibacillales	f__Paenibacillaceae	g__Paenibacillus	s__unclassified_g__Paenibacillus	OTU2351	1	0	6	7	2	10	1	0	2	4	4	3	0	0	0	1	0	0	1	3	1	5	1	2	54	0.708333	9.12408759124e-05
d__Bacteria	k__norank_d__Bacteria	p__Firmicutes	c__Bacilli	o__Alicyclobacillales	f__Alicyclobacillaceae	g__Alicyclobacillus	s__uncultured_Alicyclobacillaceae_bacterium_g__Alicyclobacillus	OTU1549	5	7	10	11	18	22	0	0	0	0	0	1	1	2	0	0	0	0	0	0	0	0	0	0	77	0.375	0.000130102730468
d__Bacteria	k__norank_d__Bacteria	p__Firmicutes	c__Clostridia	o__Peptostreptococcales-Tissierellales	f__Acidaminobacteraceae	g__Acidaminobacter	s__uncultured_bacterium_g__Acidaminobacter	OTU3476	0	0	0	0	0	0	0	0	0	0	0	0	19	6	7	21	19	8	4	2	4	1	0	0	91	0.416667	0.000153757772371
d__Bacteria	k__norank_d__Bacteria	p__Proteobacteria	c__Alphaproteobacteria	o__Acetobacterales	f__Acetobacteraceae	g__norank_f__Acetobacteraceae	s__unclassified_g__norank_f__Acetobacteraceae	OTU7126	4	8	3	3	0	4	0	0	0	2	0	0	2	4	3	0	1	2	15	3	7	9	3	4	77	0.708333	0.000130102730468
d__Bacteria	k__norank_d__Bacteria	p__Desulfobacterota	c__Syntrophorhabdia	o__Syntrophorhabdales	f__Syntrophorhabdaceae	g__Syntrophorhabdus	s__unclassified_g__Syntrophorhabdus	OTU7619	0	0	0	0	0	0	0	0	0	0	0	0	0	5	4	6	6	2	5	2	10	2	5	9	56	0.458333	9.46201676129e-05
d__Bacteria	k__norank_d__Bacteria	p__Acidobacteriota	c__Holophagae	o__Subgroup_7	f__norank_o__Subgroup_7	g__norank_f__norank_o__Subgroup_7	s__unclassified_g__norank_f__norank_o__Subgroup_7	OTU8054	13	25	45	42	37	46	8	2	0	25	22	22	115	158	206	135	99	56	350	445	331	378	222	213	2995	0.958333	0.00506048932144
d__Bacteria	k__norank_d__Bacteria	p__Gemmatimonadota	c__Gemmatimonadetes	o__Gemmatimonadales	f__Gemmatimonadaceae	g__unclassified_f__Gemmatimonadaceae	s__unclassified_f__Gemmatimonadaceae	OTU521	2	1	0	2	2	6	6	0	0	6	10	2	0	0	0	0	0	0	0	0	0	0	0	0	37	0.375	6.25168964585e-05
d__Bacteria	k__norank_d__Bacteria	p__Proteobacteria	c__Alphaproteobacteria	o__Rhizobiales	f__Beijerinckiaceae	g__Methylobacterium-Methylorubrum	s__Methylobacterium_brachiatum	OTU6702	0	1	0	0	0	0	1	0	0	5	0	5	0	0	1	0	5	6	1	1	0	1	3	0	30	0.458333	5.06893755069e-05
d__Bacteria	k__norank_d__Bacteria	p__Chloroflexi	c__Anaerolineae	o__Anaerolineales	f__Anaerolineaceae	g__Leptolinea	s__uncultured_soil_bacterium_g__Leptolinea	OTU7917	0	0	0	0	0	0	0	0	0	0	0	0	0	3	2	2	0	0	1	2	11	5	7	7	40	0.375	6.75858340092e-05
d__Bacteria	k__norank_d__Bacteria	p__Desulfobacterota	c__Desulfuromonadia	o__Geobacterales	f__Geobacteraceae	g__Geobacter	s__uncultured_bacterium_g__Geobacter	OTU2876	0	1	0	0	0	1	0	0	0	0	0	0	21	20	26	22	22	25	10	11	5	4	5	18	191	0.583333	0.000322722357394
d__Bacteria	k__norank_d__Bacteria	p__Myxococcota	c__bacteriap25	o__norank_c__bacteriap25	f__norank_o__norank_c__bacteriap25	g__norank_f__norank_o__norank_c__bacteriap25	s__uncultured_Syntrophobacterales_bacterium_g__norank_f__norank	OTU8392	1	4	4	4	1	6	0	0	0	0	0	0	3	2	2	4	3	1	2	0	0	0	3	2	42	0.625	7.09651257097e-05
d__Bacteria	k__norank_d__Bacteria	p__Verrucomicrobiota	c__Verrucomicrobiae	o__Verrucomicrobiales	f__Rubritaleaceae	g__Luteolibacter	s__uncultured_bacterium_g__Luteolibacter	OTU3352	0	1	2	1	3	0	0	0	0	0	0	0	3	9	4	3	5	7	0	0	2	0	0	0	40	0.458333	6.75858340092e-05
d__Bacteria	k__norank_d__Bacteria	p__Desulfobacterota	c__Desulfobulbia	o__Desulfobulbales	f__Desulfocapsaceae	g__Desulfobacterium_catecholicum_group	s__uncultured_prokaryote_g__Desulfobacterium_catecholicum_group	OTU3654	0	0	0	0	0	0	0	0	0	0	0	0	24	27	22	36	42	36	0	0	0	0	0	2	189	0.291667	0.000319343065693
d__Bacteria	k__norank_d__Bacteria	p__Chloroflexi	c__Chloroflexia	o__Thermomicrobiales	f__Thermomicrobiaceae	g__unclassified_f__Thermomicrobiaceae	s__unclassified_f__Thermomicrobiaceae	OTU408	0	0	0	0	0	0	35	51	63	13	19	30	0	0	0	0	0	0	0	0	0	0	0	0	211	0.25	0.000356515274398
d__Bacteria	k__norank_d__Bacteria	p__Acidobacteriota	c__Vicinamibacteria	o__Subgroup_17	f__norank_o__Subgroup_17	g__norank_f__norank_o__Subgroup_17	s__unclassified_g__norank_f__norank_o__Subgroup_17	OTU3273	0	0	0	0	0	0	0	0	0	0	0	0	8	2	5	1	5	6	0	0	0	0	0	0	27	0.25	4.56204379562e-05
d__Bacteria	k__norank_d__Bacteria	p__Acidobacteriota	c__Vicinamibacteria	o__Vicinamibacterales	f__norank_o__Vicinamibacterales	g__norank_f__norank_o__Vicinamibacterales	s__unclassified_g__norank_f__norank_o__Vicinamibacterales	OTU1638	33	35	11	10	34	8	1	0	0	3	0	0	5	5	4	1	1	4	0	0	0	0	1	0	156	0.625	0.000263584752636
d__Bacteria	k__norank_d__Bacteria	p__Proteobacteria	c__Gammaproteobacteria	o__Burkholderiales	f__A21b	g__norank_f__A21b	s__uncultured_bacterium_g__norank_f__A21b	OTU7760	0	0	0	0	0	0	1	0	0	0	1	0	0	3	3	2	2	0	2	11	4	2	4	9	44	0.5	7.43444174101e-05
d__Bacteria	k__norank_d__Bacteria	p__Proteobacteria	c__Alphaproteobacteria	o__Acetobacterales	f__Acetobacteraceae	g__unclassified_f__Acetobacteraceae	s__unclassified_f__Acetobacteraceae	OTU7064	0	0	1	1	0	1	11	8	2	10	6	5	1	1	4	3	2	1	4	6	5	3	7	7	89	0.875	0.00015037848067
d__Bacteria	k__norank_d__Bacteria	p__Actinobacteriota	c__Thermoleophilia	o__Gaiellales	f__Gaiellaceae	g__Gaiella	s__uncultured_bacterium_g__Gaiella	OTU1794	2	2	0	1	5	1	0	0	0	0	0	0	28	21	6	1	7	4	0	0	0	0	0	0	78	0.458333	0.000131792376318
d__Bacteria	k__norank_d__Bacteria	p__Chloroflexi	c__Anaerolineae	o__ADurb.Bin180	f__norank_o__ADurb.Bin180	g__norank_f__norank_o__ADurb.Bin180	s__uncultured_bacterium_g__norank_f__norank_o__ADurb.Bin180	OTU8098	0	0	0	0	0	0	0	0	0	0	0	0	13	11	11	13	19	10	10	14	23	4	11	28	167	0.5	0.000282170856988
d__Bacteria	k__norank_d__Bacteria	p__Chloroflexi	c__Chloroflexia	o__Thermomicrobiales	f__JG30-KF-CM45	g__norank_f__JG30-KF-CM45	s__uncultured_bacterium_g__norank_f__JG30-KF-CM45	OTU5633	0	0	0	0	0	0	0	0	0	0	0	0	0	5	4	1	6	6	0	0	0	0	0	0	22	0.208333	3.71722087051e-05
d__Bacteria	k__norank_d__Bacteria	p__Proteobacteria	c__Alphaproteobacteria	o__Elsterales	f__norank_o__Elsterales	g__norank_f__norank_o__Elsterales	s__unclassified_g__norank_f__norank_o__Elsterales	OTU327	4	2	2	3	2	3	19	5	4	14	14	12	0	0	0	1	0	0	0	0	0	0	0	0	85	0.541667	0.00014361989727
d__Bacteria	k__norank_d__Bacteria	p__Bdellovibrionota	c__Bdellovibrionia	o__Bdellovibrionales	f__Bdellovibrionaceae	g__Bdellovibrio	s__uncultured_bacterium_g__Bdellovibrio	OTU5470	3	4	0	3	6	0	0	0	0	0	0	2	0	1	3	3	1	5	1	0	0	0	0	1	33	0.5	5.57583130576e-05
d__Bacteria	k__norank_d__Bacteria	p__Myxococcota	c__Polyangia	o__mle1-27	f__norank_o__mle1-27	g__norank_f__norank_o__mle1-27	s__uncultured_delta_proteobacterium_g__norank_f__norank_o__mle1-27	OTU6955	3	2	1	0	1	0	0	0	0	0	0	4	0	2	2	0	4	1	4	3	3	5	2	7	44	0.625	7.43444174101e-05
d__Bacteria	k__norank_d__Bacteria	p__Verrucomicrobiota	c__Verrucomicrobiae	o__Chthoniobacterales	f__Chthoniobacteraceae	g__Candidatus_Udaeobacter	s__unclassified_g__Candidatus_Udaeobacter	OTU1772	6	76	218	26	118	9	47	2	2	76	39	35	8	49	30	24	14	21	46	42	189	136	109	151	1473	1	0.00248884833739
d__Bacteria	k__norank_d__Bacteria	p__Bacteroidota	c__Bacteroidia	o__Bacteroidales	f__Bacteroidetes_vadinHA17	g__norank_f__Bacteroidetes_vadinHA17	s__uncultured_Alkaliflexus_sp._g__norank_f__Bacteroidetes_vadinHA17	OTU3471	0	0	0	0	0	0	0	0	0	0	0	0	116	154	164	221	208	168	29	14	94	22	43	30	1263	0.5	0.00213402270884
d__Bacteria	k__norank_d__Bacteria	p__Bacteroidota	c__Kryptonia	o__Kryptoniales	f__BSV26	g__norank_f__BSV26	s__unclassified_g__norank_f__BSV26	OTU2883	0	0	0	0	0	0	0	0	0	0	0	0	12	6	5	10	9	9	1	1	0	1	0	1	55	0.416667	9.29305217626e-05
d__Bacteria	k__norank_d__Bacteria	p__Desulfobacterota	c__Desulfuromonadia	o__Geobacterales	f__Geobacteraceae	g__norank_f__Geobacteraceae	s__uncultured_bacterium_g__norank_f__Geobacteraceae	OTU7997	0	0	0	0	0	0	0	0	0	0	0	0	2	4	1	19	6	7	7	3	1	1	5	0	56	0.458333	9.46201676129e-05
d__Bacteria	k__norank_d__Bacteria	p__Myxococcota	c__Polyangia	o__Polyangiales	f__Polyangiaceae	g__Pajaroellobacter	s__uncultured_Polyangiaceae_bacterium_g__Pajaroellobacter	OTU321	0	0	0	0	1	0	19	24	2	8	14	7	0	0	0	0	0	0	0	0	0	0	0	0	75	0.291667	0.000126723438767
d__Bacteria	k__norank_d__Bacteria	p__Proteobacteria	c__Alphaproteobacteria	o__Rhizobiales	f__Xanthobacteraceae	g__norank_f__Xanthobacteraceae	s__unclassified_g__norank_f__Xanthobacteraceae	OTU1413	100	126	68	71	84	81	6	11	8	17	24	8	77	55	49	39	57	68	18	4	6	9	9	13	1008	1	0.00170316301703
d__Bacteria	k__norank_d__Bacteria	p__Gemmatimonadota	c__Gemmatimonadetes	o__Gemmatimonadales	f__Gemmatimonadaceae	g__norank_f__Gemmatimonadaceae	s__Gemmatimonadetes_bacterium_WY71	OTU6688	0	0	0	0	0	0	3	1	6	9	2	14	0	0	0	0	0	0	0	0	0	0	0	0	35	0.25	5.9137604758e-05
d__Bacteria	k__norank_d__Bacteria	p__Chloroflexi	c__Chloroflexia	o__Thermomicrobiales	f__AKYG1722	g__norank_f__AKYG1722	s__uncultured_bacterium_g__norank_f__AKYG1722	OTU446	1	1	0	0	0	0	16	63	25	15	2	17	4	0	0	0	0	1	0	0	0	0	0	0	145	0.416667	0.000244998648283
d__Bacteria	k__norank_d__Bacteria	p__Proteobacteria	c__Gammaproteobacteria	o__Burkholderiales	f__Nitrosomonadaceae	g__Ellin6067	s__uncultured_bacterium_g__Ellin6067	OTU6827	40	25	11	18	13	10	2	1	0	2	3	0	18	19	29	21	33	41	13	7	22	9	6	5	348	0.916667	0.00058799675588
d__Bacteria	k__norank_d__Bacteria	p__Proteobacteria	c__Gammaproteobacteria	o__Methylococcales	f__Methylomonadaceae	g__unclassified_f__Methylomonadaceae	s__unclassified_f__Methylomonadaceae	OTU3159	0	0	0	0	0	0	0	0	0	0	0	0	8	8	7	4	4	5	0	0	0	0	0	0	36	0.25	6.08272506083e-05
d__Bacteria	k__norank_d__Bacteria	p__Actinobacteriota	c__Thermoleophilia	o__Gaiellales	f__norank_o__Gaiellales	g__norank_f__norank_o__Gaiellales	s__unclassified_g__norank_f__norank_o__Gaiellales	OTU5996	18	13	3	5	16	6	18	15	18	38	83	26	8	9	1	0	7	1	3	3	0	2	6	2	301	0.916667	0.000508583400919
d__Bacteria	k__norank_d__Bacteria	p__Proteobacteria	c__Alphaproteobacteria	o__Rhizobiales	f__Devosiaceae	g__norank_f__Devosiaceae	s__metagenome_g__norank_f__Devosiaceae	OTU1088	1	0	3	1	0	0	5	2	0	2	2	1	8	14	12	6	52	58	5	4	0	1	5	1	183	0.791667	0.000309205190592
d__Bacteria	k__norank_d__Bacteria	p__Actinobacteriota	c__Thermoleophilia	o__Gaiellales	f__norank_o__Gaiellales	g__norank_f__norank_o__Gaiellales	s__uncultured_Actinomycetales_bacterium_g__norank_f__norank_o__Gaiellales	OTU7942	0	0	0	0	0	0	0	0	0	0	0	0	3	2	8	0	8	1	5	2	5	3	0	4	41	0.416667	6.92754798594e-05
d__Bacteria	k__norank_d__Bacteria	p__Verrucomicrobiota	c__Verrucomicrobiae	o__Chthoniobacterales	f__Chthoniobacteraceae	g__Candidatus_Udaeobacter	s__unclassified_g__Candidatus_Udaeobacter	OTU679	6	36	34	7	59	5	10	1	3	1	7	1	0	1	1	0	1	1	0	2	7	8	3	4	198	0.875	0.000334549878345
d__Bacteria	k__norank_d__Bacteria	p__Proteobacteria	c__Alphaproteobacteria	o__Defluviicoccales	f__Defluviicoccaceae	g__Defluviicoccus	s__unclassified_g__Defluviicoccus	OTU5972	0	0	0	0	0	0	0	1	0	0	0	0	1	0	0	0	0	1	6	5	3	3	4	11	35	0.375	5.9137604758e-05
d__Bacteria	k__norank_d__Bacteria	p__WPS-2	c__norank_p__WPS-2	o__norank_c__norank_p__WPS-2	f__norank_o__norank_c__norank_p__WPS-2	g__norank_f__norank_o__norank_c__norank_p__WPS-2	s__unclassified_g__norank_f__norank_o__norank_c__norank_p__WPS-2	OTU1039	0	0	0	0	0	0	32	18	24	17	3	20	0	0	0	0	0	0	0	0	0	0	0	0	114	0.25	0.000192619626926
d__Bacteria	k__norank_d__Bacteria	p__Firmicutes	c__Bacilli	o__Brevibacillales	f__Brevibacillaceae	g__Brevibacillus	s__Brevibacillus_thermoruber	OTU588	0	0	0	0	0	0	11	8	11	1	11	6	0	0	0	0	0	0	0	0	0	0	0	0	48	0.25	8.1103000811e-05
d__Bacteria	k__norank_d__Bacteria	p__Myxococcota	c__Polyangia	o__Haliangiales	f__Haliangiaceae	g__Haliangium	s__unclassified_g__Haliangium	OTU7582	0	0	0	0	0	0	0	0	0	0	0	0	0	1	1	7	3	2	1	5	2	3	7	9	41	0.458333	6.92754798594e-05
d__Bacteria	k__norank_d__Bacteria	p__Chloroflexi	c__Dehalococcoidia	o__S085	f__norank_o__S085	g__norank_f__norank_o__S085	s__metagenome_g__norank_f__norank_o__S085	OTU1739	14	6	12	10	5	11	7	4	4	10	15	8	7	2	7	1	6	8	7	8	2	6	3	6	169	1	0.000285550148689
d__Bacteria	k__norank_d__Bacteria	p__Acidobacteriota	c__Acidobacteriae	o__Subgroup_12	f__norank_o__Subgroup_12	g__norank_f__norank_o__Subgroup_12	s__uncultured_bacterium_g__norank_f__norank_o__Subgroup_12	OTU8110	0	0	0	0	0	0	0	0	0	0	0	0	0	2	1	1	0	0	5	6	2	10	8	2	37	0.375	6.25168964585e-05
d__Bacteria	k__norank_d__Bacteria	p__Acidobacteriota	c__Vicinamibacteria	o__Vicinamibacterales	f__norank_o__Vicinamibacterales	g__norank_f__norank_o__Vicinamibacterales	s__unclassified_g__norank_f__norank_o__Vicinamibacterales	OTU3240	0	0	0	0	2	0	0	0	0	0	0	0	14	18	6	4	6	15	0	0	0	0	0	0	65	0.291667	0.000109826980265
d__Bacteria	k__norank_d__Bacteria	p__Acidobacteriota	c__Holophagae	o__Subgroup_7	f__norank_o__Subgroup_7	g__norank_f__norank_o__Subgroup_7	s__unclassified_g__norank_f__norank_o__Subgroup_7	OTU7678	0	0	0	1	0	0	0	0	0	0	0	0	0	6	7	6	1	0	14	4	1	6	7	5	58	0.458333	9.79994593133e-05
d__Bacteria	k__norank_d__Bacteria	p__Actinobacteriota	c__Thermoleophilia	o__Solirubrobacterales	f__Solirubrobacteraceae	g__Conexibacter	s__unclassified_g__Conexibacter	OTU524	0	0	0	1	1	1	18	16	6	19	11	16	0	0	0	1	0	0	0	0	0	0	0	0	90	0.416667	0.000152068126521
d__Bacteria	k__norank_d__Bacteria	p__Chloroflexi	c__KD4-96	o__norank_c__KD4-96	f__norank_o__norank_c__KD4-96	g__norank_f__norank_o__norank_c__KD4-96	s__uncultured_bacterium_g__norank_f__norank_o__norank_c__KD4-96	OTU2706	4	3	0	2	3	0	0	0	0	0	0	0	0	0	4	6	3	7	0	0	0	0	0	0	32	0.333333	5.40686672074e-05
d__Bacteria	k__norank_d__Bacteria	p__Acidobacteriota	c__Acidobacteriae	o__Acidobacteriales	f__Acidobacteriaceae_Subgroup_1	g__Acidipila	s__metagenome_g__Acidipila	OTU1447	36	39	46	9	59	5	5	2	4	2	2	2	0	0	1	0	0	0	0	0	0	0	1	1	214	0.625	0.000361584211949
d__Bacteria	k__norank_d__Bacteria	p__Verrucomicrobiota	c__Verrucomicrobiae	o__Chthoniobacterales	f__Chthoniobacteraceae	g__Candidatus_Udaeobacter	s__uncultured_bacterium_g__Candidatus_Udaeobacter	OTU407	0	3	34	3	13	1	9	1	0	9	7	13	0	0	1	0	0	0	5	8	14	16	23	8	168	0.708333	0.000283860502839
d__Bacteria	k__norank_d__Bacteria	p__Actinobacteriota	c__Actinobacteria	o__Propionibacteriales	f__Nocardioidaceae	g__Marmoricola	s__unclassified_g__Marmoricola	OTU1084	1	1	0	0	0	0	4	12	3	4	8	14	2	2	1	0	0	2	0	1	0	0	0	0	55	0.541667	9.29305217626e-05
d__Bacteria	k__norank_d__Bacteria	p__Proteobacteria	c__Alphaproteobacteria	o__Rhizobiales	f__Hyphomicrobiaceae	g__Hyphomicrobium	s__uncultured_Hyphomicrobiaceae_bacterium_g__Hyphomicrobium	OTU1750	54	77	24	31	40	41	16	26	13	25	19	23	215	195	101	110	111	131	65	72	62	51	38	61	1601	1	0.00270512300622
d__Bacteria	k__norank_d__Bacteria	p__Planctomycetota	c__Planctomycetes	o__Isosphaerales	f__Isosphaeraceae	g__norank_f__Isosphaeraceae	s__metagenome_g__norank_f__Isosphaeraceae	OTU5474	1	3	5	1	2	1	1	0	6	0	1	1	0	0	1	0	0	0	0	0	6	0	3	5	37	0.583333	6.25168964585e-05
d__Bacteria	k__norank_d__Bacteria	p__Firmicutes	c__Bacilli	o__Bacillales	f__Bacillaceae	g__Bacillus	s__Bacillus_acidiceler	OTU531	0	4	1	0	2	2	2	1	0	1	12	2	1	1	0	2	1	1	2	0	1	6	0	1	43	0.75	7.26547715599e-05
d__Bacteria	k__norank_d__Bacteria	p__Actinobacteriota	c__Thermoleophilia	o__norank_c__Thermoleophilia	f__norank_o__norank_c__Thermoleophilia	g__norank_f__norank_o__norank_c__Thermoleophilia	s__uncultured_bacterium_g__norank_f__norank_o__norank_c__Thermoleophilia	OTU8219	2	0	1	2	1	3	1	4	0	11	3	7	0	0	0	0	0	1	2	7	2	0	5	2	54	0.666667	9.12408759124e-05
d__Bacteria	k__norank_d__Bacteria	p__Chloroflexi	c__Chloroflexia	o__Thermomicrobiales	f__JG30-KF-CM45	g__norank_f__JG30-KF-CM45	s__uncultured_bacterium_g__norank_f__JG30-KF-CM45	OTU5825	0	0	0	0	0	0	0	0	1	0	0	0	0	2	5	0	7	5	0	0	0	0	0	0	20	0.208333	3.37929170046e-05
d__Bacteria	k__norank_d__Bacteria	p__Actinobacteriota	c__Acidimicrobiia	o__Microtrichales	f__Ilumatobacteraceae	g__CL500-29_marine_group	s__metagenome_g__CL500-29_marine_group	OTU1687	81	92	38	31	38	6	1	0	0	0	0	1	72	61	55	54	58	78	39	14	9	19	27	23	797	0.833333	0.00134664774263
d__Bacteria	k__norank_d__Bacteria	p__Firmicutes	c__Clostridia	o__Clostridiales	f__Clostridiaceae	g__Clostridium_sensu_stricto_1	s__Clostridium_beijerinckii	OTU607	0	0	0	0	0	0	52	46	19	90	63	22	82	81	77	125	120	41	147	241	238	255	175	142	2016	0.75	0.00340632603406
d__Bacteria	k__norank_d__Bacteria	p__Actinobacteriota	c__Actinobacteria	o__Pseudonocardiales	f__Pseudonocardiaceae	g__Pseudonocardia	s__unclassified_g__Pseudonocardia	OTU6664	0	0	0	0	0	0	6	5	3	2	2	10	3	0	0	1	2	1	0	0	1	0	1	0	37	0.5	6.25168964585e-05
d__Bacteria	k__norank_d__Bacteria	p__Gemmatimonadota	c__Gemmatimonadetes	o__Gemmatimonadales	f__Gemmatimonadaceae	g__Gemmatimonas	s__unclassified_g__Gemmatimonas	OTU3805	26	30	11	8	24	7	0	0	0	0	0	0	3	19	2	1	0	0	0	1	0	0	2	0	134	0.5	0.000226412543931
d__Bacteria	k__norank_d__Bacteria	p__Chloroflexi	c__Chloroflexia	o__Elev-1554	f__norank_o__Elev-1554	g__norank_f__norank_o__Elev-1554	s__uncultured_bacterium_g__norank_f__norank_o__Elev-1554	OTU576	0	0	0	0	0	0	5	4	11	0	2	4	0	0	0	0	0	0	0	0	0	0	0	0	26	0.208333	4.3930792106e-05
d__Bacteria	k__norank_d__Bacteria	p__Proteobacteria	c__Gammaproteobacteria	o__Burkholderiales	f__Comamonadaceae	g__Caenimonas	s__unclassified_g__Caenimonas	OTU3602	0	0	1	1	1	1	0	0	0	0	0	0	12	9	17	19	26	34	2	0	0	1	0	0	124	0.5	0.000209516085428
d__Bacteria	k__norank_d__Bacteria	p__Actinobacteriota	c__Actinobacteria	o__Frankiales	f__Acidothermaceae	g__Acidothermus	s__uncultured_bacterium_g__Acidothermus	OTU1997	11	22	34	50	41	83	15	25	11	30	28	9	7	6	6	6	4	3	13	16	9	20	24	14	487	1	0.000822857529062
d__Bacteria	k__norank_d__Bacteria	p__Firmicutes	c__Bacilli	o__Paenibacillales	f__Paenibacillaceae	g__Paenibacillus	s__unclassified_g__Paenibacillus	OTU1295	31	20	13	25	25	16	9	1	2	0	6	2	13	15	10	6	7	6	0	1	6	3	1	1	219	0.916667	0.0003700324412
d__Bacteria	k__norank_d__Bacteria	p__Bacteroidota	c__Bacteroidia	o__Sphingobacteriales	f__AKYH767	g__norank_f__AKYH767	s__uncultured_Bacteroidetes_bacterium_g__norank_f__AKYH767	OTU2994	4	7	1	1	6	1	0	0	0	0	0	0	7	2	8	2	5	3	0	0	0	0	0	0	47	0.5	7.94133549608e-05
d__Bacteria	k__norank_d__Bacteria	p__Bacteroidota	c__Bacteroidia	o__Flavobacteriales	f__Flavobacteriaceae	g__Flavobacterium	s__unclassified_g__Flavobacterium	OTU3626	0	0	0	0	2	1	0	0	0	0	0	0	2	0	6	2	12	2	0	0	0	0	2	0	29	0.333333	4.89997296567e-05
d__Bacteria	k__norank_d__Bacteria	p__Acidobacteriota	c__Acidobacteriae	o__Acidobacteriales	f__Acidobacteriaceae_Subgroup_1	g__Occallatibacter	s__unclassified_g__Occallatibacter	OTU756	3	5	1	0	4	0	7	9	8	6	1	2	0	0	0	0	0	0	2	1	0	2	0	1	52	0.583333	8.78615842119e-05
d__Bacteria	k__norank_d__Bacteria	p__Latescibacterota	c__norank_p__Latescibacterota	o__norank_c__norank_p__Latescibacterota	f__norank_o__norank_c__norank_p__Latescibacterota	g__norank_f__norank_o__norank_c__norank_p__Latescibacterota	s__uncultured_bacterium_g__norank_f__norank_o__norank_c__norank_p__Latescibacterota	OTU5986	0	0	0	0	0	0	0	0	0	0	0	0	16	6	1	4	1	6	0	0	0	0	0	0	34	0.25	5.74479589078e-05
d__Bacteria	k__norank_d__Bacteria	p__Actinobacteriota	c__Acidimicrobiia	o__IMCC26256	f__norank_o__IMCC26256	g__norank_f__norank_o__IMCC26256	s__unclassified_g__norank_f__norank_o__IMCC26256	OTU457	31	28	44	38	34	56	9	5	0	2	13	4	10	14	33	18	16	7	46	52	42	36	37	44	619	0.958333	0.00104589078129
d__Bacteria	k__norank_d__Bacteria	p__Acidobacteriota	c__Acidobacteriae	o__Acidobacteriales	f__norank_o__Acidobacteriales	g__norank_f__norank_o__Acidobacteriales	s__uncultured_Acidobacteria_bacterium_g__norank_f__norank_o__Acidobacteriales	OTU821	13	13	63	20	63	12	28	11	2	34	17	27	4	6	9	4	3	2	14	23	12	33	27	22	462	1	0.000780616382806
d__Bacteria	k__norank_d__Bacteria	p__Chloroflexi	c__AD3	o__norank_c__AD3	f__norank_o__norank_c__AD3	g__norank_f__norank_o__norank_c__AD3	s__unclassified_g__norank_f__norank_o__norank_c__AD3	OTU977	0	0	1	1	0	0	2	1	5	4	6	3	0	0	0	0	0	0	0	0	0	0	0	0	23	0.333333	3.88618545553e-05
d__Bacteria	k__norank_d__Bacteria	p__Latescibacterota	c__norank_p__Latescibacterota	o__norank_c__norank_p__Latescibacterota	f__norank_o__norank_c__norank_p__Latescibacterota	g__norank_f__norank_o__norank_c__norank_p__Latescibacterota	s__unclassified_g__norank_f__norank_o__norank_c__norank_p__Latescibacterota	OTU5801	0	2	0	0	0	0	0	0	0	1	0	0	3	0	5	7	2	2	0	3	9	3	7	4	48	0.5	8.1103000811e-05
d__Bacteria	k__norank_d__Bacteria	p__Patescibacteria	c__Parcubacteria	o__norank_c__Parcubacteria	f__norank_o__norank_c__Parcubacteria	g__norank_f__norank_o__norank_c__Parcubacteria	s__uncultured_bacterium_g__norank_f__norank_o__norank_c__Parcubacteria	OTU8761	9	9	14	7	15	8	0	0	0	3	3	0	0	2	3	3	1	3	25	2	0	8	1	4	120	0.75	0.000202757502028
d__Bacteria	k__norank_d__Bacteria	p__Actinobacteriota	c__Actinobacteria	o__Frankiales	f__Sporichthyaceae	g__unclassified_f__Sporichthyaceae	s__unclassified_f__Sporichthyaceae	OTU1577	10	9	9	12	14	27	1	3	0	2	11	1	3	4	10	4	6	2	12	19	5	5	12	16	197	0.958333	0.000332860232495
d__Bacteria	k__norank_d__Bacteria	p__Gemmatimonadota	c__Gemmatimonadetes	o__Gemmatimonadales	f__Gemmatimonadaceae	g__norank_f__Gemmatimonadaceae	s__uncultured_Gemmatimonadales_bacterium_g__norank_f__Gemmatimonadaceae	OTU7674	0	0	15	14	7	10	13	16	2	32	35	26	3	20	31	18	6	4	29	36	49	23	41	13	443	0.916667	0.000748513111652
d__Bacteria	k__norank_d__Bacteria	p__Proteobacteria	c__Gammaproteobacteria	o__Burkholderiales	f__Oxalobacteraceae	g__norank_f__Oxalobacteraceae	s__unclassified_g__norank_f__Oxalobacteraceae	OTU7871	3	0	1	0	0	0	0	0	0	0	1	0	16	8	6	15	6	8	12	8	3	7	9	6	109	0.625	0.000184171397675
d__Bacteria	k__norank_d__Bacteria	p__Chloroflexi	c__TK10	o__norank_c__TK10	f__norank_o__norank_c__TK10	g__norank_f__norank_o__norank_c__TK10	s__uncultured_bacterium_g__norank_f__norank_o__norank_c__TK10	OTU1307	13	19	10	10	13	11	4	0	1	2	1	1	0	0	0	0	0	0	0	0	0	0	0	0	85	0.458333	0.00014361989727
d__Bacteria	k__norank_d__Bacteria	p__Acidobacteriota	c__Acidobacteriae	o__Bryobacterales	f__Bryobacteraceae	g__Bryobacter	s__uncultured_bacterium_g__Bryobacter	OTU8470	0	0	0	0	0	0	0	0	0	0	0	0	7	9	14	14	3	5	19	11	13	20	11	7	133	0.5	0.000224722898081
d__Bacteria	k__norank_d__Bacteria	p__Firmicutes	c__Bacilli	o__Thermoactinomycetales	f__Thermoactinomycetaceae	g__Polycladomyces	s__Polycladomyces_abyssicola	OTU1114	0	0	0	0	0	0	1	6	0	3	1	75	0	0	1	1	0	0	0	0	0	0	0	0	88	0.291667	0.00014868883482
d__Bacteria	k__norank_d__Bacteria	p__Bacteroidota	c__Bacteroidia	o__Bacteroidales	f__Prolixibacteraceae	g__BSV13	s__uncultured_bacterium_g__BSV13	OTU7771	0	0	0	0	0	0	0	0	0	0	0	0	13	8	16	73	12	9	10	1	12	2	6	2	164	0.5	0.000277101919438
d__Bacteria	k__norank_d__Bacteria	p__Actinobacteriota	c__Thermoleophilia	o__Solirubrobacterales	f__67-14	g__norank_f__67-14	s__uncultured_actinobacterium_g__norank_f__67-14	OTU1138	0	0	21	16	14	16	0	2	0	4	6	1	0	0	0	0	0	0	0	0	0	1	0	0	81	0.375	0.000136861313869
d__Bacteria	k__norank_d__Bacteria	p__Myxococcota	c__Polyangia	o__Polyangiales	f__Polyangiaceae	g__Pajaroellobacter	s__uncultured_bacterium_g__Pajaroellobacter	OTU424	6	2	5	7	4	8	3	5	2	2	5	8	0	0	0	0	0	0	1	1	0	1	0	0	60	0.625	0.000101378751014
d__Bacteria	k__norank_d__Bacteria	p__Proteobacteria	c__Alphaproteobacteria	o__Rhizobiales	f__Xanthobacteraceae	g__norank_f__Xanthobacteraceae	s__unclassified_g__norank_f__Xanthobacteraceae	OTU1854	7	8	3	9	5	7	0	0	0	0	0	0	0	0	0	1	0	0	0	0	0	0	0	0	40	0.291667	6.75858340092e-05
d__Bacteria	k__norank_d__Bacteria	p__Actinobacteriota	c__MB-A2-108	o__norank_c__MB-A2-108	f__norank_o__norank_c__MB-A2-108	g__norank_f__norank_o__norank_c__MB-A2-108	s__unclassified_g__norank_f__norank_o__norank_c__MB-A2-108	OTU7810	0	0	0	0	0	0	0	0	0	0	0	0	0	2	3	0	0	0	2	8	32	10	11	16	84	0.333333	0.000141930251419
d__Bacteria	k__norank_d__Bacteria	p__Chloroflexi	c__Ktedonobacteria	o__C0119	f__norank_o__C0119	g__norank_f__norank_o__C0119	s__unclassified_g__norank_f__norank_o__C0119	OTU7018	5	6	4	1	10	5	0	1	1	1	2	1	0	0	0	0	0	0	0	1	0	4	0	0	42	0.541667	7.09651257097e-05
d__Bacteria	k__norank_d__Bacteria	p__Bacteroidota	c__Bacteroidia	o__Bacteroidales	f__Prolixibacteraceae	g__BSV13	s__unclassified_g__BSV13	OTU8354	0	0	0	0	0	0	0	0	0	0	0	0	2	7	5	2	2	2	18	7	9	4	4	4	66	0.5	0.000111516626115
d__Bacteria	k__norank_d__Bacteria	p__Acidobacteriota	c__Acidobacteriae	o__Bryobacterales	f__Bryobacteraceae	g__Bryobacter	s__uncultured_Acidobacteria_bacterium_g__Bryobacter	OTU1795	12	18	25	19	10	15	1	0	0	1	1	0	3	13	0	1	0	1	1	6	6	1	1	6	141	0.791667	0.000238240064882
d__Bacteria	k__norank_d__Bacteria	p__Actinobacteriota	c__Thermoleophilia	o__Gaiellales	f__norank_o__Gaiellales	g__norank_f__norank_o__Gaiellales	s__uncultured_Rubrobacteria_bacterium_g__norank	OTU1916	0	12	0	5	3	9	0	1	0	0	0	0	0	0	0	0	0	0	0	0	0	0	0	0	30	0.208333	5.06893755069e-05
d__Bacteria	k__norank_d__Bacteria	p__Firmicutes	c__Clostridia	o__Clostridiales	f__Clostridiaceae	g__Clostridium_sensu_stricto_12	s__Clostridium_magnum	OTU366	0	0	0	0	0	0	6	7	9	8	30	2	10	12	28	12	6	10	42	38	10	51	40	21	342	0.75	0.000577858880779
d__Bacteria	k__norank_d__Bacteria	p__Chloroflexi	c__Chloroflexia	o__Thermomicrobiales	f__JG30-KF-CM45	g__norank_f__JG30-KF-CM45	s__metagenome_g__norank_f__JG30-KF-CM45	OTU2099	3	5	2	2	4	2	0	0	0	0	0	0	2	0	0	0	0	2	0	0	0	0	0	0	22	0.333333	3.71722087051e-05
d__Bacteria	k__norank_d__Bacteria	p__Proteobacteria	c__Alphaproteobacteria	o__Rhizobiales	f__Hyphomicrobiaceae	g__unclassified_f__Hyphomicrobiaceae	s__unclassified_f__Hyphomicrobiaceae	OTU3288	0	0	0	0	0	0	0	0	0	0	0	0	4	2	1	5	6	7	0	1	0	0	1	0	27	0.333333	4.56204379562e-05
d__Bacteria	k__norank_d__Bacteria	p__Proteobacteria	c__Gammaproteobacteria	o__Burkholderiales	f__TRA3-20	g__norank_f__TRA3-20	s__metagenome_g__norank_f__TRA3-20	OTU1881	13	10	8	4	15	6	0	0	0	1	0	1	58	38	28	32	22	16	55	65	26	41	17	47	503	0.833333	0.000849891862666
d__Bacteria	k__norank_d__Bacteria	p__Proteobacteria	c__Gammaproteobacteria	o__Burkholderiales	f__Comamonadaceae	g__unclassified_f__Comamonadaceae	s__unclassified_f__Comamonadaceae	OTU6655	31	32	12	12	11	17	1	2	2	11	4	17	51	64	85	81	89	111	36	15	9	18	13	20	744	1	0.00125709651257
d__Bacteria	k__norank_d__Bacteria	p__Firmicutes	c__Bacilli	o__Paenibacillales	f__Paenibacillaceae	g__Paenibacillus	s__unclassified_g__Paenibacillus	OTU6898	0	0	0	0	0	0	4	7	8	5	3	5	0	0	4	1	4	6	0	0	0	1	0	0	48	0.458333	8.1103000811e-05
d__Bacteria	k__norank_d__Bacteria	p__Chloroflexi	c__Anaerolineae	o__SBR1031	f__norank_o__SBR1031	g__norank_f__norank_o__SBR1031	s__unclassified_g__norank_f__norank_o__SBR1031	OTU4423	0	0	0	0	1	0	0	0	0	0	0	0	0	2	8	15	11	44	0	0	0	0	0	0	81	0.25	0.000136861313869
d__Bacteria	k__norank_d__Bacteria	p__Chloroflexi	c__Anaerolineae	o__SBR1031	f__norank_o__SBR1031	g__norank_f__norank_o__SBR1031	s__unclassified_g__norank_f__norank_o__SBR1031	OTU7014	0	0	0	0	0	0	0	0	0	0	0	0	0	5	8	1	2	1	32	10	33	27	8	18	145	0.458333	0.000244998648283
d__Bacteria	k__norank_d__Bacteria	p__Desulfobacterota	c__Syntrophobacteria	o__Syntrophobacterales	f__Syntrophobacteraceae	g__Syntrophobacter	s__unclassified_g__Syntrophobacter	OTU7637	0	0	0	0	0	0	0	0	0	0	0	0	0	2	1	1	0	0	6	8	4	5	7	12	46	0.375	7.77237091106e-05
d__Bacteria	k__norank_d__Bacteria	p__Proteobacteria	c__Gammaproteobacteria	o__Xanthomonadales	f__Xanthomonadaceae	g__Thermomonas	s__uncultured_bacterium_g__Thermomonas	OTU6010	0	0	0	0	0	0	0	0	0	0	0	0	0	4	3	1	8	6	0	0	0	0	0	0	22	0.208333	3.71722087051e-05
d__Bacteria	k__norank_d__Bacteria	p__Actinobacteriota	c__Actinobacteria	o__Micromonosporales	f__Micromonosporaceae	g__unclassified_f__Micromonosporaceae	s__unclassified_f__Micromonosporaceae	OTU6882	51	42	21	28	30	18	4	5	1	5	9	4	5	7	2	1	12	0	13	12	9	4	5	18	306	0.958333	0.00051703163017
d__Bacteria	k__norank_d__Bacteria	p__Chloroflexi	c__Dehalococcoidia	o__unclassified_c__Dehalococcoidia	f__unclassified_c__Dehalococcoidia	g__unclassified_c__Dehalococcoidia	s__unclassified_c__Dehalococcoidia	OTU7951	0	0	0	0	0	0	0	0	0	0	0	0	0	7	7	0	3	0	5	9	4	16	7	17	75	0.375	0.000126723438767
d__Bacteria	k__norank_d__Bacteria	p__Chloroflexi	c__Ktedonobacteria	o__Ktedonobacterales	f__Ktedonobacteraceae	g__HSB_OF53-F07	s__uncultured_bacterium_g__HSB_OF53-F07	OTU1061	0	2	6	0	2	1	27	9	29	5	5	11	0	1	0	0	0	1	3	6	28	11	17	8	172	0.75	0.00029061908624
d__Bacteria	k__norank_d__Bacteria	p__Firmicutes	c__Bacilli	o__Paenibacillales	f__Paenibacillaceae	g__Paenibacillus	s__uncultured_bacterium_g__Paenibacillus	OTU8680	0	0	3	8	4	9	5	2	1	14	7	7	0	0	0	0	0	1	0	3	0	3	2	0	69	0.583333	0.000116585563666
d__Bacteria	k__norank_d__Bacteria	p__Actinobacteriota	c__Thermoleophilia	o__Gaiellales	f__norank_o__Gaiellales	g__norank_f__norank_o__Gaiellales	s__uncultured_bacterium_g__norank_f__norank_o__Gaiellales	OTU916	8	7	4	5	5	9	7	1	0	3	11	1	21	25	17	19	21	12	11	21	11	14	11	15	259	0.958333	0.00043761827521
d__Bacteria	k__norank_d__Bacteria	p__Proteobacteria	c__Alphaproteobacteria	o__Rhizobiales	f__Rhodomicrobiaceae	g__Rhodomicrobium	s__metagenome_g__Rhodomicrobium	OTU1309	6	5	1	3	3	1	0	0	0	0	0	0	0	1	0	0	1	0	0	0	1	0	0	0	22	0.375	3.71722087051e-05
d__Bacteria	k__norank_d__Bacteria	p__Chloroflexi	c__Anaerolineae	o__SBR1031	f__norank_o__SBR1031	g__norank_f__norank_o__SBR1031	s__wastewater_metagenome_g__norank_f__norank_o__SBR1031	OTU7883	1	4	2	0	0	0	0	0	0	0	0	0	12	3	4	2	11	20	0	0	0	0	0	0	59	0.375	9.96891051636e-05
d__Bacteria	k__norank_d__Bacteria	p__Desulfobacterota	c__Syntrophia	o__Syntrophales	f__Syntrophaceae	g__Syntrophus	s__uncultured_bacterium_g__Syntrophus	OTU7896	0	0	0	0	0	0	0	0	0	0	0	0	1	0	1	1	1	1	9	4	8	6	7	3	42	0.458333	7.09651257097e-05
d__Bacteria	k__norank_d__Bacteria	p__Acidobacteriota	c__Vicinamibacteria	o__Vicinamibacterales	f__Vicinamibacteraceae	g__norank_f__Vicinamibacteraceae	s__unclassified_g__norank_f__Vicinamibacteraceae	OTU2857	0	1	0	0	2	0	0	0	0	0	0	0	36	37	16	10	14	33	0	0	0	0	0	0	149	0.333333	0.000251757231684
d__Bacteria	k__norank_d__Bacteria	p__Proteobacteria	c__Gammaproteobacteria	o__Burkholderiales	f__Nitrosomonadaceae	g__Ellin6067	s__uncultured_bacterium_g__Ellin6067	OTU338	2	1	0	1	0	0	19	15	2	42	60	20	11	11	4	3	4	6	0	0	0	0	0	1	202	0.666667	0.000341308461746
d__Bacteria	k__norank_d__Bacteria	p__Verrucomicrobiota	c__Verrucomicrobiae	o__Pedosphaerales	f__Pedosphaeraceae	g__ADurb.Bin063-1	s__uncultured_bacterium_g__ADurb.Bin063-1	OTU8027	0	0	0	0	0	0	0	0	0	0	0	0	2	9	6	4	5	3	7	5	23	7	12	13	96	0.5	0.000162206001622
d__Bacteria	k__norank_d__Bacteria	p__Gemmatimonadota	c__Gemmatimonadetes	o__Gemmatimonadales	f__Gemmatimonadaceae	g__Gemmatimonas	s__uncultured_Gemmatimonas_sp._g__Gemmatimonas	OTU2716	0	0	0	0	0	0	0	0	0	0	0	0	1	3	6	3	5	16	0	0	0	0	0	0	34	0.25	5.74479589078e-05
d__Bacteria	k__norank_d__Bacteria	p__Bacteroidota	c__Bacteroidia	o__Bacteroidales	f__Prolixibacteraceae	g__WCHB1-32	s__uncultured_bacterium_g__WCHB1-32	OTU4066	0	0	0	0	0	0	0	0	0	0	0	0	9	2	7	2	6	10	0	0	0	0	0	0	36	0.25	6.08272506083e-05
d__Bacteria	k__norank_d__Bacteria	p__Desulfobacterota	c__Desulfobaccia	o__Desulfobaccales	f__Desulfobaccaceae	g__Desulfobacca	s__uncultured_bacterium_g__Desulfobacca	OTU8138	0	0	0	0	0	0	0	0	0	0	0	0	5	25	32	16	12	8	18	23	41	9	20	38	247	0.5	0.000417342525007
d__Bacteria	k__norank_d__Bacteria	p__Bacteroidota	c__Bacteroidia	o__Chitinophagales	f__norank_o__Chitinophagales	g__norank_f__norank_o__Chitinophagales	s__uncultured_bacterium_g__norank_f__norank_o__Chitinophagales	OTU2280	1	4	6	3	1	7	2	0	0	2	2	0	0	0	0	0	0	0	0	0	0	0	0	0	28	0.375	4.73100838064e-05
d__Bacteria	k__norank_d__Bacteria	p__Actinobacteriota	c__Acidimicrobiia	o__Microtrichales	f__Ilumatobacteraceae	g__CL500-29_marine_group	s__metagenome_g__CL500-29_marine_group	OTU3168	12	19	3	1	5	4	0	0	0	0	0	0	9	9	6	4	10	16	3	1	3	1	1	0	107	0.708333	0.000180792105975
d__Bacteria	k__norank_d__Bacteria	p__Proteobacteria	c__Alphaproteobacteria	o__Caulobacterales	f__Hyphomonadaceae	g__Hirschia	s__metagenome_g__Hirschia	OTU2680	3	6	6	4	1	0	0	0	0	0	0	0	6	10	12	4	12	19	0	0	0	1	2	1	87	0.583333	0.00014699918897
d__Bacteria	k__norank_d__Bacteria	p__Gemmatimonadota	c__Gemmatimonadetes	o__Gemmatimonadales	f__Gemmatimonadaceae	g__norank_f__Gemmatimonadaceae	s__uncultured_soil_bacterium_g__norank_f__Gemmatimonadaceae	OTU2576	0	0	0	0	0	0	0	0	0	0	0	0	1	0	5	1	6	6	0	0	0	0	0	0	19	0.208333	3.21032711544e-05
d__Bacteria	k__norank_d__Bacteria	p__Firmicutes	c__Clostridia	o__Thermincolales	f__Thermincolaceae	g__Thermincola	s__uncultured_Peptococcaceae_bacterium_g__Thermincola	OTU7838	0	0	0	0	0	0	2	0	12	1	0	0	5	7	9	4	4	5	1	2	3	7	3	4	69	0.625	0.000116585563666
d__Bacteria	k__norank_d__Bacteria	p__Chloroflexi	c__Anaerolineae	o__Anaerolineales	f__Anaerolineaceae	g__Anaerolinea	s__unclassified_g__Anaerolinea	OTU3436	0	0	0	0	0	0	0	0	0	0	0	0	10	7	0	2	6	14	0	0	0	0	0	0	39	0.208333	6.5896188159e-05
d__Bacteria	k__norank_d__Bacteria	p__unclassified_k__norank_d__Bacteria	c__unclassified_k__norank_d__Bacteria	o__unclassified_k__norank_d__Bacteria	f__unclassified_k__norank_d__Bacteria	g__unclassified_k__norank_d__Bacteria	s__unclassified_k__norank_d__Bacteria	OTU7779	0	0	0	0	0	0	0	0	0	0	0	0	0	0	1	2	2	0	4	3	5	4	4	2	27	0.375	4.56204379562e-05
d__Bacteria	k__norank_d__Bacteria	p__Chloroflexi	c__Ktedonobacteria	o__Ktedonobacterales	f__JG30-KF-AS9	g__norank_f__JG30-KF-AS9	s__uncultured_bacterium_g__norank_f__JG30-KF-AS9	OTU913	0	0	0	0	0	0	391	814	197	213	34	306	0	1	0	0	0	0	0	0	0	0	0	0	1956	0.291667	0.00330494728305
d__Bacteria	k__norank_d__Bacteria	p__Patescibacteria	c__Saccharimonadia	o__Saccharimonadales	f__norank_o__Saccharimonadales	g__norank_f__norank_o__Saccharimonadales	s__uncultured_Candidatus_Saccharibacteria_bacterium_g__norank_f__norank	OTU2639	0	0	0	0	0	0	0	0	0	0	0	0	0	1	7	4	16	14	0	1	0	0	0	0	43	0.25	7.26547715599e-05
d__Bacteria	k__norank_d__Bacteria	p__Chloroflexi	c__Anaerolineae	o__Anaerolineales	f__Anaerolineaceae	g__norank_f__Anaerolineaceae	s__uncultured_soil_bacterium_g__norank_f__Anaerolineaceae	OTU3014	0	0	0	0	0	0	0	0	0	0	0	0	2	3	0	1	0	1	1	0	18	1	6	4	37	0.375	6.25168964585e-05
d__Bacteria	k__norank_d__Bacteria	p__Spirochaetota	c__Spirochaetia	o__Spirochaetales	f__Spirochaetaceae	g__norank_f__Spirochaetaceae	s__uncultured_Treponema_sp._g__norank	OTU7421	0	0	0	0	0	0	0	0	0	0	0	0	5	2	2	5	2	3	0	1	5	2	1	1	29	0.458333	4.89997296567e-05
d__Bacteria	k__norank_d__Bacteria	p__Actinobacteriota	c__Thermoleophilia	o__Gaiellales	f__norank_o__Gaiellales	g__norank_f__norank_o__Gaiellales	s__uncultured_actinobacterium_g__norank_f__norank_o__Gaiellales	OTU802	37	61	58	69	54	93	88	69	31	93	123	75	1	4	11	3	6	6	47	54	16	42	32	33	1106	1	0.00186874831035
d__Bacteria	k__norank_d__Bacteria	p__Chloroflexi	c__TK10	o__norank_c__TK10	f__norank_o__norank_c__TK10	g__norank_f__norank_o__norank_c__TK10	s__uncultured_bacterium_g__norank_f__norank_o__norank_c__TK10	OTU873	0	0	0	0	0	0	12	3	13	1	8	11	0	0	0	0	0	0	0	0	0	0	0	0	48	0.25	8.1103000811e-05
d__Bacteria	k__norank_d__Bacteria	p__Chloroflexi	c__JG30-KF-CM66	o__norank_c__JG30-KF-CM66	f__norank_o__norank_c__JG30-KF-CM66	g__norank_f__norank_o__norank_c__JG30-KF-CM66	s__metagenome_g__norank_f__norank_o__norank_c__JG30-KF-CM66	OTU3125	2	3	1	4	5	3	0	1	1	3	3	0	23	6	2	3	2	7	3	3	2	4	2	20	103	0.916667	0.000174033522574
d__Bacteria	k__norank_d__Bacteria	p__Desulfobacterota	c__Desulfobulbia	o__Desulfobulbales	f__Desulfocapsaceae	g__unclassified_f__Desulfocapsaceae	s__unclassified_f__Desulfocapsaceae	OTU3789	0	0	0	0	0	0	0	0	0	0	0	0	0	4	3	1	6	13	1	1	0	0	2	1	32	0.375	5.40686672074e-05
d__Bacteria	k__norank_d__Bacteria	p__Patescibacteria	c__Saccharimonadia	o__Saccharimonadales	f__LWQ8	g__norank_f__LWQ8	s__unclassified_g__norank_f__LWQ8	OTU2751	0	0	0	0	0	0	0	0	0	0	0	0	0	1	5	6	3	5	1	0	0	0	0	0	21	0.25	3.54825628548e-05
d__Bacteria	k__norank_d__Bacteria	p__Proteobacteria	c__Alphaproteobacteria	o__Rhizobiales	f__Rhizobiaceae	g__Allorhizobium-Neorhizobium-Pararhizobium-Rhizobium	s__Neorhizobium_huautlense	OTU4824	7	6	1	0	2	3	0	0	0	0	0	0	1	3	6	3	22	1	0	0	0	5	2	0	62	0.541667	0.000104758042714
d__Bacteria	k__norank_d__Bacteria	p__Actinobacteriota	c__Actinobacteria	o__Frankiales	f__Acidothermaceae	g__Acidothermus	s__uncultured_soil_bacterium_g__Acidothermus	OTU2433	1	2	3	4	1	7	0	1	0	0	4	0	0	0	0	0	0	0	0	1	1	1	1	1	28	0.541667	4.73100838064e-05
d__Bacteria	k__norank_d__Bacteria	p__Desulfobacterota	c__Desulfobaccia	o__Desulfobaccales	f__Desulfobaccaceae	g__Desulfobacca	s__unclassified_g__Desulfobacca	OTU3080	0	0	0	0	0	0	0	0	0	0	0	0	7	4	7	9	4	1	1	0	2	1	0	2	38	0.416667	6.42065423087e-05
d__Bacteria	k__norank_d__Bacteria	p__Desulfobacterota	c__Syntrophobacteria	o__Syntrophobacterales	f__Syntrophobacteraceae	g__Syntrophobacter	s__uncultured_bacterium_g__Syntrophobacter	OTU8123	0	0	0	0	0	0	0	0	0	0	0	0	0	0	0	0	0	0	14	6	3	3	4	15	45	0.25	7.60340632603e-05
d__Bacteria	k__norank_d__Bacteria	p__Actinobacteriota	c__MB-A2-108	o__norank_c__MB-A2-108	f__norank_o__norank_c__MB-A2-108	g__norank_f__norank_o__norank_c__MB-A2-108	s__uncultured_bacterium_g__norank_f__norank_o__norank_c__MB-A2-108	OTU7422	1	0	0	0	0	0	0	0	0	1	0	0	0	0	1	0	2	0	1	4	7	6	1	8	32	0.416667	5.40686672074e-05
d__Bacteria	k__norank_d__Bacteria	p__Acidobacteriota	c__Vicinamibacteria	o__Vicinamibacterales	f__Vicinamibacteraceae	g__norank_f__Vicinamibacteraceae	s__unclassified_g__norank_f__Vicinamibacteraceae	OTU3328	0	0	0	0	0	0	0	0	0	0	0	0	59	60	33	30	42	85	0	0	0	0	0	0	309	0.25	0.000522100567721
d__Bacteria	k__norank_d__Bacteria	p__Actinobacteriota	c__Thermoleophilia	o__Gaiellales	f__norank_o__Gaiellales	g__norank_f__norank_o__Gaiellales	s__uncultured_bacterium_g__norank_f__norank_o__Gaiellales	OTU5562	1	1	3	4	5	1	4	1	1	3	6	4	0	0	0	0	0	3	0	3	0	1	5	0	46	0.666667	7.77237091106e-05
d__Bacteria	k__norank_d__Bacteria	p__Acidobacteriota	c__Holophagae	o__Subgroup_7	f__norank_o__Subgroup_7	g__norank_f__norank_o__Subgroup_7	s__unclassified_g__norank_f__norank_o__Subgroup_7	OTU1518	8	6	2	3	4	1	0	0	0	2	0	0	0	2	0	1	0	2	1	0	0	0	0	0	32	0.458333	5.40686672074e-05
d__Bacteria	k__norank_d__Bacteria	p__Chloroflexi	c__Dehalococcoidia	o__unclassified_c__Dehalococcoidia	f__unclassified_c__Dehalococcoidia	g__unclassified_c__Dehalococcoidia	s__unclassified_c__Dehalococcoidia	OTU7726	0	0	0	0	0	0	0	0	0	0	0	0	0	1	0	2	0	0	2	12	1	6	5	6	35	0.333333	5.9137604758e-05
d__Bacteria	k__norank_d__Bacteria	p__Actinobacteriota	c__Thermoleophilia	o__Gaiellales	f__norank_o__Gaiellales	g__norank_f__norank_o__Gaiellales	s__uncultured_Rubrobacteria_bacterium_g__norank	OTU55	31	19	40	60	24	56	93	42	10	207	282	108	2	8	34	8	8	4	48	82	59	60	67	54	1406	1	0.00237564206542
d__Bacteria	k__norank_d__Bacteria	p__Proteobacteria	c__Gammaproteobacteria	o__Xanthomonadales	f__Xanthomonadaceae	g__Lysobacter	s__unclassified_g__Lysobacter	OTU6666	0	0	1	1	1	0	0	0	0	0	0	1	4	1	5	5	11	22	0	0	0	1	0	0	53	0.458333	8.95512300622e-05
d__Bacteria	k__norank_d__Bacteria	p__Patescibacteria	c__Saccharimonadia	o__Saccharimonadales	f__WWH38	g__norank_f__WWH38	s__uncultured_bacterium_g__norank_f__WWH38	OTU8785	0	0	0	0	0	2	0	0	0	0	0	0	0	0	0	0	0	0	0	5	0	3	0	9	19	0.166667	3.21032711544e-05
d__Bacteria	k__norank_d__Bacteria	p__Bacteroidota	c__Kryptonia	o__Kryptoniales	f__BSV26	g__norank_f__BSV26	s__uncultured_bacterium_g__norank_f__BSV26	OTU8126	0	0	0	0	0	0	0	0	0	0	0	0	4	6	5	9	11	2	1	2	7	5	7	4	63	0.5	0.000106447688564
d__Bacteria	k__norank_d__Bacteria	p__Proteobacteria	c__Alphaproteobacteria	o__Caulobacterales	f__Caulobacteraceae	g__Caulobacter	s__unclassified_g__Caulobacter	OTU3410	2	3	2	3	6	2	0	1	0	0	0	0	5	3	4	5	50	22	0	1	8	1	5	0	123	0.708333	0.000207826439578
d__Bacteria	k__norank_d__Bacteria	p__Desulfobacterota	c__Syntrophia	o__Syntrophales	f__Smithellaceae	g__Smithella	s__unclassified_g__Smithella	OTU7945	0	0	0	0	0	0	0	0	0	0	0	0	0	9	3	4	6	3	0	0	12	0	1	0	38	0.291667	6.42065423087e-05
d__Bacteria	k__norank_d__Bacteria	p__Acidobacteriota	c__Acidobacteriae	o__Acidobacteriales	f__unclassified_o__Acidobacteriales	g__unclassified_o__Acidobacteriales	s__unclassified_o__Acidobacteriales	OTU6963	1	1	1	0	0	0	0	5	3	4	1	1	1	1	4	2	3	6	0	0	0	0	0	0	34	0.583333	5.74479589078e-05
d__Bacteria	k__norank_d__Bacteria	p__Gemmatimonadota	c__Gemmatimonadetes	o__Gemmatimonadales	f__Gemmatimonadaceae	g__norank_f__Gemmatimonadaceae	s__Gemmatimonadetes_bacterium_WWH24	OTU379	0	0	0	0	0	0	128	130	153	69	74	89	0	0	0	0	0	0	0	0	0	0	0	0	643	0.25	0.0010864422817
d__Bacteria	k__norank_d__Bacteria	p__Proteobacteria	c__Gammaproteobacteria	o__Burkholderiales	f__SC-I-84	g__norank_f__SC-I-84	s__unclassified_g__norank_f__SC-I-84	OTU8584	0	1	0	0	0	0	0	0	0	0	0	0	7	4	5	3	5	0	3	4	1	1	3	3	40	0.5	6.75858340092e-05
d__Bacteria	k__norank_d__Bacteria	p__Proteobacteria	c__Alphaproteobacteria	o__Caulobacterales	f__Caulobacteraceae	g__Phenylobacterium	s__metagenome_g__Phenylobacterium	OTU1734	14	17	6	6	10	11	7	10	3	10	13	21	23	24	10	12	25	21	1	1	0	0	2	0	247	0.875	0.000417342525007
d__Bacteria	k__norank_d__Bacteria	p__Acidobacteriota	c__Vicinamibacteria	o__Vicinamibacterales	f__norank_o__Vicinamibacterales	g__norank_f__norank_o__Vicinamibacterales	s__uncultured_Acidobacteriales_bacterium_g__norank_f__norank_o__Vicinamibacterales	OTU6065	1	2	1	0	6	0	0	0	0	2	1	0	1	12	10	6	3	18	0	0	0	0	0	0	63	0.5	0.000106447688564
d__Bacteria	k__norank_d__Bacteria	p__Chloroflexi	c__Ktedonobacteria	o__Ktedonobacterales	f__Ktedonobacteraceae	g__HSB_OF53-F07	s__uncultured_Ktedonobacter_sp._g__HSB_OF53-F07	OTU7857	0	0	0	0	0	0	0	0	0	2	0	0	0	1	2	0	0	1	32	31	19	40	132	24	284	0.416667	0.000479859421465
d__Bacteria	k__norank_d__Bacteria	p__Actinobacteriota	c__Actinobacteria	o__Micrococcales	f__Microbacteriaceae	g__Cryobacterium	s__unclassified_g__Cryobacterium	OTU3554	0	0	0	0	0	0	0	0	0	0	0	0	8	52	19	32	52	99	0	0	0	0	0	0	262	0.25	0.00044268721276
d__Bacteria	k__norank_d__Bacteria	p__Chloroflexi	c__Dehalococcoidia	o__661239	f__norank_o__661239	g__norank_f__norank_o__661239	s__uncultured_bacterium_g__norank_f__norank_o__661239	OTU7918	0	0	0	0	0	0	0	0	0	0	0	0	1	0	1	0	1	0	3	4	1	5	8	8	32	0.375	5.40686672074e-05
d__Bacteria	k__norank_d__Bacteria	p__Chloroflexi	c__TK10	o__norank_c__TK10	f__norank_o__norank_c__TK10	g__norank_f__norank_o__norank_c__TK10	s__unclassified_g__norank_f__norank_o__norank_c__TK10	OTU5509	3	3	4	2	5	6	10	5	4	10	12	10	1	0	0	0	1	2	0	3	0	2	4	1	88	0.791667	0.00014868883482
d__Bacteria	k__norank_d__Bacteria	p__Patescibacteria	c__Saccharimonadia	o__Saccharimonadales	f__LWQ8	g__norank_f__LWQ8	s__uncultured_bacterium_g__norank_f__LWQ8	OTU736	0	0	0	0	0	0	11	6	1	5	8	7	0	0	0	0	0	0	0	0	0	0	0	0	38	0.25	6.42065423087e-05
d__Bacteria	k__norank_d__Bacteria	p__Actinobacteriota	c__Thermoleophilia	o__Gaiellales	f__norank_o__Gaiellales	g__norank_f__norank_o__Gaiellales	s__metagenome_g__norank_f__norank_o__Gaiellales	OTU3580	0	0	0	0	0	0	0	0	0	0	0	0	4	10	8	7	5	1	1	7	2	3	3	11	62	0.5	0.000104758042714
d__Bacteria	k__norank_d__Bacteria	p__Patescibacteria	c__Parcubacteria	o__norank_c__Parcubacteria	f__norank_o__norank_c__Parcubacteria	g__norank_f__norank_o__norank_c__Parcubacteria	s__uncultured_bacterium_g__norank_f__norank_o__norank_c__Parcubacteria	OTU1569	63	37	3	5	23	2	0	0	0	0	0	0	1	5	0	0	1	2	1	2	0	1	0	2	148	0.583333	0.000250067585834
d__Bacteria	k__norank_d__Bacteria	p__Actinobacteriota	c__Acidimicrobiia	o__IMCC26256	f__norank_o__IMCC26256	g__norank_f__norank_o__IMCC26256	s__unclassified_g__norank_f__norank_o__IMCC26256	OTU1780	39	27	8	10	6	15	0	1	2	1	4	1	79	26	10	12	18	24	13	9	3	5	14	6	333	0.958333	0.000562652068127
d__Bacteria	k__norank_d__Bacteria	p__Chloroflexi	c__Ktedonobacteria	o__Ktedonobacterales	f__Ktedonobacteraceae	g__HSB_OF53-F07	s__unclassified_g__HSB_OF53-F07	OTU7131	0	0	0	1	0	1	4	0	3	1	1	0	0	0	0	1	0	1	0	5	0	5	1	0	24	0.458333	4.05515004055e-05
d__Bacteria	k__norank_d__Bacteria	p__Acidobacteriota	c__Acidobacteriae	o__Acidobacteriales	f__Acidobacteriaceae_Subgroup_1	g__norank_f__Acidobacteriaceae_Subgroup_1	s__uncultured_forest_soil_bacterium_g__norank_f__Acidobacteriaceae_Subgroup_1	OTU401	0	0	0	0	0	0	37	7	35	16	2	12	0	0	0	0	0	0	0	0	0	0	0	0	109	0.25	0.000184171397675
d__Bacteria	k__norank_d__Bacteria	p__Actinobacteriota	c__Actinobacteria	o__Micrococcales	f__Microbacteriaceae	g__Humibacter	s__unclassified_g__Humibacter	OTU982	0	0	0	0	0	0	6	5	1	5	5	4	0	0	0	0	0	0	0	0	0	0	0	0	26	0.25	4.3930792106e-05
d__Bacteria	k__norank_d__Bacteria	p__Chloroflexi	c__Gitt-GS-136	o__norank_c__Gitt-GS-136	f__norank_o__norank_c__Gitt-GS-136	g__norank_f__norank_o__norank_c__Gitt-GS-136	s__unclassified_g__norank_f__norank_o__norank_c__Gitt-GS-136	OTU737	13	7	12	3	8	1	6	6	2	19	5	14	15	19	23	6	19	28	1	13	14	28	47	8	317	1	0.000535617734523
[truncated: 882 more rows]
